# Supplementary material for: The Role of PnTCP2 in the Lobed Leaf Formation of Phoebe neurantha var. lobophylla
Source: Int J Mol Sci. 2022 Oct 31;23(21):13296. doi: 10.3390/ijms232113296 (PMC9653974; doi:10.3390/ijms232113296)
Supplement: Supplementary file 1 [file ijms-23-13296-s001.zip]

Archive with 6 entries (6 files):
- Figure S1 Length distribution statistics of transcripts (A) and unigenes (B).pdf
- Table S1 List of differentially expressed genes.xlsx
- Table S2 Target genes of differentially expressed miRNAs.xlsx
- Table S3 GO enrichment classification of target genes.xlsx
- Table S4 Target genes enriched in the í░leaf morphogenesisí▒ GO subcategory.xlsx
- Table S5 List of primers involved in this study.xlsx
