# Supplementary material for: The Role of PnTCP2 in the Lobed Leaf Formation of Phoebe neurantha var. lobophylla
Source: Int J Mol Sci. 2022 Oct 31;23(21):13296. doi: 10.3390/ijms232113296 (PMC9653974; doi:10.3390/ijms232113296)
Supplement: Supplementary file 1 [file ijms-23-13296-s001.zip › Table S1 List of differentially expressed genes.xlsx]

## Sheet: DEG_annot
gene_id	sample_readcount(PnBY1)	sample_readcount(PnBY2)	sample_readcount(PnBY3)	sample_readcount(PnZC1)	sample_readcount(PnZC2)	sample_readcount(PnZC3)	sample_fpkm(PnBY1)	sample_fpkm(PnBY2)	sample_fpkm(PnBY3)	sample_fpkm(PnZC1)	sample_fpkm(PnZC2)	sample_fpkm(PnZC3)	Gene Length	NR GI	NR ID	NR Score	NR Evalue	NR Description	NT GI	NT ID	NT Score	NT Evalue	NT Description	KO ID	KO Name	KO Description	Http Link	Swissprot ID	Swissprot Score	Swissprot Evalue	Swissprot Description	PFAM ID	PFAM description	Gene Ontology Biological Pathway	BP Description	Gene Ontology Molecular Function	MF Description	Gene Ontology Cellular Component	CC Description	KOG ID	KOG Description	UP_DOWN_REGULATION(PnBYvsPnZC)	log2ratio(PnBYvsPnZC)	q value(PnBYvsPnZC)	CDS_flag
Cluster-15957.155939	24.29	12.85	14.89	0	0	0	4.49	2.56	2.37	0	0	0	582	720057508	XP_010273998.1	242	9.6e-19	PREDICTED: uncharacterized protein LOC104609402 [Nelumbo nucifera]	--	--	--	--	--	--	--	--	--	--	--	--	--	PF00023//PF13606	Ankyrin repeat//Ankyrin repeat	--	--	GO:0005515	protein binding	--	--	--	--	UP	6.5659	0.00024286	blast,frame:-2 start:317 end:3
Cluster-15957.113419	275	438.74	271	80	131.94	164	22.87	39.48	19.58	6.33	11.21	13.44	971	--	--	--	--	--	--	--	--	--	--	--	--	--	--	--	--	--	--	--	--	--	--	--	--	--	--	--	--	UP	1.4364	0.0036301	estscan,start:456 end:518
Cluster-15957.32137	0	0	0	13.26	5.38	10.2	0	0	0	1.95	0.85	1.54	642	--	--	--	--	--	--	--	--	--	--	--	--	--	--	--	--	--	--	--	--	--	--	--	--	--	--	--	--	DOWN	-5.6674	0.011054	estscan,start:203 end:118; minus strand
Cluster-15957.32133	1	1	7	44	24	24	0.07	0.07	0.42	2.88	1.69	1.63	1120	702518118	XP_010042365.1	149	1.1e-07	PREDICTED: uncharacterized protein LOC104431430 [Eucalyptus grandis]	--	--	--	--	--	--	--	--	--	--	--	--	--	--	--	--	--	--	--	--	--	--	--	DOWN	-3.4181	0.0041612	estscan,start:275 end:1120
Cluster-15957.148188	36.09	40.71	43.97	113.35	77.34	89.89	1.93	2.36	2.05	5.78	4.24	4.77	1363	296087885	CBI35168.3	907	1.7e-95	unnamed protein product [Vitis vinifera]	195542470	EU370699.2	485	0	Persea americana cultivar Arad ethylene receptor (ETR) mRNA, partial cds	K14509	ETR, ERS	ethylene receptor	http://www.genome.jp/dbget-bin/www_bget?ko:K14509	Q9ZTP3	766	5.5e-80	Protein EIN4 OS=Arabidopsis thaliana GN=EIN4 PE=1 SV=1	PF01590	GAF domain	--	--	GO:0005515	protein binding	--	--	--	--	DOWN	-1.2129	0.0054768	blast,frame:3 start:630 end:1361
Cluster-15957.188740	39	42.16	36.39	0	6.35	5.73	1.4	1.63	1.13	0	0.23	0.2	1908	593479729	XP_007140812.1	737	1.3e-75	hypothetical protein PHAVU_008G144300g [Phaseolus vulgaris]>gi|561013945|gb|ESW12806.1| hypothetical protein PHAVU_008G144300g [Phaseolus vulgaris]	--	--	--	--	--	--	--	--	--	Q8GZ38	576	8.2e-58	Transcription factor UNE10 OS=Arabidopsis thaliana GN=UNE10 PE=2 SV=1	PF00010	Helix-loop-helix DNA-binding domain	--	--	GO:0046983	protein dimerization activity	--	--	--	--	UP	3.3216	0.0005711	blast,frame:-2 start:1508 end:141
Cluster-15957.161713	45.58	40.97	0	0	0	0	1.23	1.2	0	0	0	0	2447	720000656	XP_010256096.1	1040	1.2e-110	PREDICTED: tRNA (guanine-N(7)-)-methyltransferase non-catalytic subunit wdr4 [Nelumbo nucifera]>gi|720000659|ref|XP_010256097.1| PREDICTED: tRNA (guanine-N(7)-)-methyltransferase non-catalytic subunit wdr4 [Nelumbo nucifera]	743774794	XM_010919460.1	159	4.53e-75	PREDICTED: Elaeis guineensis tRNA (guanine-N(7)-)-methyltransferase non-catalytic subunit wdr4 (LOC105042309), mRNA	K15443	TRM82, WDR4	tRNA (guanine-N(7)-)-methyltransferase subunit TRM82	http://www.genome.jp/dbget-bin/www_bget?ko:K15443	Q5FVB6	228	2.4e-17	tRNA (guanine-N(7)-)-methyltransferase non-catalytic subunit wdr4 OS=Xenopus tropicalis GN=wdr4 PE=2 SV=2	PF00400//PF03178//PF09172	WD domain, G-beta repeat//CPSF A subunit region//Domain of unknown function (DUF1943)	GO:0006869	lipid transport	GO:0003676//GO:0005319//GO:0005515	nucleic acid binding//lipid transporter activity//protein binding	GO:0005634	nucleus	KOG3914	WD repeat protein WDR4	UP	7.38	0.040301	blast,frame:-2 start:2374 end:2012|blast,frame:-1 start:1517 end:555
Cluster-15957.22302	67.85	38.5	97.43	8.88	26.98	24.31	2.19	1.35	2.74	0.27	0.89	0.78	2088	719968525	XP_010265165.1	875	1.4e-91	PREDICTED: uncharacterized protein LOC104602979, partial [Nelumbo nucifera]	--	--	--	--	--	--	--	--	--	--	--	--	--	PF14634//PF12861//PF00097//PF13639//PF12678//PF17122//PF17123	zinc-RING finger domain//Anaphase-promoting complex subunit 11 RING-H2 finger//Zinc finger, C3HC4 type (RING finger)//Ring finger domain//RING-H2 zinc finger//Zinc-finger//RING-like zinc finger	GO:0016567	protein ubiquitination	GO:0004842//GO:0046872//GO:0005515//GO:0008270	ubiquitin-protein transferase activity//metal ion binding//protein binding//zinc ion binding	GO:0005680	anaphase-promoting complex	--	--	UP	1.7445	0.03696	blast,frame:-1 start:1398 end:220
Cluster-15957.52599	126.04	135.61	84.5	3.07	19.92	3.47	5.77	6.73	3.37	0.13	0.94	0.16	1548	672180882	XP_008810645.1	558	5.8e-55	PREDICTED: B3 domain-containing protein Os01g0723500-like isoform X1 [Phoenix dactylifera]	--	--	--	--	--	--	--	--	--	Q8S2E6	376	1e-34	B3 domain-containing protein Os01g0723500 OS=Oryza sativa subsp. japonica GN=Os01g0723500 PE=3 SV=1	PF02362	B3 DNA binding domain	--	--	GO:0003677	DNA binding	--	--	--	--	UP	3.7614	8.83e-05	blast,frame:2 start:2 end:1198
Cluster-15957.92675	49	56	41	13	4.77	1	7.13	8.8	5.16	1.79	0.7	0.14	668	--	--	--	--	--	--	--	--	--	--	--	--	--	--	--	--	--	--	PF05365	Ubiquinol-cytochrome C reductase, UQCRX/QCR9 like	GO:0006122	mitochondrial electron transport, ubiquinol to cytochrome c	--	--	GO:0005743//GO:0005750	mitochondrial inner membrane//mitochondrial respiratory chain complex III	--	--	UP	2.9278	0.010337	estscan,start:1 end:322
Cluster-15957.194333	1	1	6	38.88	20	26.79	0.13	0.14	0.68	4.83	2.66	3.42	713	--	--	--	--	--	--	--	--	--	--	--	--	--	--	--	--	--	--	--	--	--	--	--	--	--	--	--	--	DOWN	-3.4751	0.002219	estscan,start:1 end:586
Cluster-15957.102067	63.82	22	70.8	2.24	12.64	2.57	4.14	1.54	3.99	0.14	0.84	0.16	1171	719970243	XP_010270826.1	374	9.6e-34	PREDICTED: UPF0481 protein At3g47200-like [Nelumbo nucifera]	--	--	--	--	--	--	--	--	--	Q9SD53	219	1.3e-16	UPF0481 protein At3g47200 OS=Arabidopsis thaliana GN=At3g47200 PE=2 SV=1	--	--	--	--	--	--	--	--	--	--	UP	3.0941	0.0091024	blast,frame:-2 start:957 end:196
Cluster-15957.132574	7.88	11.06	11.18	0	0	0	0.38	0.58	0.47	0	0	0	1471	--	--	--	--	--	--	--	--	--	--	--	--	--	--	--	--	--	--	--	--	--	--	--	--	--	--	--	--	UP	5.7714	0.0039835	estscan,start:1471 end:1262; minus strand
Cluster-15957.109183	183.77	329.79	165.44	57.12	96.2	92.66	8.84	17.18	6.93	2.62	4.74	4.42	1487	698484988	XP_009789284.1	1328	2.9e-144	PREDICTED: GDSL esterase/lipase At5g37690 [Nicotiana sylvestris]	--	--	--	--	--	--	--	--	--	Q9FHQ1	1248	7.7e-136	GDSL esterase/lipase At5g37690 OS=Arabidopsis thaliana GN=At5g37690 PE=2 SV=1	PF00657	GDSL-like Lipase/Acylhydrolase	--	--	GO:0016788	hydrolase activity, acting on ester bonds	--	--	--	--	UP	1.5146	0.0094593	blast,frame:-2 start:1444 end:269
Cluster-15957.109184	67.86	84.37	81.38	6078.78	195.46	8012.95	4.98	6.7	5.19	424.01	14.66	579.98	1066	--	--	--	--	--	--	--	--	--	--	--	--	--	--	--	--	--	--	--	--	--	--	--	--	--	--	--	--	DOWN	-5.9151	5.81e-05	estscan,start:875 end:1; minus strand
Cluster-15957.109186	5	6	5	30.75	23	56.97	9.82	12.78	7.96	55.73	41.1	90.73	278	--	--	--	--	--	--	--	--	--	--	--	--	--	--	--	--	--	--	--	--	--	--	--	--	--	--	--	--	DOWN	-2.7681	0.00084006	estscan,start:1 end:278
Cluster-15957.8248	7.17	24.17	26.77	0	0	0	0.2	0.72	0.64	0	0	0	2417	--	--	--	--	--	--	--	--	--	--	--	--	--	--	--	--	--	--	--	--	--	--	--	--	--	--	--	--	UP	6.7123	0.00063026	estscan,start:1961 end:1389; minus strand
Cluster-15957.128395	17	32.84	8.25	0	0	0	3.9	8.12	1.63	0	0	0	520	--	--	--	--	--	--	--	--	--	--	--	--	--	--	--	--	--	--	--	--	--	--	--	--	--	--	--	--	UP	6.7796	0.00089785	estscan,start:1 end:294
Cluster-15957.128394	16	37	12	0	0	0	10.73	26.54	6.72	0	0	0	349	--	--	--	--	--	--	--	--	--	--	--	--	--	--	--	--	--	--	--	--	--	--	--	--	--	--	--	--	UP	6.9365	0.00032195	estscan,start:281 end:54; minus strand
Cluster-15957.201018	1.15	0	2.2	126.93	43.31	88.59	2.45	0	3.82	251.26	83.93	152.85	274	734422990	KHN41911.1	222	9.3e-17	V-type proton ATPase 16 kDa proteolipid subunit [Glycine soja]	658007192	XM_008340550.1	122	1.68e-55	PREDICTED: Malus x domestica V-type proton ATPase 16 kDa proteolipid subunit (LOC103401838), mRNA	K02155	ATPeV0C, ATP6L	V-type H+-transporting ATPase 16kDa proteolipid subunit	http://www.genome.jp/dbget-bin/www_bget?ko:K02155	P0DH94	214	1.1e-16	V-type proton ATPase subunit c5 OS=Arabidopsis thaliana GN=VHA-c5 PE=2 SV=1	PF00137	ATP synthase subunit C	GO:0015991//GO:0015992	ATP hydrolysis coupled proton transport//proton transport	GO:0015078	hydrogen ion transmembrane transporter activity	GO:0033177	proton-transporting two-sector ATPase complex, proton-transporting domain	KOG0232	Vacuolar H+-ATPase V0 sector, subunits c/c'	DOWN	-6.4602	9.65e-08	estscan,start:93 end:274
Cluster-8882.0	5	4	7	82.82	16.83	79.01	0.12	0.11	0.15	1.94	0.43	1.94	2656	769809117	XP_006846858.2	988	1.4e-104	PREDICTED: LRR receptor-like serine/threonine-protein kinase ERECTA [Amborella trichopoda]	--	--	--	--	--	--	--	--	--	O65440	569	7.4e-57	Leucine-rich repeat receptor-like serine/threonine-protein kinase BAM3 OS=Arabidopsis thaliana GN=BAM3 PE=2 SV=3	PF00560//PF13855	Leucine Rich Repeat//Leucine rich repeat	--	--	GO:0005515	protein binding	--	--	--	--	DOWN	-3.4958	0.00055229	blast,frame:-3 start:2570 end:402
Cluster-15957.197024	0	0	0	2	12	35	0	0	0	0.11	0.73	2.05	1258	--	--	--	--	--	37936120	AJ586886.1	78	2.45e-30	Cinnamomum tenuipilum partial gerS gene for geraniol synthase, exons 1-3	--	--	--	--	--	--	--	--	--	--	--	--	--	--	--	--	--	--	DOWN	-6.4125	0.015485	estscan,start:823 end:620; minus strand
Cluster-15957.208572	0	0	0	19	5.4	7	0	0	0	3.41	1.04	1.28	573	--	--	--	--	--	--	--	--	--	--	--	--	--	--	--	--	--	--	--	--	--	--	--	--	--	--	--	--	DOWN	-5.8357	0.015187	estscan,start:573 end:1; minus strand
Cluster-15957.99235	585.7	523.07	479.95	13.78	27.63	29.84	49.7	48.02	35.37	1.11	2.4	2.49	957	695058051	XP_009417325.1	500	1.9e-48	PREDICTED: probable splicing factor 3A subunit 1 [Musa acuminata subsp. malaccensis]>gi|695058053|ref|XP_009417326.1| PREDICTED: probable splicing factor 3A subunit 1 [Musa acuminata subsp. malaccensis]	731371115	XR_785565.1	246	7.51e-124	PREDICTED: Vitis vinifera probable splicing factor 3A subunit 1 (LOC100242352), transcript variant X6, misc_RNA	K12825	SF3A1, SAP114	splicing factor 3A subunit 1	http://www.genome.jp/dbget-bin/www_bget?ko:K12825	Q8RXF1	397	2.4e-37	Probable splicing factor 3A subunit 1 OS=Arabidopsis thaliana GN=At1g14650 PE=1 SV=2	PF00240	Ubiquitin family	--	--	GO:0005515	protein binding	--	--	KOG0007	Splicing factor 3a, subunit 1	UP	4.4871	1.19e-49	blast,frame:-1 start:957 end:82
Cluster-15957.45534	6	25	13	273	919	518	0.54	2.42	1.01	23.19	83.87	45.54	922	--	--	--	--	--	755554911	XM_006522983.2	109	1.04e-47	PREDICTED: Mus musculus T cell lymphoma invasion and metastasis 1 (Tiam1), transcript variant X5, mRNA	--	--	--	--	Q60610	176	9.6e-12	T-lymphoma invasion and metastasis-inducing protein 1 OS=Mus musculus GN=Tiam1 PE=1 SV=1	--	--	--	--	--	--	--	--	--	--	DOWN	-5.2396	1.25e-15	blast,frame:-1 start:199 end:2
Cluster-15957.45532	3.44	11	17.17	0	0	0	0.22	0.75	0.94	0	0	0	1198	--	--	--	--	--	--	--	--	--	--	--	--	--	--	--	--	--	--	--	--	--	--	--	--	--	--	--	--	UP	5.7896	0.018133	estscan,start:1 end:128
Cluster-15957.113404	673.23	526.39	710.88	1388.13	1365.14	1230.46	34.05	28.83	31.3	66.87	70.76	61.71	1427	720054610	XP_010273110.1	1036	2e-110	PREDICTED: cleavage and polyadenylation specificity factor subunit 5-like [Nelumbo nucifera]	720054609	XM_010274808.1	348	2.25e-180	PREDICTED: Nelumbo nucifera cleavage and polyadenylation specificity factor subunit 5-like (LOC104608735), mRNA	K14397	NUDT21, CPSF5, CFIM25	cleavage and polyadenylation specificity factor subunit 5	http://www.genome.jp/dbget-bin/www_bget?ko:K14397	Q8GXS3	954	9.1e-102	Pre-mRNA cleavage factor Im 25 kDa subunit 2 OS=Arabidopsis thaliana GN=CFIS2 PE=1 SV=1	PF00293//PF13869	NUDIX domain//Nucleotide hydrolase	GO:0006378	mRNA polyadenylation	GO:0016787//GO:0003729	hydrolase activity//mRNA binding	GO:0005849	mRNA cleavage factor complex	KOG1689	mRNA cleavage factor I subunit	DOWN	-1.0675	8.85e-12	blast,frame:-3 start:1359 end:706
Cluster-15957.113409	285.17	146.95	271.69	0	0	0	13.4	7.48	11.12	0	0	0	1516	743876379	XP_010907567.1	225	2.3e-16	PREDICTED: uncharacterized protein LOC105034211 [Elaeis guineensis]	568852074	XM_006479643.1	50	1.09e-14	PREDICTED: Citrus sinensis uncharacterized LOC102610904 (LOC102610904), mRNA	--	--	--	--	--	--	--	--	--	--	--	--	--	--	--	--	--	--	UP	10.305	5.77e-14	blast,frame:-3 start:1514 end:1404|blast,frame:-1 start:337 end:2
Cluster-31591.1	16.25	7.28	39.72	0	0	0	1.12	0.54	2.38	0	0	0	1119	296088311	CBI36756.3	529	9.7e-52	unnamed protein product [Vitis vinifera]	--	--	--	--	--	--	--	--	--	--	--	--	--	PF12678//PF01799//PF12861//PF14634//PF00097//PF13639	RING-H2 zinc finger//[2Fe-2S] binding domain//Anaphase-promoting complex subunit 11 RING-H2 finger//zinc-RING finger domain//Zinc finger, C3HC4 type (RING finger)//Ring finger domain	GO:0016567//GO:0055114	protein ubiquitination//oxidation-reduction process	GO:0046872//GO:0005515//GO:0004842//GO:0016491//GO:0008270	metal ion binding//protein binding//ubiquitin-protein transferase activity//oxidoreductase activity//zinc ion binding	GO:0005680	anaphase-promoting complex	--	--	UP	6.7719	0.0008418	blast,frame:-3 start:973 end:311|blast,frame:-2 start:353 end:198
Cluster-15957.124766	14	14	16	64	51	54.95	1.67	1.81	1.66	7.25	6.21	6.42	756	590643667	XP_007030865.1	262	6e-21	Amidase 1 [Theobroma cacao]>gi|508719470|gb|EOY11367.1| Amidase 1 [Theobroma cacao]	--	--	--	--	--	--	--	--	--	Q9FR37	199	1.7e-14	Amidase 1 OS=Arabidopsis thaliana GN=AMI1 PE=1 SV=1	--	--	--	--	--	--	--	--	--	--	DOWN	-1.9522	4.66e-05	estscan,start:756 end:425; minus strand
Cluster-15957.124767	6.85	14.06	26.89	0	0	0	1.08	2.39	3.65	0	0	0	638	--	--	--	--	--	--	--	--	--	--	--	--	--	--	--	--	--	--	PF05336	Domain of unknown function (DUF718)	GO:0019299	rhamnose metabolic process	GO:0016857	racemase and epimerase activity, acting on carbohydrates and derivatives	GO:0005737	cytoplasm	--	--	UP	6.4117	0.0013608	estscan,start:148 end:593
Cluster-15957.114183	0	0	1.42	2.17	10.87	31.8	0	0	0.21	0.36	1.92	5.36	601	--	--	--	--	--	--	--	--	--	--	--	--	--	--	--	--	--	--	--	--	--	--	--	--	--	--	--	--	DOWN	-5.3293	0.04924	estscan,start:1 end:302
Cluster-15957.114181	89.37	114.58	174.56	0	0	0	2.86	3.97	4.87	0	0	0	2102	720013484	XP_010260194.1	1692	2.5e-186	PREDICTED: mannan endo-1,4-beta-mannosidase 2-like isoform X1 [Nelumbo nucifera]>gi|720013487|ref|XP_010260195.1| PREDICTED: mannan endo-1,4-beta-mannosidase 2-like isoform X1 [Nelumbo nucifera]	720052572	XM_010274155.1	457	0	PREDICTED: Nelumbo nucifera mannan endo-1,4-beta-mannosidase 2-like (LOC104608228), transcript variant X2, mRNA	K19355	MAN	mannan endo-1,4-beta-mannosidase	http://www.genome.jp/dbget-bin/www_bget?ko:K19355	Q7Y223	1535	5.7e-169	Mannan endo-1,4-beta-mannosidase 2 OS=Arabidopsis thaliana GN=MAN2 PE=2 SV=1	PF02449//PF00150	Beta-galactosidase//Cellulase (glycosyl hydrolase family 5)	GO:0006012//GO:0046486//GO:0006027//GO:0005975//GO:0006687	galactose metabolic process//glycerolipid metabolic process//glycosaminoglycan catabolic process//carbohydrate metabolic process//glycosphingolipid metabolic process	GO:0004553//GO:0004565	hydrolase activity, hydrolyzing O-glycosyl compounds//beta-galactosidase activity	GO:0009341	beta-galactosidase complex	--	--	UP	9.4096	2.29e-11	blast,frame:-2 start:1585 end:215
Cluster-10828.1	13.46	19.58	10.78	0	2.06	2.38	0.36	0.56	0.25	0	0.06	0.06	2488	--	--	--	--	--	--	--	--	--	--	--	--	--	--	--	--	--	--	--	--	--	--	--	--	--	--	--	--	UP	3.5041	0.022019	estscan,start:520 end:1; minus strand
Cluster-15957.97513	10.04	3.25	25.31	0	0	0	0.33	0.12	0.73	0	0	0	2054	147843793	CAN83727.1	302	3.8e-25	hypothetical protein VITISV_043616 [Vitis vinifera]	--	--	--	--	--	--	--	--	--	C0LGT6	209	3.2e-15	LRR receptor-like serine/threonine-protein kinase EFR OS=Arabidopsis thaliana GN=EFR PE=1 SV=1	PF07714//PF00069	Protein tyrosine kinase//Protein kinase domain	GO:0006468	protein phosphorylation	GO:0004672//GO:0005524	protein kinase activity//ATP binding	--	--	--	--	UP	6.0358	0.014307	blast,frame:1 start:292 end:678|blast,frame:2 start:146 end:325|blast,frame:3 start:3 end:179
Cluster-15957.110985	2.65	21.39	31.57	0	0	0	0.06	0.55	0.65	0	0	0	2764	719983449	XP_010250765.1	267	5.8e-21	PREDICTED: uncharacterized protein At3g27210-like [Nelumbo nucifera]	571552595	XM_006603575.1	52	1.55e-15	PREDICTED: Glycine max uncharacterized LOC100306290 (LOC100306290), transcript variant X1, mRNA	--	--	--	--	--	--	--	--	PF03568	Peptidase family C50	GO:0006508	proteolysis	GO:0008233	peptidase activity	GO:0005634	nucleus	--	--	UP	6.6401	0.0044444	blast,frame:3 start:1128 end:1265|blast,frame:1 start:1765 end:2265
Cluster-15957.81411	19.8	19	13.78	0	0	0	4.29	4.44	2.57	0	0	0	535	--	--	--	--	--	--	--	--	--	--	--	--	--	--	--	--	--	--	--	--	--	--	--	--	--	--	--	--	UP	6.6069	0.00015659	estscan,start:209 end:66; minus strand
Cluster-15957.141950	1.89	2.02	3.95	17.93	42.88	11.23	0.08	0.09	0.14	0.68	1.76	0.45	1732	672113303	XP_008810325.1	1223	5.1e-132	PREDICTED: diphthine--ammonia ligase isoform X2 [Phoenix dactylifera]	--	--	--	--	--	K06927	DPH6	diphthine-ammonia ligase	http://www.genome.jp/dbget-bin/www_bget?ko:K06927	Q9USQ7	259	4.3e-21	Diphthine--ammonia ligase OS=Schizosaccharomyces pombe (strain 972 / ATCC 24843) GN=mug71 PE=1 SV=1	--	--	--	--	--	--	--	--	KOG2317	Putative translation initiation inhibitor UK114/IBM1	DOWN	-3.1945	0.014889	blast,frame:2 start:2 end:1090
Cluster-15957.156991	58.6	39.77	62.15	13.38	1.23	14.34	15.36	11.23	13.96	3.3	0.32	3.57	488	571464190	XP_006582988.1	245	3.6e-19	PREDICTED: uncharacterized membrane protein At1g16860-like [Glycine max]	--	--	--	--	--	--	--	--	--	Q9FZ45	182	1e-12	Uncharacterized membrane protein At1g16860 OS=Arabidopsis thaliana GN=At1g16860 PE=1 SV=1	--	--	--	--	--	--	--	--	--	--	UP	2.5195	0.025394	blast,frame:3 start:3 end:167
Cluster-15957.156994	1.59	0	0	68.62	44.11	53.66	0.44	0	0	17.85	12.26	14.08	476	571464190	XP_006582988.1	245	3.5e-19	PREDICTED: uncharacterized membrane protein At1g16860-like [Glycine max]	--	--	--	--	--	--	--	--	--	Q9FZ45	182	1e-12	Uncharacterized membrane protein At1g16860 OS=Arabidopsis thaliana GN=At1g16860 PE=1 SV=1	--	--	--	--	--	--	--	--	--	--	DOWN	-6.3869	3.08e-06	blast,frame:3 start:3 end:167
Cluster-15957.196372	0	3.3	0	16	14	12	0	0.14	0	0.62	0.58	0.48	1716	565396015	XP_006363630.1	156	2.7e-08	PREDICTED: uncharacterized protein LOC102596078 [Solanum tuberosum]	--	--	--	--	--	--	--	--	--	--	--	--	--	--	--	--	--	--	--	--	--	--	--	DOWN	-3.7689	0.043454	blast,frame:2 start:626 end:874
Cluster-15957.196371	12.24	14.7	10.69	0	0	0	0.52	0.67	0.39	0	0	0	1655	565396015	XP_006363630.1	156	2.6e-08	PREDICTED: uncharacterized protein LOC102596078 [Solanum tuberosum]	--	--	--	--	--	--	--	--	--	--	--	--	--	--	--	--	--	--	--	--	--	--	--	UP	6.1262	0.0011245	blast,frame:1 start:565 end:813
Cluster-15957.39733	2.33	1	1.21	14	27	5.32	0.11	0.05	0.05	0.63	1.32	0.25	1501	--	--	--	--	--	--	--	--	--	--	--	--	--	--	--	--	--	--	--	--	--	--	--	--	--	--	--	--	DOWN	-3.5343	0.0483	--
Cluster-15957.123117	0	0	0	2.18	20.27	35.47	0	0	0	0.07	0.67	1.13	2096	--	--	--	--	--	--	--	--	--	--	--	--	--	--	--	--	--	--	--	--	--	--	--	--	--	--	--	--	DOWN	-6.6394	0.0082603	estscan,start:1600 end:970; minus strand
Cluster-15957.143941	47.83	88.24	73.77	18.14	27.37	20.76	1.62	3.24	2.18	0.59	0.95	0.7	1998	672164939	XP_008802361.1	984	3e-104	PREDICTED: phospholipase A(1) LCAT3 isoform X2 [Phoenix dactylifera]	568853726	XM_006480432.1	191	6e-93	PREDICTED: Citrus sinensis phospholipase A(1) LCAT3-like (LOC102619715), transcript variant X1, mRNA	--	--	--	--	Q93V61	883	2.2e-93	Phospholipase A(1) LCAT3 OS=Arabidopsis thaliana GN=LCAT3 PE=1 SV=1	PF02450//PF07819	Lecithin:cholesterol acyltransferase//PGAP1-like protein	GO:0006886//GO:0006505//GO:0042967//GO:0006629	intracellular protein transport//GPI anchor metabolic process//acyl-carrier-protein biosynthetic process//lipid metabolic process	GO:0016788//GO:0008374	hydrolase activity, acting on ester bonds//O-acyltransferase activity	--	--	--	--	UP	1.6857	0.004249	blast,frame:-2 start:1058 end:414
Cluster-15957.184404	57	21	26	0	0	0	6.78	2.7	2.68	0	0	0	758	720044123	XP_010269783.1	241	1.6e-18	PREDICTED: disease resistance protein RGA2-like [Nelumbo nucifera]	--	--	--	--	--	--	--	--	--	Q7XA40	191	1.4e-13	Putative disease resistance protein RGA3 OS=Solanum bulbocastanum GN=RGA3 PE=2 SV=2	PF02538	Hydantoinase B/oxoprolinase	--	--	GO:0003824	catalytic activity	--	--	--	--	UP	7.5675	9.77e-06	blast,frame:3 start:216 end:758
Cluster-15957.153564	14.64	6.8	23.99	40.21	103.48	137.2	1.1	0.56	1.57	2.89	7.99	10.22	1043	527189995	EPS61425.1	134	5.8e-06	hypothetical protein M569_13371 [Genlisea aurea]	--	--	--	--	--	--	--	--	--	--	--	--	--	--	--	--	--	--	--	--	--	--	--	DOWN	-2.6122	0.0010613	estscan,start:673 end:858
Cluster-15957.143801	12.23	7.52	13.83	35	29.25	34	3.28	2.17	3.17	8.82	7.88	8.65	483	--	--	--	--	--	--	--	--	--	--	--	--	--	--	--	--	--	--	--	--	--	--	--	--	--	--	--	--	DOWN	-1.5351	0.02385	estscan,start:1 end:212
Cluster-15957.64286	0	0	0	6	13.06	53.88	0	0	0	0.18	0.42	1.68	2140	720043296	XP_010269514.1	2077	5.9e-231	PREDICTED: probable histone-arginine methyltransferase CARM1 isoform X6 [Nelumbo nucifera]	720043286	XM_010271209.1	660	0	PREDICTED: Nelumbo nucifera probable histone-arginine methyltransferase CARM1 (LOC104606146), transcript variant X4, mRNA	K05931	CARM1, PRMT4	histone-arginine methyltransferase CARM1	http://www.genome.jp/dbget-bin/www_bget?ko:K05931	Q7XI75	1891	3e-210	Probable histone-arginine methyltransferase CARM1 OS=Oryza sativa subsp. japonica GN=CARM1 PE=2 SV=1	PF08241//PF08219//PF05175//PF05185	Methyltransferase domain//Outer membrane protein TOM13//Methyltransferase small domain//PRMT5 arginine-N-methyltransferase	GO:0008152//GO:0006479	metabolic process//protein methylation	GO:0008168	methyltransferase activity	GO:0005741	mitochondrial outer membrane	KOG1500	Protein arginine N-methyltransferase CARM1	DOWN	-6.9882	0.0017723	blast,frame:2 start:2 end:1735
Cluster-15957.64285	0	0	0	736.9	734.41	749.37	0	0	0	16.39	17.59	17.42	2787	720043296	XP_010269514.1	2110	1.1e-234	PREDICTED: probable histone-arginine methyltransferase CARM1 isoform X6 [Nelumbo nucifera]	720043283	XM_010271208.1	669	0	PREDICTED: Nelumbo nucifera probable histone-arginine methyltransferase CARM1 (LOC104606146), transcript variant X3, mRNA	K05931	CARM1, PRMT4	histone-arginine methyltransferase CARM1	http://www.genome.jp/dbget-bin/www_bget?ko:K05931	Q7XI75	1891	4e-210	Probable histone-arginine methyltransferase CARM1 OS=Oryza sativa subsp. japonica GN=CARM1 PE=2 SV=1	PF05175//PF08219//PF08241//PF05185	Methyltransferase small domain//Outer membrane protein TOM13//Methyltransferase domain//PRMT5 arginine-N-methyltransferase	GO:0006479//GO:0008152	protein methylation//metabolic process	GO:0008168	methyltransferase activity	GO:0005741	mitochondrial outer membrane	KOG1500	Protein arginine N-methyltransferase CARM1	DOWN	-11.97	2.29e-20	blast,frame:2 start:2 end:1813
Cluster-15957.64283	22.7	53	27.07	1.65	0	0	0.71	1.79	0.74	0.05	0	0	2152	720043296	XP_010269514.1	2077	5.9e-231	PREDICTED: probable histone-arginine methyltransferase CARM1 isoform X6 [Nelumbo nucifera]	720043286	XM_010271209.1	660	0	PREDICTED: Nelumbo nucifera probable histone-arginine methyltransferase CARM1 (LOC104606146), transcript variant X4, mRNA	K05931	CARM1, PRMT4	histone-arginine methyltransferase CARM1	http://www.genome.jp/dbget-bin/www_bget?ko:K05931	Q7XI75	1891	3.1e-210	Probable histone-arginine methyltransferase CARM1 OS=Oryza sativa subsp. japonica GN=CARM1 PE=2 SV=1	PF08219//PF08241//PF05175//PF05185	Outer membrane protein TOM13//Methyltransferase domain//Methyltransferase small domain//PRMT5 arginine-N-methyltransferase	GO:0008152//GO:0006479	metabolic process//protein methylation	GO:0008168	methyltransferase activity	GO:0005741	mitochondrial outer membrane	KOG1500	Protein arginine N-methyltransferase CARM1	UP	5.7103	0.00043106	blast,frame:2 start:2 end:1747
Cluster-15957.86683	21	16	50.84	0	0	0	6.59	5.4	13.61	0	0	0	451	--	--	--	--	--	--	--	--	--	--	--	--	--	--	--	--	--	--	--	--	--	--	--	--	--	--	--	--	UP	7.2714	3.1e-05	estscan,start:124 end:8; minus strand
Cluster-15957.37712	18.47	22.26	7.22	44.36	137.52	57.09	0.19	0.25	0.07	0.45	1.49	0.6	5840	720062115	XP_010275398.1	4917	0	PREDICTED: uncharacterized protein At3g06530 isoform X2 [Nelumbo nucifera]	720062114	XM_010277096.1	235	6.15e-117	PREDICTED: Nelumbo nucifera uncharacterized protein At3g06530 (LOC104610471), transcript variant X2, mRNA	K14550	UTP10, HEATR1	U3 small nucleolar RNA-associated protein 10	http://www.genome.jp/dbget-bin/www_bget?ko:K14550	Q9C8Z4	2051	2.3e-228	Uncharacterized protein At3g06530 OS=Arabidopsis thaliana GN=At3g06530 PE=1 SV=3	PF02985	HEAT repeat	--	--	GO:0005515	protein binding	--	--	KOG1837	Uncharacterized conserved protein	DOWN	-2.2989	0.027022	blast,frame:1 start:118 end:5604
Cluster-15957.85338	2.38	0	2.29	0	215.65	114.31	0.12	0	0.1	0	11.21	5.75	1424	720069137	XP_010277342.1	700	1.8e-71	PREDICTED: uncharacterized protein LOC104611811 isoform X2 [Nelumbo nucifera]	--	--	--	--	--	--	--	--	--	--	--	--	--	--	--	--	--	--	--	--	--	--	--	DOWN	-6.3799	0.0093169	estscan,start:683 end:1424
Cluster-15957.85330	11	9	9	23	35	30	0.8	0.71	0.57	1.59	2.6	2.15	1073	297744916	CBI38413.3	151	6.3e-08	unnamed protein product [Vitis vinifera]	--	--	--	--	--	--	--	--	--	Q10S58	139	2.2e-07	Probable serine acetyltransferase 2 OS=Oryza sativa subsp. japonica GN=SAT2 PE=2 SV=1	PF04117	Mpv17 / PMP22 family	--	--	--	--	GO:0016021	integral component of membrane	--	--	DOWN	-1.5915	0.034122	blast,frame:3 start:3 end:107
Cluster-15957.184399	50.88	15.58	39.44	0	0	0	3.88	1.28	2.61	0	0	0	1036	720092965	XP_010245910.1	626	5.1e-63	PREDICTED: putative disease resistance protein RGA3 [Nelumbo nucifera]	--	--	--	--	--	--	--	--	--	Q7XA39	522	8.2e-52	Putative disease resistance protein RGA4 OS=Solanum bulbocastanum GN=RGA4 PE=2 SV=1	PF00931//PF13855	NB-ARC domain//Leucine rich repeat	--	--	GO:0005515//GO:0043531	protein binding//ADP binding	--	--	--	--	UP	7.5708	8.12e-06	blast,frame:3 start:3 end:1034
Cluster-15957.190386	0	0	0	0	57.81	33.46	0	0	0	0	3.23	1.81	1344	719981121	XP_010250029.1	888	2.7e-93	PREDICTED: uncharacterized protein LOC104592382 [Nelumbo nucifera]	--	--	--	--	--	--	--	--	--	--	--	--	--	PF00646//PF01344//PF12937	F-box domain//Kelch motif//F-box-like	--	--	GO:0005515	protein binding	--	--	--	--	DOWN	-7.3338	0.041246	blast,frame:-2 start:1343 end:174
Cluster-15957.71370	187	194.2	214.24	428.18	390.2	376.2	19.26	21.63	19.13	41.87	40.98	38.01	835	743866534	XP_010905082.1	726	1e-74	PREDICTED: deSI-like protein At4g17486 isoform X1 [Elaeis guineensis]	720088029	XR_733749.1	153	3.26e-72	PREDICTED: Nelumbo nucifera deSI-like protein At4g17486 (LOC104588183), transcript variant X2, misc_RNA	--	--	--	--	Q93VG8	430	3.1e-41	DeSI-like protein At4g17486 OS=Arabidopsis thaliana GN=At4g17486 PE=2 SV=1	--	--	--	--	--	--	--	--	KOG0324	Uncharacterized conserved protein	DOWN	-1.0054	8.45e-08	estscan,start:376 end:835
Cluster-15957.94434	4.72	4.87	4.13	115.03	34.47	20.05	0.95	1.06	0.72	21.92	7.03	3.89	555	719977536	XP_010248880.1	289	3.3e-24	PREDICTED: uncharacterized protein LOC104591644 [Nelumbo nucifera]	695045704	XM_009412377.1	78	1.04e-30	PREDICTED: Musa acuminata subsp. malaccensis uncharacterized LOC103992598 (LOC103992598), mRNA	--	--	--	--	F4JF21	247	3.4e-20	Protein PLASTID TRANSCRIPTIONALLY ACTIVE 10 OS=Arabidopsis thaliana GN=PTAC10 PE=1 SV=1	--	--	--	--	--	--	--	--	--	--	DOWN	-3.6245	0.0020818	estscan,start:555 end:189; minus strand
Cluster-15957.155505	9	8	3.76	0	0	0	0.77	0.74	0.28	0	0	0	953	--	--	--	--	--	--	--	--	--	--	--	--	--	--	--	--	--	--	--	--	--	--	--	--	--	--	--	--	UP	5.284	0.034549	--
Cluster-15957.90893	0.77	46.68	24.61	0	0	0	0.03	2.09	0.88	0	0	0	1690	720082368	XP_010242571.1	1133	1.3e-121	PREDICTED: autophagy-related protein 18h-like [Nelumbo nucifera]	--	--	--	--	--	--	--	--	--	Q8GUL1	622	3.4e-63	Autophagy-related protein 18g OS=Arabidopsis thaliana GN=ATG18G PE=2 SV=1	--	--	--	--	--	--	--	--	--	--	UP	7.089	0.010204	blast,frame:-2 start:342 end:1
Cluster-35435.0	49.52	26.81	32.26	3.28	8.81	0	1.5	0.88	0.85	0.09	0.27	0	2208	720005622	XP_010257716.1	790	1e-81	PREDICTED: uncharacterized protein At5g19025-like [Nelumbo nucifera]	720005621	XM_010259414.1	250	1.06e-125	PREDICTED: Nelumbo nucifera uncharacterized protein At5g19025-like (LOC104597704), mRNA	--	--	--	--	P0C8Q9	268	5e-22	Uncharacterized protein At5g19025 OS=Arabidopsis thaliana GN=At5g19025 PE=2 SV=3	--	--	--	--	--	--	--	--	--	--	UP	3.1729	0.026211	blast,frame:1 start:1090 end:1881
Cluster-15957.140924	316.15	217.59	199.57	86.31	16.93	52.91	60.91	45.23	33.11	15.7	3.3	9.82	569	--	--	--	--	--	--	--	--	--	--	--	--	--	--	--	--	--	--	--	--	--	--	--	--	--	--	--	--	UP	2.2345	0.0038105	estscan,start:241 end:569
Cluster-15957.169148	0	0.42	0	9	12	29	0	0.02	0	0.34	0.49	1.15	1734	113205142	AAT40504.2	135	7.3e-06	Polyprotein, putative [Solanum demissum]	--	--	--	--	--	--	--	--	--	--	--	--	--	PF00951	Arterivirus GL envelope glycoprotein	--	--	--	--	GO:0019031	viral envelope	--	--	DOWN	-6.466	0.0010013	blast,frame:2 start:2 end:193
Cluster-15957.53219	28.09	30.88	42.81	0	1.63	0	1.54	1.84	2.05	0	0.09	0	1334	--	--	--	--	--	--	--	--	--	--	--	--	--	--	--	--	--	--	--	--	--	--	--	--	--	--	--	--	UP	5.6658	8.03e-05	estscan,start:644 end:504; minus strand
Cluster-15957.102491	0	0	1	9.26	7.27	11.88	0	0	0.61	6.25	5.14	7.67	341	565398619	XP_006364870.1	225	5.3e-17	PREDICTED: probable leucine-rich repeat receptor-like protein kinase At1g35710-like [Solanum tuberosum]	--	--	--	--	--	--	--	--	--	Q9LP24	196	1.7e-14	Probable leucine-rich repeat receptor-like protein kinase At1g35710 OS=Arabidopsis thaliana GN=At1g35710 PE=2 SV=1	PF13855//PF00560	Leucine rich repeat//Leucine Rich Repeat	--	--	GO:0005515	protein binding	--	--	--	--	DOWN	-4.691	0.032931	estscan,start:341 end:55; minus strand
Cluster-15957.135633	64	39.6	59.36	180.69	284.99	101	1.93	1.29	1.56	5.19	8.82	3.03	2216	--	--	--	--	--	--	--	--	--	--	--	--	--	--	--	--	--	--	--	--	--	--	--	--	--	--	--	--	DOWN	-1.8166	0.0031321	estscan,start:435 end:1379
Cluster-15957.210262	77	53	77	184	303	272	2.51	1.87	2.19	5.72	10.15	8.83	2067	823158126	XP_012478938.1	2243	3.2e-250	PREDICTED: glutamate decarboxylase 4-like [Gossypium raimondii]>gi|763763424|gb|KJB30678.1| hypothetical protein B456_005G154700 [Gossypium raimondii]	721606764	XM_003560487.2	603	0	PREDICTED: Brachypodium distachyon glutamate decarboxylase 1-like (LOC100831298), mRNA	K01580	E4.1.1.15, gadB, gadA, GAD	glutamate decarboxylase	http://www.genome.jp/dbget-bin/www_bget?ko:K01580	Q07346	2169	1.7e-242	Glutamate decarboxylase OS=Petunia hybrida GN=GAD PE=1 SV=1	PF00282	Pyridoxal-dependent decarboxylase conserved domain	GO:0019752	carboxylic acid metabolic process	GO:0016831//GO:0030170	carboxy-lyase activity//pyridoxal phosphate binding	--	--	KOG1383	Glutamate decarboxylase/sphingosine phosphate lyase	DOWN	-1.8709	4.22e-10	blast,frame:1 start:112 end:1722
Cluster-15957.155299	168.15	263.9	143.96	6.92	3.13	1.1	14.05	23.85	10.44	0.55	0.27	0.09	968	99032691	ABF61806.1	1062	1.3e-113	alcohol dehydrogenase [Dimocarpus longan]	349704908	FQ383862.1	338	5.48e-175	Vitis vinifera clone SS0ABG12YM10	K18857	ADH1	alcohol dehydrogenase class-P	http://www.genome.jp/dbget-bin/www_bget?ko:K18857	P14675	1046	1.3e-112	Alcohol dehydrogenase 3 OS=Solanum tuberosum GN=ADH3 PE=2 SV=1	PF02826//PF00107//PF08240//PF03721	D-isomer specific 2-hydroxyacid dehydrogenase, NAD binding domain//Zinc-binding dehydrogenase//Alcohol dehydrogenase GroES-like domain//UDP-glucose/GDP-mannose dehydrogenase family, NAD binding domain	GO:0055114	oxidation-reduction process	GO:0051287//GO:0016616	NAD binding//oxidoreductase activity, acting on the CH-OH group of donors, NAD or NADP as acceptor	--	--	KOG0022	Alcohol dehydrogenase, class III	UP	5.7306	1.07e-15	blast,frame:-1 start:908 end:78
Cluster-15957.186108	25	18	11	0	1.12	0	2.26	1.76	0.86	0	0.1	0	914	731400403	XP_010653938.1	391	8e-36	PREDICTED: UPF0481 protein At3g47200-like isoform X1 [Vitis vinifera]>gi|297739902|emb|CBI30084.3| unnamed protein product [Vitis vinifera]	--	--	--	--	--	--	--	--	--	--	--	--	--	--	--	--	--	--	--	--	--	--	--	UP	5.6791	0.0028635	blast,frame:1 start:1 end:687
Cluster-28714.1	49	68	59	7	7	13	3.69	5.54	3.86	0.5	0.54	0.97	1045	719969964	XP_010270018.1	777	1.6e-80	PREDICTED: chlorophyll a-b binding protein 4, chloroplastic [Nelumbo nucifera]	--	--	--	--	--	K08911	LHCA5	light-harvesting complex I chlorophyll a/b binding protein 5	http://www.genome.jp/dbget-bin/www_bget?ko:K08911	Q9SQL2	446	5.4e-43	Chlorophyll a-b binding protein P4, chloroplastic OS=Pisum sativum GN=lhcA-P4 PE=1 SV=1	PF07527	Hairy Orange	GO:0006355	regulation of transcription, DNA-templated	GO:0003677	DNA binding	--	--	--	--	UP	2.7273	1.94e-06	estscan,start:1015 end:239; minus strand
Cluster-15957.68555	37.22	8.25	29.47	0	0	0	1.25	0.3	0.86	0	0	0	2015	848877245	XP_012839061.1	272	1.1e-21	PREDICTED: acyl-[acyl-carrier-protein] desaturase, chloroplastic-like [Erythranthe guttatus]>gi|604331827|gb|EYU36685.1| hypothetical protein MIMGU_mgv1a007704mg [Erythranthe guttata]	16588699	AF315599.1	36	8.82e-07	Bassia scoparia ACP-stearoyl desaturase mRNA, complete cds	K03921	DESA1	acyl-	http://www.genome.jp/dbget-bin/www_bget?ko:K03921	P22337	256	1.1e-20	Acyl-[acyl-carrier-protein] desaturase, chloroplastic OS=Ricinus communis PE=1 SV=1	--	--	--	--	--	--	--	--	--	--	UP	7.0439	0.00022449	estscan,start:1792 end:2015
Cluster-15957.51897	7.38	17.06	6.3	64.99	37.11	70.54	0.36	0.91	0.27	3.05	1.88	3.45	1456	823226238	XP_012445937.1	291	5e-24	PREDICTED: uncharacterized protein LOC105769688 [Gossypium raimondii]>gi|763786967|gb|KJB53963.1| hypothetical protein B456_009G013700 [Gossypium raimondii]	571535497	XM_003549665.2	65	4.79e-23	PREDICTED: Glycine max trinucleotide repeat-containing gene 18 protein-like (LOC100786776), mRNA	--	--	--	--	--	--	--	--	--	--	--	--	--	--	--	--	--	--	DOWN	-2.4854	0.0030739	blast,frame:2 start:2 end:226
Cluster-15957.162357	14.71	10.23	19.11	24.43	96.6	93.73	0.43	0.32	0.49	0.68	2.9	2.73	2278	720018279	XP_010261736.1	1014	1.1e-107	PREDICTED: uncharacterized protein LOC104600482 isoform X1 [Nelumbo nucifera]>gi|720018282|ref|XP_010261737.1| PREDICTED: uncharacterized protein LOC104600482 isoform X1 [Nelumbo nucifera]	--	--	--	--	--	--	--	--	--	--	--	--	--	--	--	--	--	--	--	--	--	--	--	DOWN	-2.2794	0.01164	blast,frame:1 start:1 end:1035
Cluster-15957.88325	281.79	130.64	278.13	14.01	9.2	0	14.53	7.29	12.48	0.69	0.49	0	1405	672116339	XP_008781329.1	755	7.6e-78	PREDICTED: UPF0481 protein At3g47200-like [Phoenix dactylifera]	--	--	--	--	--	--	--	--	--	Q9SD53	445	9.4e-43	UPF0481 protein At3g47200 OS=Arabidopsis thaliana GN=At3g47200 PE=2 SV=1	PF05434	TMEM9	--	--	--	--	GO:0016021	integral component of membrane	--	--	UP	4.8527	8.54e-08	blast,frame:3 start:3 end:1202
Cluster-15957.69293	2	0	3	4	33	43	0.64	0	0.82	1.2	10.57	12.95	447	--	--	--	--	--	--	--	--	--	--	--	--	--	--	--	--	--	--	--	--	--	--	--	--	--	--	--	--	DOWN	-4.002	0.030813	--
Cluster-15957.49935	0	0	1.49	25.73	7.48	10.53	0	0	0.06	1.14	0.36	0.49	1531	719961725	XP_010253016.1	701	1.5e-71	PREDICTED: tetratricopeptide repeat protein 5-like isoform X1 [Nelumbo nucifera]>gi|719961729|ref|XP_010253056.1| PREDICTED: tetratricopeptide repeat protein 5-like isoform X2 [Nelumbo nucifera]	743889279	XM_011040398.1	154	1.69e-72	PREDICTED: Populus euphratica tetratricopeptide repeat protein 5-like (LOC105135502), mRNA	--	--	--	--	Q8N0Z6	283	6.3e-24	Tetratricopeptide repeat protein 5 OS=Homo sapiens GN=TTC5 PE=1 SV=2	PF00515//PF06552//PF13414//PF13181	Tetratricopeptide repeat//Plant specific mitochondrial import receptor subunit TOM20//TPR repeat//Tetratricopeptide repeat	GO:0045040	protein import into mitochondrial outer membrane	GO:0005515	protein binding	GO:0005742	mitochondrial outer membrane translocase complex	--	--	DOWN	-5.3755	0.014353	blast,frame:1 start:121 end:795
Cluster-15957.116356	5	8	11	109	49	44	0.89	1.53	1.68	18.29	8.81	7.55	595	719971607	XP_010275181.1	294	9.2e-25	PREDICTED: cytochrome P450 CYP72A219-like [Nelumbo nucifera]	--	--	--	--	--	--	--	--	--	H2DH21	262	6.6e-22	Cytochrome P450 CYP72A219 OS=Panax ginseng PE=2 SV=1	PF00067	Cytochrome P450	GO:0055114	oxidation-reduction process	GO:0020037//GO:0016705//GO:0005506	heme binding//oxidoreductase activity, acting on paired donors, with incorporation or reduction of molecular oxygen//iron ion binding	--	--	--	--	DOWN	-3.1064	0.00010299	estscan,start:538 end:413; minus strand
Cluster-15957.184303	104.47	129.15	81.82	40.22	27.76	47.75	5.61	7.5	3.82	2.06	1.53	2.54	1360	672132977	XP_008790087.1	1010	2e-107	PREDICTED: uncharacterized protein LOC103707398 [Phoenix dactylifera]	658012677	XM_008343392.1	185	8.76e-90	PREDICTED: Malus x domestica uncharacterized LOC103404476 (LOC103404476), mRNA	K07735	algH	putative transcriptional regulator	http://www.genome.jp/dbget-bin/www_bget?ko:K07735	Q5LDK5	147	3.3e-08	UPF0301 protein BF2109 OS=Bacteroides fragilis (strain ATCC 25285 / DSM 2151 / JCM 11019 / NCTC 9343) GN=BF2109 PE=3 SV=1	--	--	--	--	--	--	--	--	--	--	UP	1.4735	0.0058706	blast,frame:3 start:45 end:977
Cluster-15957.41588	38.94	23.45	20.28	0.09	0.19	0	0.86	0.56	0.39	0	0	0	2937	595825732	XP_007205453.1	244	2.9e-18	hypothetical protein PRUPE_ppa007885mg [Prunus persica]>gi|462401095|gb|EMJ06652.1| hypothetical protein PRUPE_ppa007885mg [Prunus persica]	--	--	--	--	--	--	--	--	--	Q9S752	191	5.6e-13	Probable E3 ubiquitin-protein ligase LOG2 OS=Arabidopsis thaliana GN=LOG2 PE=1 SV=1	PF08447	PAS fold	--	--	GO:0005515	protein binding	--	--	--	--	UP	7.233	1.66e-05	blast,frame:-2 start:2936 end:2358
Cluster-15957.41585	0	0	0.07	13.39	24.77	28.72	0	0	0	0.28	0.56	0.63	2935	645277766	XP_008243930.1	244	2.9e-18	PREDICTED: probable E3 ubiquitin-protein ligase LOG2 [Prunus mume]	--	--	--	--	--	--	--	--	--	Q9S752	191	5.6e-13	Probable E3 ubiquitin-protein ligase LOG2 OS=Arabidopsis thaliana GN=LOG2 PE=1 SV=1	PF08447	PAS fold	--	--	GO:0005515	protein binding	--	--	--	--	DOWN	-6.9021	5.92e-05	blast,frame:-2 start:2934 end:2356
Cluster-15957.163503	5.53	7.81	10.77	0	0	0	0.12	0.19	0.21	0	0	0	2937	731430715	XP_010665141.1	615	2.7e-61	PREDICTED: protein SET DOMAIN GROUP 41 isoform X1 [Vitis vinifera]	672116545	XM_008783218.1	46	3.57e-12	PREDICTED: Phoenix dactylifera protein SET DOMAIN GROUP 41 (LOC103701226), transcript variant X4, mRNA	K11426	SMYD	SET and MYND domain-containing protein	http://www.genome.jp/dbget-bin/www_bget?ko:K11426	Q3ECY6	307	2e-26	Protein SET DOMAIN GROUP 41 OS=Arabidopsis thaliana GN=SDG41 PE=2 SV=1	PF00856	SET domain	--	--	GO:0005515	protein binding	--	--	--	--	UP	5.4936	0.011555	blast,frame:3 start:3 end:812|blast,frame:1 start:745 end:2085
Cluster-15957.19614	44.07	27.95	32.04	7.3	0	0	1.57	1.08	1	0.25	0	0	1910	731424959	XP_010663080.1	1382	2e-150	PREDICTED: cytochrome P450 71A25 [Vitis vinifera]	--	--	--	--	--	--	--	--	--	P24465	1273	1.2e-138	Cytochrome P450 71A1 OS=Persea americana GN=CYP71A1 PE=1 SV=2	PF00067	Cytochrome P450	GO:0055114	oxidation-reduction process	GO:0005506//GO:0020037//GO:0016705	iron ion binding//heme binding//oxidoreductase activity, acting on paired donors, with incorporation or reduction of molecular oxygen	--	--	--	--	UP	3.846	0.047801	blast,frame:-1 start:1802 end:198
Cluster-15957.205696	31.81	13.9	10.67	0	0.76	0	1.55	0.74	0.45	0	0.04	0	1467	720018437	XP_010261786.1	620	3.6e-62	PREDICTED: uncharacterized protein LOC104600511 [Nelumbo nucifera]	731406271	XM_002277648.2	36	6.38e-07	PREDICTED: Vitis vinifera uncharacterized LOC100257848 (LOC100257848), mRNA	--	--	--	--	--	--	--	--	--	--	--	--	--	--	--	--	--	--	UP	5.751	0.0036702	blast,frame:1 start:454 end:1356
Cluster-15957.191527	3	1	14	59	39	69.88	0.86	0.31	3.44	15.94	11.25	19.01	468	--	--	--	--	--	--	--	--	--	--	--	--	--	--	--	--	--	--	--	--	--	--	--	--	--	--	--	--	DOWN	-3.2848	0.0021651	estscan,start:1 end:215
Cluster-15957.191528	16	4	37	92	71	130	0.8	0.22	1.62	4.41	3.66	6.48	1434	--	--	--	--	--	--	--	--	--	--	--	--	--	--	--	--	--	--	--	--	--	--	--	--	--	--	--	--	DOWN	-2.4148	0.011751	estscan,start:545 end:1434
Cluster-15957.210189	0	0	0	10.7	39.58	14.29	0	0	0	0.33	1.31	0.46	2082	--	--	--	--	--	--	--	--	--	--	--	--	--	--	--	--	--	--	--	--	--	--	--	--	--	--	--	--	DOWN	-6.8748	0.0004555	estscan,start:688 end:299; minus strand
Cluster-15957.18326	0	0	1	63	43	43.18	0	0	0.41	28.19	20.4	18.99	385	--	--	--	--	--	--	--	--	--	--	--	--	--	--	--	--	--	--	--	--	--	--	--	--	--	--	--	--	DOWN	-7.1207	4.5e-06	estscan,start:1 end:385
Cluster-15957.134839	5.84	7.81	6.05	0	0	0	0.19	0.27	0.17	0	0	0	2106	719965699	XP_010257275.1	413	5.2e-38	PREDICTED: ATP-dependent 6-phosphofructokinase 5, chloroplastic-like [Nelumbo nucifera]>gi|719965702|ref|XP_010257284.1| PREDICTED: ATP-dependent 6-phosphofructokinase 5, chloroplastic-like [Nelumbo nucifera]	743848983	XM_010941203.1	129	1.85e-58	PREDICTED: Elaeis guineensis ATP-dependent 6-phosphofructokinase 5, chloroplastic-like (LOC105058322), transcript variant X4, mRNA	K00850	pfkA, PFK	6-phosphofructokinase 1	http://www.genome.jp/dbget-bin/www_bget?ko:K00850	Q8VYN6	359	1.3e-32	ATP-dependent 6-phosphofructokinase 5, chloroplastic OS=Arabidopsis thaliana GN=PFK5 PE=1 SV=1	--	--	--	--	--	--	--	--	--	--	UP	5.1988	0.029812	blast,frame:2 start:776 end:1084|blast,frame:3 start:171 end:632
Cluster-15957.15243	0	0	0	5	13	35.18	0	0	0	0.67	1.88	4.87	677	326524033	BAJ97027.1	157	8e-09	predicted protein [Hordeum vulgare subsp. vulgare]	--	--	--	--	--	--	--	--	--	Q6Z4A7	144	3.6e-08	Probable 5'-adenylylsulfate reductase 1, chloroplastic OS=Oryza sativa subsp. japonica GN=APR1 PE=2 SV=1	--	--	--	--	--	--	--	--	--	--	DOWN	-6.5355	0.0032437	blast,frame:-2 start:145 end:2
Cluster-15957.15241	0	0	0	10	4.4	30.21	0	0	0	3.16	1.48	9.54	438	--	--	--	--	--	--	--	--	--	--	--	--	--	--	--	--	--	--	--	--	--	--	--	--	--	--	--	--	DOWN	-6.2749	0.0084643	estscan,start:438 end:1; minus strand
Cluster-15957.137719	628.1	555.24	688.07	17.11	6.07	0	13.66	13.09	13.06	0.36	0.14	0	2968	590564464	XP_007009666.1	694	1.9e-70	Pseudo response regulator isoform 3 [Theobroma cacao]>gi|590564476|ref|XP_007009669.1| Pseudo response regulator isoform 3 [Theobroma cacao]>gi|508726579|gb|EOY18476.1| Pseudo response regulator isoform 3 [Theobroma cacao]>gi|508726582|gb|EOY18479.1| Pseudo response regulator isoform 3 [Theobroma cacao]	723692771	XM_004237485.2	56	9.95e-18	PREDICTED: Solanum lycopersicum two-component response regulator-like PRR37 (LOC101254785), mRNA	K12129	PRR7	pseudo-response regulator 7	http://www.genome.jp/dbget-bin/www_bget?ko:K12129	A2YQ93	391	3.6e-36	Two-component response regulator-like PRR37 OS=Oryza sativa subsp. indica GN=PRR37 PE=2 SV=2	PF06203	CCT motif	--	--	GO:0005515	protein binding	--	--	--	--	UP	6.2917	1.2e-05	blast,frame:-3 start:2822 end:1458
Cluster-15957.126649	53.72	15.33	57.52	0	0	0	1.31	0.4	1.22	0	0	0	2683	743764081	XP_010912245.1	440	4.9e-41	PREDICTED: uncharacterized protein LOC105038217 [Elaeis guineensis]	--	--	--	--	--	--	--	--	--	--	--	--	--	--	--	--	--	--	--	--	--	--	--	UP	7.8131	5.44e-06	blast,frame:3 start:1650 end:2006|blast,frame:2 start:740 end:949|blast,frame:1 start:1 end:207
Cluster-35041.0	12.93	7.01	12.62	0	0	0	1	0.59	0.85	0	0	0	1023	--	--	--	--	--	764554929	XM_011462254.1	34	5.7e-06	PREDICTED: Fragaria vesca subsp. vesca CTP synthase-like (LOC101298776), transcript variant X2, mRNA	--	--	--	--	--	--	--	--	--	--	--	--	--	--	--	--	--	--	UP	5.8908	0.0030171	estscan,start:978 end:874; minus strand
Cluster-15957.172899	0	0	0	12.65	2.32	14.04	0	0	0	0.16	0.03	0.18	4746	719970604	XP_010271758.1	1763	3.4e-194	PREDICTED: tetratricopeptide repeat protein 13 [Nelumbo nucifera]	695023885	XR_671582.1	354	0	PREDICTED: Musa acuminata subsp. malaccensis tetratricopeptide repeat protein 13 (LOC103983614), transcript variant X2, misc_RNA	--	--	--	--	F4JS25	1230	3e-133	Suppressor of RPS4-RLD 1 OS=Arabidopsis thaliana GN=SRFR1 PE=1 SV=1	PF13414//PF00515//PF13181//PF13174//PF15171//PF13371//PF13374//PF13176	TPR repeat//Tetratricopeptide repeat//Tetratricopeptide repeat//Tetratricopeptide repeat//Neuropeptide secretory protein family, NPQ, spexin//Tetratricopeptide repeat//Tetratricopeptide repeat//Tetratricopeptide repeat	GO:0007218	neuropeptide signaling pathway	GO:0005515//GO:0005184	protein binding//neuropeptide hormone activity	--	--	KOG1124	FOG: TPR repeat	DOWN	-5.7068	0.034463	blast,frame:2 start:155 end:1741
Cluster-15957.121343	102	141	73	39	32	31	29.93	44.53	18.31	10.74	9.41	8.59	464	--	--	--	--	--	--	--	--	--	--	--	--	--	--	--	--	--	--	--	--	--	--	--	--	--	--	--	--	UP	1.662	0.0046105	estscan,start:1 end:245
Cluster-15957.115508	23.23	31.04	44.87	5.28	13.79	9.01	16.83	24.04	27.05	3.53	9.65	5.76	342	--	--	--	--	--	--	--	--	--	--	--	--	--	--	--	--	--	--	--	--	--	--	--	--	--	--	--	--	UP	1.817	0.042186	estscan,start:342 end:1; minus strand
Cluster-15957.115503	11.81	15.95	19.81	0	0	0	0.22	0.32	0.32	0	0	0	3437	596050763	XP_007220589.1	4588	0	hypothetical protein PRUPE_ppa000473mg [Prunus persica]>gi|462417051|gb|EMJ21788.1| hypothetical protein PRUPE_ppa000473mg [Prunus persica]	720067453	XM_010278503.1	1150	0	PREDICTED: Nelumbo nucifera cellulose synthase-like protein D3 (LOC104611451), transcript variant X2, mRNA	--	--	--	--	Q9M9M4	4279	0	Cellulose synthase-like protein D3 OS=Arabidopsis thaliana GN=CSLD3 PE=1 SV=1	PF03552	Cellulose synthase	GO:0006011//GO:0005985//GO:0005982//GO:0030244	UDP-glucose metabolic process//sucrose metabolic process//starch metabolic process//cellulose biosynthetic process	GO:0016760	cellulose synthase (UDP-forming) activity	GO:0016020	membrane	--	--	UP	6.4392	0.00027078	estscan,start:445 end:3437
Cluster-15957.206409	6.03	3.19	6.61	6.96	48	89.49	1.76	1	1.65	1.91	14.05	24.69	465	566228937	XP_002325354.2	209	5.2e-15	S-adenosyl-L-methionine:carboxyl methyltransferase family protein [Populus trichocarpa]>gi|550316721|gb|EEE99735.2| S-adenosyl-L-methionine:carboxyl methyltransferase family protein [Populus trichocarpa]	--	--	--	--	--	K08241	E2.1.1.141	jasmonate O-methyltransferase	http://www.genome.jp/dbget-bin/www_bget?ko:K08241	D9J0Z8	168	4.1e-11	Inactive anthranilate O-methyltransferase 1 OS=Zea mays GN=AAMT1I PE=2 SV=1	PF03492	SAM dependent carboxyl methyltransferase	--	--	GO:0008168	methyltransferase activity	--	--	--	--	DOWN	-3.142	0.027652	blast,frame:1 start:1 end:177
Cluster-15957.160889	0	0	0	1201.23	1420.99	819.67	0	0	0	39.44	50.23	28.09	1972	769794384	XP_006858618.2	672	4.5e-68	PREDICTED: eukaryotic translation initiation factor 3 subunit J [Amborella trichopoda]	--	--	--	--	--	K03245	EIF3J	translation initiation factor 3 subunit J	http://www.genome.jp/dbget-bin/www_bget?ko:K03245	B4J4E7	201	2.6e-14	Eukaryotic translation initiation factor 3 subunit J OS=Drosophila grimshawi GN=Adam PE=3 SV=1	PF08597	Translation initiation factor eIF3 subunit	GO:0006446	regulation of translational initiation	GO:0003743	translation initiation factor activity	GO:0005840//GO:0005852//GO:0005737	ribosome//eukaryotic translation initiation factor 3 complex//cytoplasm	--	--	DOWN	-12.613	1.42e-21	blast,frame:-3 start:1748 end:1041
Cluster-15957.220519	1	0	2.52	47.8	6.12	104.14	0.02	0	0.04	0.89	0.12	2.03	3270	747069364	XP_011081473.1	529	2.8e-51	PREDICTED: uncharacterized protein LOC105164519 [Sesamum indicum]	--	--	--	--	--	--	--	--	--	--	--	--	--	--	--	--	--	--	--	--	--	--	--	DOWN	-5.3247	0.0024958	estscan,start:3270 end:1; minus strand
Cluster-15957.41463	0	0	0	85.2	29.71	24.51	0	0	0	10.81	4.05	3.2	703	657994534	XP_008389575.1	532	2.7e-52	PREDICTED: uncharacterized protein LOC103451912 [Malus domestica]	568860562	XM_006483723.1	117	2.8e-52	PREDICTED: Citrus sinensis uncharacterized LOC102621585 (LOC102621585), mRNA	--	--	--	--	--	--	--	--	--	--	--	--	--	--	--	--	--	--	DOWN	-8.0164	5.45e-06	blast,frame:-2 start:669 end:46
Cluster-14646.0	0	0	0	3.12	7.29	17.99	0	0	0	1.33	3.31	7.58	391	255536881	XP_002509507.1	283	1.1e-23	DNA-directed RNA polymerase III subunit F, putative [Ricinus communis]>gi|223549406|gb|EEF50894.1| DNA-directed RNA polymerase III subunit F, putative [Ricinus communis]	--	--	--	--	--	K03025	RPC6, POLR3F	DNA-directed RNA polymerase III subunit RPC6	http://www.genome.jp/dbget-bin/www_bget?ko:K03025	--	--	--	--	PF05158	RNA polymerase Rpc34 subunit	GO:0006351//GO:0006206//GO:0006144	transcription, DNA-templated//pyrimidine nucleobase metabolic process//purine nucleobase metabolic process	GO:0003899//GO:0003677	DNA-directed RNA polymerase activity//DNA binding	GO:0005730	nucleolus	KOG3233	RNA polymerase III, subunit C34	DOWN	-5.6189	0.03182	blast,frame:3 start:147 end:389|blast,frame:2 start:2 end:352
Cluster-15957.89446	48.45	22.63	36.37	80.94	159.86	165.57	4.2	2.12	2.74	6.67	14.16	14.14	942	--	--	--	--	--	--	--	--	--	--	--	--	--	--	--	--	--	--	--	--	--	--	--	--	--	--	--	--	DOWN	-1.9152	0.00026727	estscan,start:648 end:246; minus strand
Cluster-15957.107154	111.35	95.04	102.45	273.65	185.79	276.9	50.39	46.11	39.17	115.23	83.03	114.98	393	--	--	--	--	--	--	--	--	--	--	--	--	--	--	--	--	--	--	--	--	--	--	--	--	--	--	--	--	DOWN	-1.2528	3.16e-05	--
Cluster-15957.107153	95.65	92.96	187.55	3.35	3.21	1.1	61.54	63.97	100.8	1.99	2.01	0.63	353	--	--	--	--	--	--	--	--	--	--	--	--	--	--	--	--	--	--	--	--	--	--	--	--	--	--	--	--	UP	5.7206	3.21e-14	--
Cluster-15957.62337	2	1	0	12	15.93	8.4	0.21	0.11	0	1.18	1.68	0.85	834	470101381	XP_004287151.1	231	2.6e-17	PREDICTED: serine carboxypeptidase II-2 [Fragaria vesca subsp. vesca]	--	--	--	--	--	K16297	SCPL-II	serine carboxypeptidase-like clade II	http://www.genome.jp/dbget-bin/www_bget?ko:K16297	P55748	194	7.1e-14	Serine carboxypeptidase II-2 (Fragment) OS=Hordeum vulgare GN=CXP;2-2 PE=1 SV=1	--	--	--	--	--	--	--	--	--	--	DOWN	-3.5744	0.044912	estscan,start:834 end:542; minus strand
Cluster-34617.1	55	37	53	0	0	0	12.43	9.01	10.29	0	0	0	524	802644013	XP_012079300.1	261	5.4e-21	PREDICTED: UPF0481 protein At3g47200 isoform X3 [Jatropha curcas]	--	--	--	--	--	--	--	--	--	Q9SD53	154	1.9e-09	UPF0481 protein At3g47200 OS=Arabidopsis thaliana GN=At3g47200 PE=2 SV=1	--	--	--	--	--	--	--	--	--	--	UP	8.0342	6.13e-08	blast,frame:-2 start:523 end:2
Cluster-34617.0	87	38	56	0	0	0	13.9	6.55	7.72	0	0	0	632	743784124	XP_010921579.1	240	1.8e-18	PREDICTED: UPF0481 protein At3g47200-like [Elaeis guineensis]	--	--	--	--	--	--	--	--	--	Q9SD53	164	1.6e-10	UPF0481 protein At3g47200 OS=Arabidopsis thaliana GN=At3g47200 PE=2 SV=1	--	--	--	--	--	--	--	--	--	--	UP	8.3582	5.3e-08	blast,frame:-3 start:630 end:1
Cluster-15957.31802	39.36	20.7	42.15	0	0	0	0.69	0.39	0.64	0	0	0	3633	720031258	XP_010265759.1	3266	0	PREDICTED: uncharacterized protein LOC104603432 isoform X2 [Nelumbo nucifera]	595802952	XM_007201877.1	642	0	Prunus persica hypothetical protein (PRUPE_ppa001595mg) mRNA, complete cds	--	--	--	--	Q6NMM8	312	6.4e-27	Probable glucuronoxylan glucuronosyltransferase F8H OS=Arabidopsis thaliana GN=F8H PE=2 SV=1	--	--	--	--	--	--	--	--	--	--	UP	7.5147	2.16e-06	blast,frame:3 start:675 end:3182
Cluster-15957.31801	29.44	17.7	15.66	0	0	0	0.67	0.44	0.31	0	0	0	2845	297739695	CBI29877.3	1975	5.3e-219	unnamed protein product [Vitis vinifera]	595802952	XM_007201877.1	614	0	Prunus persica hypothetical protein (PRUPE_ppa001595mg) mRNA, complete cds	--	--	--	--	Q6NMM8	169	1.9e-10	Probable glucuronoxylan glucuronosyltransferase F8H OS=Arabidopsis thaliana GN=F8H PE=2 SV=1	PF02096	60Kd inner membrane protein	GO:0051205	protein insertion into membrane	--	--	GO:0016021	integral component of membrane	--	--	UP	6.8514	7.74e-05	blast,frame:1 start:640 end:2145
Cluster-15957.107967	583.48	728.75	985.81	26.8	118	284.7	29.56	39.98	43.48	1.29	6.13	14.3	1425	195620716	ACG32188.1	1708	2.4e-188	tubulin beta-4 chain [Zea mays]	557159522	KF706382.1	633	0	Litsea cubeba tubulin beta (tub) mRNA, partial cds	K07375	TUBB	tubulin beta	http://www.genome.jp/dbget-bin/www_bget?ko:K07375	Q9ASR0	1686	1.2e-186	Tubulin beta-3 chain OS=Arabidopsis thaliana GN=TUBB3 PE=2 SV=2	PF00091//PF05238	Tubulin/FtsZ family, GTPase domain//Kinetochore protein CHL4 like	GO:0034508//GO:0007059	centromere complex assembly//chromosome segregation	GO:0003924	GTPase activity	--	--	KOG1375	Beta tubulin	UP	2.4591	0.0054707	blast,frame:-3 start:1393 end:2
Cluster-15957.130349	363.55	390.84	510.76	1031.49	762.89	769.75	32.79	38.13	39.99	88.4	70.25	68.29	916	595858330	XP_007210725.1	882	9.3e-93	hypothetical protein PRUPE_ppa022363mg [Prunus persica]>gi|462406460|gb|EMJ11924.1| hypothetical protein PRUPE_ppa022363mg [Prunus persica]	--	--	--	--	--	--	--	--	--	Q9MAP7	796	1.2e-83	Subtilisin-like protease SBT3.5 OS=Arabidopsis thaliana GN=SBT3.5 PE=1 SV=1	PF00082	Subtilase family	GO:0006508	proteolysis	GO:0004252	serine-type endopeptidase activity	--	--	--	--	DOWN	-1.0318	6.2e-05	blast,frame:3 start:3 end:848
Cluster-15957.130346	49.88	76.29	99.93	149.07	165.17	205.6	5.88	9.72	10.2	16.66	19.82	23.7	763	595858330	XP_007210725.1	695	3.7e-71	hypothetical protein PRUPE_ppa022363mg [Prunus persica]>gi|462406460|gb|EMJ11924.1| hypothetical protein PRUPE_ppa022363mg [Prunus persica]	--	--	--	--	--	--	--	--	--	Q9MAP7	625	6.9e-64	Subtilisin-like protease SBT3.5 OS=Arabidopsis thaliana GN=SBT3.5 PE=1 SV=1	PF00082	Subtilase family	GO:0006508	proteolysis	GO:0004252	serine-type endopeptidase activity	--	--	--	--	DOWN	-1.2016	0.0013706	estscan,start:741 end:1; minus strand
Cluster-15957.137694	158.19	305.77	93.86	695.9	493.39	544.55	4.6	9.64	2.38	19.31	14.74	15.78	2286	720047385	XP_010270800.1	2127	1e-236	PREDICTED: beta-catenin-like protein 1 [Nelumbo nucifera]	672113870	XM_008814776.1	717	0	PREDICTED: Phoenix dactylifera beta-catenin-like protein 1 (LOC103723755), mRNA	K12864	CTNNBL1	beta-catenin-like protein 1	http://www.genome.jp/dbget-bin/www_bget?ko:K12864	O62703	947	9.4e-101	Beta-catenin-like protein 1 OS=Bos taurus GN=CTNNBL1 PE=2 SV=3	PF00514	Armadillo/beta-catenin-like repeat	--	--	GO:0005515	protein binding	--	--	KOG2734	Uncharacterized conserved protein	DOWN	-1.5851	0.026645	blast,frame:-2 start:2075 end:450
Cluster-15957.137697	11.94	18.97	21.33	2.08	3.67	1.24	0.16	0.27	0.24	0.03	0.05	0.02	4794	573017246	AHF72806.1	327	1.1e-27	chloroplast acyl carrier protein thioesterase B [Lindera communis]	573017245	KF543781.1	182	1.46e-87	Lindera communis chloroplast acyl carrier protein thioesterase B mRNA, complete cds; nuclear gene for chloroplast product	K10781	FATB	fatty acyl-ACP thioesterase B	http://www.genome.jp/dbget-bin/www_bget?ko:K10781	Q9SQI3	284	1.5e-23	Palmitoyl-acyl carrier protein thioesterase, chloroplastic OS=Gossypium hirsutum GN=FATB1 PE=1 SV=1	PF07657//PF01119//PF01643	N terminus of Notch ligand//DNA mismatch repair protein, C-terminal domain//Acyl-ACP thioesterase	GO:0006633//GO:0006298//GO:0007219//GO:0007275	fatty acid biosynthetic process//mismatch repair//Notch signaling pathway//multicellular organismal development	GO:0005524//GO:0016790//GO:0030983	ATP binding//thiolester hydrolase activity//mismatched DNA binding	GO:0016021	integral component of membrane	--	--	UP	2.8894	0.01639	blast,frame:-3 start:4486 end:4247
Cluster-15957.6201	0	0	0	4.99	10.13	8.71	0	0	0	1	2.18	1.78	540	685333472	XP_009104354.1	160	2.9e-09	PREDICTED: NAC domain-containing protein 66-like [Brassica rapa]>gi|674965627|emb|CDX67870.1| BnaA07g19100D [Brassica napus]	--	--	--	--	--	--	--	--	--	Q9M274	147	1.3e-08	NAC domain-containing protein 66 OS=Arabidopsis thaliana GN=NAC066 PE=2 SV=1	PF02365	No apical meristem (NAM) protein	GO:0006355	regulation of transcription, DNA-templated	GO:0003677	DNA binding	--	--	--	--	DOWN	-5.4272	0.016166	blast,frame:3 start:93 end:314|blast,frame:1 start:235 end:540
Cluster-15957.48436	21.06	21.18	32.27	0	0	0	2.42	2.63	3.22	0	0	0	775	720035724	XP_010267130.1	621	1.4e-62	PREDICTED: receptor-like protein kinase HSL1 [Nelumbo nucifera]	685283684	XM_009134502.1	34	4.27e-06	PREDICTED: Brassica rapa PTI1-like tyrosine-protein kinase 2 (LOC103857335), mRNA	K00924	E2.7.1.-	--	http://www.genome.jp/dbget-bin/www_bget?ko:K00924	P47735	439	2.6e-42	Receptor-like protein kinase 5 OS=Arabidopsis thaliana GN=RLK5 PE=1 SV=1	PF00069//PF07714	Protein kinase domain//Protein tyrosine kinase	GO:0006468	protein phosphorylation	GO:0004672//GO:0005524	protein kinase activity//ATP binding	--	--	--	--	UP	7.0567	1.27e-05	blast,frame:2 start:2 end:595
Cluster-15957.48433	7.58	2.15	12.44	42.28	28.3	31.74	0.96	0.3	1.37	5.1	3.66	3.94	726	720035724	XP_010267130.1	621	1.4e-62	PREDICTED: receptor-like protein kinase HSL1 [Nelumbo nucifera]	685283684	XM_009134502.1	34	3.99e-06	PREDICTED: Brassica rapa PTI1-like tyrosine-protein kinase 2 (LOC103857335), mRNA	K00924	E2.7.1.-	--	http://www.genome.jp/dbget-bin/www_bget?ko:K00924	P47735	439	2.4e-42	Receptor-like protein kinase 5 OS=Arabidopsis thaliana GN=RLK5 PE=1 SV=1	PF07714//PF00069	Protein tyrosine kinase//Protein kinase domain	GO:0006468	protein phosphorylation	GO:0005524//GO:0004672	ATP binding//protein kinase activity	--	--	--	--	DOWN	-2.253	0.016518	blast,frame:2 start:2 end:595
Cluster-15957.101036	91.48	74.41	104.41	23.98	36.45	31.97	6.99	6.15	6.93	1.74	2.85	2.41	1034	590698481	XP_007045729.1	394	4.1e-36	Alpha/beta-Hydrolases superfamily protein isoform 2, partial [Theobroma cacao]>gi|508709664|gb|EOY01561.1| Alpha/beta-Hydrolases superfamily protein isoform 2, partial [Theobroma cacao]	571554146	XM_003554970.2	66	9.38e-24	PREDICTED: Glycine max alpha/beta hydrolase domain-containing protein 17C-like (LOC100779912), mRNA	--	--	--	--	Q6DEY3	161	5.9e-10	Alpha/beta hydrolase domain-containing protein 17B OS=Xenopus tropicalis GN=abhd17b PE=2 SV=1	--	--	--	--	--	--	--	--	--	--	UP	1.5473	1.73e-05	blast,frame:-3 start:1032 end:388
Cluster-15957.172534	16.05	11.2	23.55	0	0	0	0.63	0.48	0.81	0	0	0	1753	--	--	--	--	--	571558942	XM_003554389.2	54	7.55e-17	PREDICTED: Glycine max heme-binding-like protein At3g10130, chloroplastic-like (LOC100794956), transcript variant X1, mRNA	--	--	--	--	--	--	--	--	--	--	--	--	--	--	--	--	--	--	UP	6.5073	0.00026243	estscan,start:368 end:1; minus strand
Cluster-15957.11016	1	1	10	15	46	53	0.6	0.64	5.02	8.32	26.92	28.51	360	--	--	--	--	--	--	--	--	--	--	--	--	--	--	--	--	--	--	--	--	--	--	--	--	--	--	--	--	DOWN	-3.2949	0.025526	estscan,start:1 end:360
Cluster-15957.195364	12.62	27.25	11.4	0	0	0	3.9	9.05	3.01	0	0	0	454	--	--	--	--	--	--	--	--	--	--	--	--	--	--	--	--	--	--	--	--	--	--	--	--	--	--	--	--	UP	6.5767	0.00069963	estscan,start:454 end:1; minus strand
Cluster-15957.20491	25.67	12.86	25.09	0	0	0	0.95	0.51	0.81	0	0	0	1857	--	--	--	--	--	--	--	--	--	--	--	--	--	--	--	--	--	--	--	--	--	--	--	--	--	--	--	--	UP	6.8455	6.2e-05	estscan,start:1457 end:1751
Cluster-15957.148213	0	0	0	16.15	40.68	159.57	0	0	0	0.65	1.77	6.71	1654	694997384	XP_009399087.1	2121	3.6e-236	PREDICTED: peptidyl-prolyl cis-trans isomerase CYP71 isoform X2 [Musa acuminata subsp. malaccensis]	719974136	XM_010245789.1	640	0	PREDICTED: Nelumbo nucifera peptidyl-prolyl cis-trans isomerase CYP71 (LOC104587992), transcript variant X2, mRNA	K12736	PPWD1	peptidylprolyl isomerase domain and WD repeat-containing protein 1	http://www.genome.jp/dbget-bin/www_bget?ko:K12736	Q8W4D0	1989	1e-221	Peptidyl-prolyl cis-trans isomerase CYP71 OS=Arabidopsis thaliana GN=CYP71 PE=1 SV=1	PF00160	Cyclophilin type peptidyl-prolyl cis-trans isomerase/CLD	GO:0006457//GO:0000413	protein folding//protein peptidyl-prolyl isomerization	GO:0003755	peptidyl-prolyl cis-trans isomerase activity	--	--	KOG0881	Cyclophilin type peptidyl-prolyl cis-trans isomerase	DOWN	-8.5582	7.68e-06	blast,frame:2 start:92 end:1420
Cluster-15957.3737	1	0	1	0	21.13	155.43	0.25	0	0.21	0	5.23	36.42	503	--	--	--	--	--	--	--	--	--	--	--	--	--	--	--	--	--	--	--	--	--	--	--	--	--	--	--	--	DOWN	-6.4144	0.031853	estscan,start:161 end:395
Cluster-15957.63431	1	2	2	10	18	11	0.21	0.46	0.37	2.02	3.9	2.26	538	720088357	XP_010244424.1	185	3.6e-12	PREDICTED: 65-kDa microtubule-associated protein 5-like [Nelumbo nucifera]	--	--	--	--	--	K16732	PRC1	protein regulator of cytokinesis 1	http://www.genome.jp/dbget-bin/www_bget?ko:K16732	Q8LEG3	159	5.2e-10	65-kDa microtubule-associated protein 2 OS=Arabidopsis thaliana GN=MAP65-2 PE=1 SV=1	PF03999	Microtubule associated protein (MAP65/ASE1 family)	GO:0000226//GO:0000910	microtubule cytoskeleton organization//cytokinesis	GO:0008017	microtubule binding	GO:0045298	tubulin complex	--	--	DOWN	-2.9617	0.036876	blast,frame:3 start:3 end:128
Cluster-15957.100102	816.95	504.29	589.35	223.36	334.41	138.72	16.43	10.99	10.34	4.29	6.91	2.78	3189	590596937	XP_007018475.1	665	4.7e-67	Uncharacterized protein TCM_034686 [Theobroma cacao]>gi|508723803|gb|EOY15700.1| Uncharacterized protein TCM_034686 [Theobroma cacao]	719970993	XM_010274603.1	206	4.42e-101	PREDICTED: Nelumbo nucifera NADH dehydrogenase [ubiquinone] iron-sulfur protein 4, mitochondrial (LOC104608567), mRNA	K03937	NDUFS4	NADH dehydrogenase (ubiquinone) Fe-S protein 4	http://www.genome.jp/dbget-bin/www_bget?ko:K03937	Q9FJW4	534	1e-52	NADH dehydrogenase [ubiquinone] iron-sulfur protein 4, mitochondrial OS=Arabidopsis thaliana GN=FRO1 PE=2 SV=1	PF06003//PF04800//PF07851//PF01213	Survival motor neuron protein (SMN)//ETC complex I subunit conserved region//TMPIT-like protein//Adenylate cyclase associated (CAP) N terminal	GO:0022900//GO:0006397//GO:0007010	electron transport chain//mRNA processing//cytoskeleton organization	GO:0003723//GO:0003779//GO:0016651	RNA binding//actin binding//oxidoreductase activity, acting on NAD(P)H	GO:0005737//GO:0005634//GO:0016021	cytoplasm//nucleus//integral component of membrane	KOG3389	NADH:ubiquinone oxidoreductase, NDUFS4/18 kDa subunit	UP	1.4506	0.0042881	blast,frame:3 start:1059 end:2186|blast,frame:-3 start:2959 end:2459
Cluster-12571.4	0	0	0	7.67	4.8	6.41	0	0	0	0.39	0.27	0.34	1354	--	--	--	--	--	--	--	--	--	--	--	--	--	--	--	--	--	--	--	--	--	--	--	--	--	--	--	--	DOWN	-5.1081	0.039714	estscan,start:622 end:1150
Cluster-15957.134408	707.67	1030.39	681.91	309.71	371.83	347.82	21.82	34.42	18.33	9.11	11.77	10.68	2172	719975367	XP_010247432.1	1205	7.8e-130	PREDICTED: protein TRANSPARENT TESTA 12-like [Nelumbo nucifera]>gi|719975369|ref|XP_010247437.1| PREDICTED: protein TRANSPARENT TESTA 12-like [Nelumbo nucifera]	147780844	AM468870.2	54	9.39e-17	Vitis vinifera contig VV78X185221.4, whole genome shotgun sequence	K03327	TC.MATE, SLC47A, norM, mdtK, dinF	multidrug resistance protein, MATE family	http://www.genome.jp/dbget-bin/www_bget?ko:K03327	Q9LYT3	661	1.3e-67	Protein TRANSPARENT TESTA 12 OS=Arabidopsis thaliana GN=TT12 PE=2 SV=1	PF01554	MatE	GO:0055085//GO:0015893//GO:0006855//GO:0006810	transmembrane transport//drug transport//drug transmembrane transport//transport	GO:0015297//GO:0015238	antiporter activity//drug transmembrane transporter activity	GO:0016020	membrane	--	--	UP	1.2618	8.43e-05	blast,frame:2 start:281 end:1531
Cluster-15957.25951	3.53	0	4.34	148.97	77.34	2.57	0.12	0	0.13	4.9	2.74	0.09	1969	720012207	XP_010259794.1	228	1.4e-16	PREDICTED: uncharacterized protein LOC104599111 [Nelumbo nucifera]>gi|720012210|ref|XP_010259795.1| PREDICTED: uncharacterized protein LOC104599111 [Nelumbo nucifera]>gi|720012213|ref|XP_010259796.1| PREDICTED: uncharacterized protein LOC104599111 [Nelumbo nucifera]	720030230	XM_010267158.1	56	6.57e-18	PREDICTED: Nelumbo nucifera uncharacterized LOC104603183 (LOC104603183), transcript variant X5, mRNA	--	--	--	--	C0SV51	157	3.3e-09	Calmodulin-binding protein 60 C OS=Arabidopsis thaliana GN=CBP60C PE=2 SV=1	PF02877//PF07887	Poly(ADP-ribose) polymerase, regulatory domain//Calmodulin binding protein-like	GO:0006471//GO:0006950	protein ADP-ribosylation//response to stress	GO:0003950//GO:0005516	NAD+ ADP-ribosyltransferase activity//calmodulin binding	--	--	--	--	DOWN	-4.9344	0.011833	blast,frame:1 start:1 end:489
Cluster-15957.60414	20.43	15.64	15.36	4.41	2.23	4.33	0.43	0.35	0.28	0.09	0.05	0.09	3073	645244079	XP_008228274.1	314	2.3e-26	PREDICTED: serine/threonine-protein phosphatase 7 long form homolog [Prunus mume]	--	--	--	--	--	--	--	--	--	Q9LNG5	250	8.4e-20	Serine/threonine-protein phosphatase 7 long form homolog OS=Arabidopsis thaliana GN=At1g48120 PE=2 SV=1	--	--	--	--	--	--	--	--	--	--	UP	2.3629	0.027984	blast,frame:-1 start:604 end:2
Cluster-15957.67143	1	1	1	17.81	9.67	26.48	0.17	0.19	0.15	2.9	1.69	4.41	605	--	--	--	--	--	--	--	--	--	--	--	--	--	--	--	--	--	--	PF02724//PF02535//PF00082	CDC45-like protein//ZIP Zinc transporter//Subtilase family	GO:0006270//GO:0055085//GO:0006508//GO:0030001	DNA replication initiation//transmembrane transport//proteolysis//metal ion transport	GO:0046873//GO:0004252	metal ion transmembrane transporter activity//serine-type endopeptidase activity	GO:0016020	membrane	--	--	DOWN	-4.1566	0.0048365	estscan,start:1 end:605
Cluster-15957.181795	20.45	19.54	8.05	0	0	0	0.69	0.72	0.24	0	0	0	2000	720032975	XP_010266283.1	922	4.7e-97	PREDICTED: RNA-binding protein 38-like [Nelumbo nucifera]	720046648	XM_010272268.1	243	7.44e-122	PREDICTED: Nelumbo nucifera RNA-binding protein 24-A (LOC104606862), mRNA	--	--	--	--	Q9M1S3	331	2.2e-29	Probable RNA-binding protein ARP1 OS=Arabidopsis thaliana GN=ARP1 PE=2 SV=1	PF00076//PF16367	RNA recognition motif. (a.k.a. RRM, RBD, or RNP domain)//RNA recognition motif	--	--	GO:0003676	nucleic acid binding	--	--	--	--	UP	6.4855	0.00093777	blast,frame:-2 start:247 end:116|blast,frame:-3 start:1638 end:838
Cluster-29435.1	49.62	52.57	80.56	0	0	0	6.3	7.21	8.85	0	0	0	727	--	--	--	--	--	--	--	--	--	--	--	--	--	--	--	--	--	--	PF10403//PF06431	Rad4 beta-hairpin domain 1//Polyomavirus large T antigen C-terminus	GO:0006260	DNA replication	GO:0003677//GO:0005524	DNA binding//ATP binding	--	--	--	--	UP	8.3695	9.3e-09	estscan,start:403 end:194; minus strand
Cluster-15957.172887	0	0	0	4.57	4.8	9.64	0	0	0	0.19	0.21	0.41	1645	672165543	XP_008802679.1	261	1.7e-20	PREDICTED: vacuole membrane protein 1 homolog [Phoenix dactylifera]	672165542	XM_008804457.1	122	1.12e-54	PREDICTED: Phoenix dactylifera vacuole membrane protein 1 homolog (LOC103716453), mRNA	--	--	--	--	Q5XF36	246	1.3e-19	Vacuole membrane protein KMS1 OS=Arabidopsis thaliana GN=KMS1 PE=1 SV=1	--	--	--	--	--	--	--	--	KOG1109	Vacuole membrane protein VMP1	DOWN	-5.1569	0.039169	blast,frame:2 start:119 end:601|blast,frame:1 start:1 end:171
Cluster-15957.86065	22.1	31	41	0	6.49	0	1.02	1.55	1.65	0	0.31	0	1536	643738993	KDP44807.1	242	2.5e-18	hypothetical protein JCGZ_01307 [Jatropha curcas]	--	--	--	--	--	K13428	EFR	LRR receptor-like serine/threonine-protein kinase EFR	http://www.genome.jp/dbget-bin/www_bget?ko:K13428	C0LGT6	194	1.3e-13	LRR receptor-like serine/threonine-protein kinase EFR OS=Arabidopsis thaliana GN=EFR PE=1 SV=1	PF13855//PF00560	Leucine rich repeat//Leucine Rich Repeat	--	--	GO:0005515	protein binding	--	--	--	--	UP	3.9577	0.022559	estscan,start:383 end:1; minus strand
Cluster-15957.42509	21.58	14.46	19.64	0	5.22	4.15	2.11	1.53	1.67	0	0.52	0.4	864	719977338	XP_010248822.1	875	5.7e-92	PREDICTED: LOW QUALITY PROTEIN: uncharacterized protein LOC104591612 [Nelumbo nucifera]	645268187	XM_008241191.1	179	1.19e-86	PREDICTED: Prunus mume telomere length regulation protein TEL2 homolog (LOC103338014), mRNA	K11137	TELO2, TEL2	telomere length regulation protein	http://www.genome.jp/dbget-bin/www_bget?ko:K11137	Q9Y4R8	171	3.4e-11	Telomere length regulation protein TEL2 homolog OS=Homo sapiens GN=TELO2 PE=1 SV=2	--	--	--	--	--	--	--	--	--	--	UP	2.6521	0.047816	estscan,start:864 end:193; minus strand
Cluster-25258.0	4.08	3.36	23	0	0	0	0.48	0.43	2.35	0	0	0	763	--	--	--	--	--	--	--	--	--	--	--	--	--	--	--	--	--	--	--	--	--	--	--	--	--	--	--	--	UP	5.6787	0.04891	estscan,start:504 end:50; minus strand
Cluster-15957.152764	70.81	78.19	88.04	37.83	19.4	38.45	1.9	2.27	2.06	0.97	0.53	1.03	2457	720062098	XP_010275392.1	534	5.6e-52	PREDICTED: putative dual specificity protein phosphatase DSP8 [Nelumbo nucifera]	720062097	XM_010277090.1	164	7.56e-78	PREDICTED: Nelumbo nucifera putative dual specificity protein phosphatase DSP8 (LOC104610466), mRNA	K14165	K14165	atypical dual specificity phosphatase	http://www.genome.jp/dbget-bin/www_bget?ko:K14165	Q9ZQP1	433	4.1e-41	Putative dual specificity protein phosphatase DSP8 OS=Arabidopsis thaliana GN=DSP8 PE=2 SV=2	--	--	--	--	--	--	--	--	--	--	UP	1.3219	0.014366	blast,frame:1 start:421 end:975
Cluster-15957.14479	2.57	23.19	15.21	1.47	0	0	0.18	1.78	0.94	0.1	0	0	1092	720059380	XP_010274558.1	1379	2.6e-150	PREDICTED: lon protease homolog 2, peroxisomal [Nelumbo nucifera]	720059382	XR_737335.1	482	0	PREDICTED: Nelumbo nucifera lon protease homolog 2, peroxisomal (LOC104609856), transcript variant X2, misc_RNA	K01338	lon	ATP-dependent Lon protease	http://www.genome.jp/dbget-bin/www_bget?ko:K01338	P93647	1277	2.4e-139	Lon protease homolog 2, peroxisomal OS=Zea mays GN=LON1 PE=2 SV=1	PF02190	ATP-dependent protease La (LON) substrate-binding domain	GO:0006510//GO:0006508	obsolete ATP-dependent proteolysis//proteolysis	GO:0004176	ATP-dependent peptidase activity	--	--	KOG2004	Mitochondrial ATP-dependent protease PIM1/LON	UP	5.2806	0.033057	blast,frame:-3 start:1063 end:2
Cluster-15957.192392	17.65	11.15	34.13	0	0	0	1.05	0.72	1.77	0	0	0	1249	719983752	XP_010250852.1	473	3.4e-45	PREDICTED: F-box protein SKIP14 [Nelumbo nucifera]	--	--	--	--	--	--	--	--	--	Q9LU91	367	9.3e-34	F-box protein SKIP14 OS=Arabidopsis thaliana GN=SKIP14 PE=1 SV=1	PF03967	Photosynthetic reaction centre, H-chain N-terminal region	GO:0006118//GO:0019684	obsolete electron transport//photosynthesis, light reaction	GO:0045156	electron transporter, transferring electrons within the cyclic electron transport pathway of photosynthesis activity	GO:0030077	plasma membrane light-harvesting complex	--	--	UP	6.796	0.00016889	estscan,start:1249 end:829; minus strand
Cluster-15957.190669	0	0	0	57.1	45.09	113.32	0	0	0	1.71	1.45	3.54	2138	595791137	XP_007199317.1	353	4.8e-31	hypothetical protein PRUPE_ppa023391mg [Prunus persica]>gi|462394717|gb|EMJ00516.1| hypothetical protein PRUPE_ppa023391mg [Prunus persica]	--	--	--	--	--	--	--	--	--	Q9LNG5	205	9.7e-15	Serine/threonine-protein phosphatase 7 long form homolog OS=Arabidopsis thaliana GN=At1g48120 PE=2 SV=1	PF12567	Leukocyte receptor CD45	GO:0006570//GO:0006470//GO:0050852	tyrosine metabolic process//protein dephosphorylation//T cell receptor signaling pathway	GO:0004725	protein tyrosine phosphatase activity	--	--	--	--	DOWN	-8.58	2.16e-08	blast,frame:1 start:1231 end:1335
Cluster-15957.100228	2.99	9.21	20.65	89.04	60	71.71	0.36	1.19	2.14	10.09	7.3	8.38	756	297746357	CBI16413.3	923	1.4e-97	unnamed protein product [Vitis vinifera]	720004227	XM_010258956.1	216	2.79e-107	PREDICTED: Nelumbo nucifera uncharacterized LOC104597433 (LOC104597433), mRNA	K09955	K09955	uncharacterized protein	http://www.genome.jp/dbget-bin/www_bget?ko:K09955	--	--	--	--	--	--	--	--	--	--	--	--	--	--	DOWN	-2.786	0.00068473	estscan,start:756 end:1; minus strand
Cluster-15957.50752	57.26	60.64	72.65	19.04	31.32	38.75	1.07	1.23	1.19	0.34	0.6	0.72	3407	720093585	XP_010246097.1	766	9.8e-79	PREDICTED: GATA transcription factor 26-like [Nelumbo nucifera]	672142118	XM_008796690.1	187	1.72e-90	PREDICTED: Phoenix dactylifera GATA transcription factor 27-like (LOC103710795), mRNA	--	--	--	--	Q8W4H1	570	7.3e-57	GATA transcription factor 26 OS=Arabidopsis thaliana GN=GATA26 PE=2 SV=1	PF00320	GATA zinc finger	GO:0006355	regulation of transcription, DNA-templated	GO:0043565//GO:0003700//GO:0008270	sequence-specific DNA binding//transcription factor activity, sequence-specific DNA binding//zinc ion binding	GO:0005667	transcription factor complex	--	--	UP	1.1139	0.047428	estscan,start:2532 end:345; minus strand
Cluster-15957.218079	0	0	0	34.79	12.86	23.99	0	0	0	3.6	1.43	2.56	804	720023300	XP_010263292.1	427	4.7e-40	PREDICTED: uncharacterized protein LOC104601597 [Nelumbo nucifera]	--	--	--	--	--	K14488	SAUR	SAUR family protein	http://www.genome.jp/dbget-bin/www_bget?ko:K14488	Q9LTV3	164	2.1e-10	Auxin-responsive protein SAUR72 OS=Arabidopsis thaliana GN=SAUR72 PE=2 SV=1	PF02519	Auxin responsive protein	GO:0009733	response to auxin	--	--	--	--	--	--	DOWN	-7.034	7.8e-05	blast,frame:1 start:40 end:624
Cluster-15957.104828	11.38	17.1	18.45	68.16	78.59	78.91	0.58	0.95	0.82	3.33	4.13	4.01	1412	719968969	XP_010267002.1	1244	1.5e-134	PREDICTED: uncharacterized protein At1g04910-like [Nelumbo nucifera]	719968968	XM_010268700.1	386	0	PREDICTED: Nelumbo nucifera uncharacterized protein At1g04910-like (LOC104604396), mRNA	--	--	--	--	Q8W486	416	2.2e-39	Uncharacterized protein At1g04910 OS=Arabidopsis thaliana GN=At1g04910 PE=2 SV=1	PF05969//PF01239	Photosystem II complex subunit Ycf12//Protein prenyltransferase alpha subunit repeat	GO:0015979//GO:0018342	photosynthesis//protein prenylation	GO:0008318	protein prenyltransferase activity	GO:0016021//GO:0009523	integral component of membrane//photosystem II	--	--	DOWN	-2.2924	4.81e-08	blast,frame:1 start:1 end:321|blast,frame:3 start:252 end:1082
Cluster-15957.60716	903.11	472.49	527.91	78.17	325.6	62.64	28.32	16.05	14.43	2.34	10.48	1.96	2140	720018558	XP_010261826.1	2316	1.1e-258	PREDICTED: aldehyde dehydrogenase family 7 member A1 [Nelumbo nucifera]>gi|720018561|ref|XP_010261827.1| PREDICTED: aldehyde dehydrogenase family 7 member A1 [Nelumbo nucifera]	720018560	XM_010263525.1	785	0	PREDICTED: Nelumbo nucifera aldehyde dehydrogenase family 7 member A1 (LOC104600531), transcript variant X2, mRNA	K14085	ALDH7A1	aldehyde dehydrogenase family 7 member A1	http://www.genome.jp/dbget-bin/www_bget?ko:K14085	Q9ZPB7	2110	1.2e-235	Aldehyde dehydrogenase family 7 member A1 OS=Malus domestica PE=1 SV=3	PF00171//PF07831	Aldehyde dehydrogenase family//Pyrimidine nucleoside phosphorylase C-terminal domain	GO:0006213//GO:0055114//GO:0008152	pyrimidine nucleoside metabolic process//oxidation-reduction process//metabolic process	GO:0016491//GO:0016763	oxidoreductase activity//transferase activity, transferring pentosyl groups	--	--	KOG2453	Aldehyde dehydrogenase	UP	2.0296	0.034331	blast,frame:3 start:117 end:1655
Cluster-15957.141824	238.29	345.04	182.56	50.52	74.01	78.73	28.19	44.12	18.71	5.67	8.92	9.11	761	--	--	--	--	--	--	--	--	--	--	--	--	--	--	--	--	--	--	PF04995//PF15064	Heme exporter protein D (CcmD)//Cation channel sperm-associated protein subunit gamma	GO:0017004//GO:0015886	cytochrome complex assembly//heme transport	--	--	GO:0097228//GO:0016021//GO:0036128	sperm principal piece//integral component of membrane//CatSper complex	--	--	UP	1.9545	1.54e-05	estscan,start:352 end:761
Cluster-15957.219304	2.54	5.45	19.78	0	0	0	0.07	0.16	0.47	0	0	0	2421	--	--	--	--	--	--	--	--	--	--	--	--	--	--	--	--	--	--	PF10505	NMDA receptor-regulated gene protein 2 C-terminus	--	--	--	--	GO:0008023	transcription elongation factor complex	--	--	UP	5.5974	0.043017	estscan,start:921 end:1172
Cluster-15957.145255	11.07	9.32	29.74	0	0	0	0.96	0.87	2.24	0	0	0	942	297737721	CBI26922.3	191	1.3e-12	unnamed protein product [Vitis vinifera]	--	--	--	--	--	--	--	--	--	--	--	--	--	PF01529	DHHC palmitoyltransferase	--	--	GO:0008270	zinc ion binding	--	--	--	--	UP	6.4533	0.0010665	estscan,start:433 end:90; minus strand
Cluster-15957.159519	19.34	1.71	39.98	0	0	0	2.2	0.21	3.95	0	0	0	780	--	--	--	--	--	--	--	--	--	--	--	--	--	--	--	--	--	--	--	--	--	--	--	--	--	--	--	--	UP	6.7111	0.0073424	estscan,start:780 end:217; minus strand
Cluster-15957.4038	2	0	4	13	28	22	1.91	0	3.15	11.39	25.42	18.07	320	720069272	XP_010277386.1	434	2.9e-41	PREDICTED: ATP-dependent Clp protease proteolytic subunit-related protein 2, chloroplastic [Nelumbo nucifera]	720069271	XM_010279084.1	123	5.55e-56	PREDICTED: Nelumbo nucifera ATP-dependent Clp protease proteolytic subunit-related protein 2, chloroplastic (LOC104611846), mRNA	K01358	clpP, CLPP	ATP-dependent Clp protease, protease subunit	http://www.genome.jp/dbget-bin/www_bget?ko:K01358	Q9XJ36	325	1.8e-29	ATP-dependent Clp protease proteolytic subunit-related protein 2, chloroplastic OS=Arabidopsis thaliana GN=CLPR2 PE=1 SV=1	--	--	--	--	--	--	--	--	--	--	DOWN	-3.4159	0.0076588	blast,frame:-3 start:318 end:1
Cluster-37973.0	5.75	6.69	4.22	33.03	53.69	14.81	0.84	1.06	0.54	4.6	8.01	2.12	664	--	--	--	--	--	--	--	--	--	--	--	--	--	--	--	--	--	--	--	--	--	--	--	--	--	--	--	--	DOWN	-2.5787	0.019086	estscan,start:664 end:321; minus strand
Cluster-15957.132357	0	20.18	11.73	152.71	99.08	74.83	0	0.3	0.14	2.02	1.41	1.04	4511	743817182	XP_010930852.1	3843	0	PREDICTED: ATP-dependent DNA helicase Q-like 4A [Elaeis guineensis]	720043006	XM_010271119.1	957	0	PREDICTED: Nelumbo nucifera ATP-dependent DNA helicase Q-like 4A (LOC104606067), transcript variant X3, mRNA	K10901	BLM, RECQL3, SGS1	bloom syndrome protein	http://www.genome.jp/dbget-bin/www_bget?ko:K10901	Q8L840	3230	0	ATP-dependent DNA helicase Q-like 4A OS=Arabidopsis thaliana GN=RECQL4A PE=2 SV=1	PF01884//PF04851//PF09382//PF00270//PF00570	PcrB family//Type III restriction enzyme, res subunit//RQC domain//DEAD/DEAH box helicase//HRDC domain	GO:0006260//GO:0006281	DNA replication//DNA repair	GO:0043140//GO:0016765//GO:0016787//GO:0003676//GO:0003677//GO:0005524	ATP-dependent 3'-5' DNA helicase activity//transferase activity, transferring alkyl or aryl (other than methyl) groups//hydrolase activity//nucleic acid binding//DNA binding//ATP binding	GO:0005622//GO:0005657	intracellular//replication fork	KOG0351	ATP-dependent DNA helicase	DOWN	-3.344	0.018835	blast,frame:-2 start:4129 end:362
Cluster-15957.132358	113.35	176.4	179.08	24.07	32.57	13.31	1.53	2.58	2.11	0.31	0.45	0.18	4629	743817182	XP_010930852.1	3828	0	PREDICTED: ATP-dependent DNA helicase Q-like 4A [Elaeis guineensis]	720043006	XM_010271119.1	957	0	PREDICTED: Nelumbo nucifera ATP-dependent DNA helicase Q-like 4A (LOC104606067), transcript variant X3, mRNA	K10901	BLM, RECQL3, SGS1	bloom syndrome protein	http://www.genome.jp/dbget-bin/www_bget?ko:K10901	Q8L840	3230	0	ATP-dependent DNA helicase Q-like 4A OS=Arabidopsis thaliana GN=RECQL4A PE=2 SV=1	PF00570//PF00270//PF04851//PF09382//PF01884	HRDC domain//DEAD/DEAH box helicase//Type III restriction enzyme, res subunit//RQC domain//PcrB family	GO:0006281//GO:0006260	DNA repair//DNA replication	GO:0003677//GO:0005524//GO:0016787//GO:0016765//GO:0043140//GO:0003676	DNA binding//ATP binding//hydrolase activity//transferase activity, transferring alkyl or aryl (other than methyl) groups//ATP-dependent 3'-5' DNA helicase activity//nucleic acid binding	GO:0005657//GO:0005622	replication fork//intracellular	KOG0351	ATP-dependent DNA helicase	UP	2.736	5.29e-08	blast,frame:-2 start:4247 end:513
Cluster-15957.51077	14.14	9.71	49.87	0	0	0	0.59	0.44	1.81	0	0	0	1672	449434082	XP_004134825.1	137	4.1e-06	PREDICTED: phosphoinositide phosphatase SAC7 isoform X2 [Cucumis sativus]>gi|700193792|gb|KGN48996.1| hypothetical protein Csa_6G509640 [Cucumis sativus]	--	--	--	--	--	--	--	--	--	--	--	--	--	PF02383	SacI homology domain	--	--	GO:0042578	phosphoric ester hydrolase activity	--	--	--	--	UP	6.9992	0.00042653	blast,frame:-1 start:1672 end:1568
Cluster-25587.0	22	1	28	0	1	0	1.85	0.09	2.04	0	0.09	0	965	720084193	XP_010243132.1	141	8.2e-07	PREDICTED: uncharacterized protein LOC104587285 isoform X3 [Nelumbo nucifera]	--	--	--	--	--	--	--	--	--	--	--	--	--	--	--	--	--	--	--	--	--	--	--	UP	5.5085	0.048007	blast,frame:-1 start:824 end:255
Cluster-15957.104156	20	23	38	0	6	0	1.8	2.23	2.96	0	0.55	0	919	--	--	--	--	--	--	--	--	--	--	--	--	--	--	--	--	--	--	--	--	--	--	--	--	--	--	--	--	UP	3.7325	0.048884	estscan,start:307 end:372
Cluster-15957.46524	156.33	165.38	119.18	0	0	0	5.48	6.28	3.64	0	0	0	1943	--	--	--	--	--	--	--	--	--	--	--	--	--	--	--	--	--	--	--	--	--	--	--	--	--	--	--	--	UP	9.6628	3.69e-12	estscan,start:231 end:1781
Cluster-15957.173896	12	7	12	0	0	0	2.38	1.5	2.05	0	0	0	560	--	--	--	--	--	--	--	--	--	--	--	--	--	--	--	--	--	--	--	--	--	--	--	--	--	--	--	--	UP	5.8029	0.0038233	--
Cluster-28527.2	222.16	194	301.7	132.13	80.68	107.6	7.7	7.29	9.12	4.37	2.87	3.71	1960	719998465	XP_010255419.1	2004	1.6e-222	PREDICTED: oxalate--CoA ligase-like [Nelumbo nucifera]	545273873	KF220560.1	304	8.97e-156	Salvia miltiorrhiza 4-coumarate:coenzyme A ligase 7 (4CL7) mRNA, complete cds	--	--	--	--	Q9SMT7	1852	9.3e-206	Oxalate--CoA ligase OS=Arabidopsis thaliana GN=AAE3 PE=1 SV=1	PF00501	AMP-binding enzyme	GO:0008152	metabolic process	GO:0003824	catalytic activity	--	--	KOG1176	Acyl-CoA synthetase	UP	1.1451	0.00091467	blast,frame:-1 start:1876 end:275
Cluster-15957.179384	17.24	7.88	0	47.47	59.31	141.82	0.38	0.19	0	1	1.34	3.11	2938	720002894	XP_010256830.1	940	5.6e-99	PREDICTED: protein TIC 62, chloroplastic [Nelumbo nucifera]	--	--	--	--	--	--	--	--	--	Q8H0U5	147	7.1e-08	Protein TIC 62, chloroplastic OS=Arabidopsis thaliana GN=TIC62 PE=1 SV=1	PF01213	Adenylate cyclase associated (CAP) N terminal	GO:0007010	cytoskeleton organization	GO:0003779	actin binding	--	--	--	--	DOWN	-3.2231	0.047453	blast,frame:-3 start:2774 end:1710
Cluster-15957.146894	14	18	30	0	0	0	1.7	2.36	3.16	0	0	0	748	--	--	--	--	--	--	--	--	--	--	--	--	--	--	--	--	--	--	PF04799	fzo-like conserved region	GO:0008053	mitochondrial fusion	GO:0003924	GTPase activity	GO:0016021//GO:0005741	integral component of membrane//mitochondrial outer membrane	--	--	UP	6.7939	8.26e-05	estscan,start:54 end:527
Cluster-15957.78361	38	54	53	14	18	25	6.65	10.2	7.99	2.32	3.19	4.23	600	645240380	XP_008226579.1	131	7.4e-06	PREDICTED: TPR repeat-containing thioredoxin TTL1 [Prunus mume]	--	--	--	--	--	--	--	--	--	--	--	--	--	--	--	--	--	--	--	--	--	--	--	UP	1.3641	0.030426	estscan,start:464 end:600
Cluster-15957.78369	15	11	9.08	1.02	0	0	2.81	2.22	1.46	0.18	0	0	578	--	--	--	--	--	--	--	--	--	--	--	--	--	--	--	--	--	--	--	--	--	--	--	--	--	--	--	--	UP	5.0427	0.013767	estscan,start:330 end:486
Cluster-15957.152744	14.92	27.56	36.85	7.23	8.1	4.97	1.5	3.01	3.22	0.69	0.83	0.49	847	731377626	XP_010667929.1	172	1.8e-10	PREDICTED: agamous-like MADS-box protein AGL62 [Beta vulgaris subsp. vulgaris]	--	--	--	--	--	--	--	--	--	Q03416	126	5.5e-06	Floral homeotic protein GLOBOSA OS=Nicotiana tabacum GN=GLO PE=2 SV=1	PF00319	SRF-type transcription factor (DNA-binding and dimerisation domain)	--	--	GO:0046983//GO:0003677	protein dimerization activity//DNA binding	--	--	--	--	UP	1.9863	0.040309	blast,frame:2 start:401 end:847
Cluster-15957.79015	0	0	0	454.89	694.95	553.17	0	0	0	18.4	30.25	23.32	1650	720059980	XP_010274731.1	1230	7.4e-133	PREDICTED: zinc finger protein VAR3, chloroplastic [Nelumbo nucifera]	743771713	XM_010917847.1	188	2.29e-91	PREDICTED: Elaeis guineensis zinc finger protein VAR3, chloroplastic (LOC105041056), mRNA	--	--	--	--	Q8S9K3	362	4.7e-33	Zinc finger protein VAR3, chloroplastic OS=Arabidopsis thaliana GN=VAR3 PE=1 SV=2	PF00641//PF01213//PF00301//PF02891	Zn-finger in Ran binding protein and others//Adenylate cyclase associated (CAP) N terminal//Rubredoxin//MIZ/SP-RING zinc finger	GO:0007010	cytoskeleton organization	GO:0005506//GO:0003779//GO:0008270	iron ion binding//actin binding//zinc ion binding	--	--	--	--	DOWN	-11.584	1.48e-18	blast,frame:-2 start:1649 end:300
Cluster-15957.79019	33.19	1.08	60.17	0	0	0	2.31	0.08	3.64	0	0	0	1110	720050898	XP_010271919.1	282	4.2e-23	PREDICTED: glutathione transferase GST 23-like [Nelumbo nucifera]	--	--	--	--	--	K00799	GST, gst	glutathione S-transferase	http://www.genome.jp/dbget-bin/www_bget?ko:K00799	Q9FQA3	232	3.7e-18	Glutathione transferase GST 23 OS=Zea mays PE=2 SV=1	--	--	--	--	--	--	--	--	--	--	UP	7.3339	0.0055528	blast,frame:3 start:486 end:947
Cluster-15957.112940	268.86	315.57	201.96	42	12.61	29.96	53.55	67.81	34.63	7.9	2.54	5.74	559	568880754	XP_006493272.1	240	1.6e-18	PREDICTED: annexin D5-like isoform X1 [Citrus sinensis]	--	--	--	--	--	K17095	ANXA7_11	annexin A7/11	http://www.genome.jp/dbget-bin/www_bget?ko:K17095	Q99JG3	206	1.9e-15	Annexin A13 OS=Mus musculus GN=Anxa13 PE=2 SV=3	PF00191	Annexin	--	--	GO:0005509//GO:0005544	calcium ion binding//calcium-dependent phospholipid binding	--	--	KOG0819	Annexin	UP	3.2315	1.55e-09	blast,frame:2 start:2 end:208
Cluster-15957.50654	10	9	16	1	1	2	0.47	0.46	0.66	0.04	0.05	0.09	1512	--	--	--	--	--	--	--	--	--	--	--	--	--	--	--	--	--	--	PF04492	Bacteriophage replication protein O	GO:0006260	DNA replication	--	--	--	--	--	--	UP	3.1211	0.039582	estscan,start:1 end:267
Cluster-15957.89975	56.87	52.04	70.82	29.01	21	34.59	10.51	10.38	11.28	5.07	3.93	6.17	582	743884301	XP_010909648.1	250	1.1e-19	PREDICTED: alpha-humulene synthase-like [Elaeis guineensis]	881976352	KR336614.1	231	9.73e-116	Laurus nobilis terpene synthase 1 (TPS1) mRNA, complete cds	K15803	GERD	(-)-germacrene D synthase	http://www.genome.jp/dbget-bin/www_bget?ko:K15803	B3TPQ6	227	7.4e-18	Beta-cubebene synthase OS=Magnolia grandiflora PE=1 SV=1	PF01397//PF05460	Terpene synthase, N-terminal domain//Origin recognition complex subunit 6 (ORC6)	GO:0006260//GO:0008152	DNA replication//metabolic process	GO:0016829//GO:0010333//GO:0003677	lyase activity//terpene synthase activity//DNA binding	GO:0005664	nuclear origin of replication recognition complex	--	--	UP	1.0824	0.039432	estscan,start:582 end:140; minus strand
Cluster-15957.89977	52.05	32.85	54.69	19.35	18.19	16.92	18.06	12.25	16.15	6.28	6.29	5.49	433	410591621	B3TPQ6.1	504	3e-49	RecName: Full=Beta-cubebene synthase; Short=Mg25 [Magnolia grandiflora]>gi|184097728|gb|ACC66281.1| beta-cubebene synthase [Magnolia grandiflora]	881976352	KR336614.1	388	0	Laurus nobilis terpene synthase 1 (TPS1) mRNA, complete cds	K15803	GERD	(-)-germacrene D synthase	http://www.genome.jp/dbget-bin/www_bget?ko:K15803	B3TPQ6	504	4.2e-50	Beta-cubebene synthase OS=Magnolia grandiflora PE=1 SV=1	PF03936//PF01397	Terpene synthase family, metal binding domain//Terpene synthase, N-terminal domain	GO:0008152//GO:0016114//GO:0045338//GO:0051762	metabolic process//terpenoid biosynthetic process//farnesyl diphosphate metabolic process//sesquiterpene biosynthetic process	GO:0016829//GO:0010334//GO:0000287//GO:0010333	lyase activity//sesquiterpene synthase activity//magnesium ion binding//terpene synthase activity	--	--	--	--	UP	1.3642	0.019948	estscan,start:433 end:14; minus strand
Cluster-15957.89971	187.84	176.15	152.68	40.75	33.83	23	27.33	27.69	19.2	5.62	5	3.26	668	641826437	KDO45658.1	538	5.2e-53	hypothetical protein CISIN_1g039366mg [Citrus sinensis]	881976352	KR336614.1	434	0	Laurus nobilis terpene synthase 1 (TPS1) mRNA, complete cds	K15803	GERD	(-)-germacrene D synthase	http://www.genome.jp/dbget-bin/www_bget?ko:K15803	B3TPQ6	500	1.9e-49	Beta-cubebene synthase OS=Magnolia grandiflora PE=1 SV=1	PF03936	Terpene synthase family, metal binding domain	--	--	GO:0016829//GO:0000287//GO:0010333	lyase activity//magnesium ion binding//terpene synthase activity	--	--	--	--	UP	2.4041	4.44e-10	estscan,start:668 end:169; minus strand
Cluster-15957.89972	374.22	374.7	372.09	52.65	87.01	33	58.81	63.59	50.5	7.83	13.88	5.03	638	410591621	B3TPQ6.1	631	8.2e-64	RecName: Full=Beta-cubebene synthase; Short=Mg25 [Magnolia grandiflora]>gi|184097728|gb|ACC66281.1| beta-cubebene synthase [Magnolia grandiflora]	881976352	KR336614.1	539	0	Laurus nobilis terpene synthase 1 (TPS1) mRNA, complete cds	K14182	HVS	vetispiradiene synthase	http://www.genome.jp/dbget-bin/www_bget?ko:K14182	B3TPQ6	631	1.2e-64	Beta-cubebene synthase OS=Magnolia grandiflora PE=1 SV=1	PF03936//PF01397	Terpene synthase family, metal binding domain//Terpene synthase, N-terminal domain	GO:0008152//GO:0045338//GO:0051762	metabolic process//farnesyl diphosphate metabolic process//sesquiterpene biosynthetic process	GO:0046872//GO:0016829//GO:0010334//GO:0000287//GO:0010333	metal ion binding//lyase activity//sesquiterpene synthase activity//magnesium ion binding//terpene synthase activity	--	--	--	--	UP	2.6956	7.99e-11	blast,frame:-3 start:636 end:1
Cluster-15957.50674	52	0	53	0	0	1	7.14	0	6.3	0	0	0.13	692	567913817	XP_006449222.1	290	3.1e-24	hypothetical protein CICLE_v10014600mg [Citrus clementina]>gi|557551833|gb|ESR62462.1| hypothetical protein CICLE_v10014600mg [Citrus clementina]	--	--	--	--	--	--	--	--	--	Q0WVV6	236	7.9e-19	Calmodulin-binding protein 60 D OS=Arabidopsis thaliana GN=CBP60D PE=2 SV=1	PF07887	Calmodulin binding protein-like	GO:0006950	response to stress	GO:0005516	calmodulin binding	--	--	--	--	UP	6.5536	0.040997	blast,frame:-2 start:691 end:2
Cluster-34456.3	34.5	46.67	40.06	7.2	19.31	6.94	2.63	3.85	2.66	0.52	1.51	0.52	1035	719972910	XP_010278890.1	774	3.5e-80	PREDICTED: protein ABCI12, chloroplastic [Nelumbo nucifera]	764572663	XM_004296964.2	126	4.16e-57	PREDICTED: Fragaria vesca subsp. vesca protein ABCI12, chloroplastic (LOC101312529), mRNA	--	--	--	--	Q944H2	592	6.2e-60	Protein ABCI12, chloroplastic OS=Arabidopsis thaliana GN=ABCI12 PE=2 SV=1	--	--	--	--	--	--	--	--	--	--	UP	1.887	0.036364	blast,frame:-2 start:1013 end:117
Cluster-15957.90324	32.98	13.91	9.45	67.55	269.01	130.09	0.97	0.44	0.24	1.9	8.14	3.82	2260	672172944	XP_008806586.1	1508	5.9e-165	PREDICTED: eukaryotic translation initiation factor 3 subunit E-like [Phoenix dactylifera]	720076329	XM_010281280.1	411	0	PREDICTED: Nelumbo nucifera eukaryotic translation initiation factor 3 subunit E (LOC104613455), mRNA	K03250	EIF3E, INT6	translation initiation factor 3 subunit E	http://www.genome.jp/dbget-bin/www_bget?ko:K03250	A7RWP6	951	3.2e-101	Eukaryotic translation initiation factor 3 subunit E OS=Nematostella vectensis GN=v1g163572 PE=3 SV=1	PF00512	His Kinase A (phospho-acceptor) domain	GO:0000160//GO:0016310//GO:0007165	phosphorelay signal transduction system//phosphorylation//signal transduction	GO:0000155	phosphorelay sensor kinase activity	GO:0009365	protein histidine kinase complex	KOG2758	Translation initiation factor 3, subunit e (eIF-3e)	DOWN	-3.0263	0.00069045	blast,frame:2 start:212 end:1186
Cluster-15957.149549	5.87	8.54	12.18	41	27.78	45.45	0.23	0.37	0.42	1.56	1.14	1.81	1735	728833602	KHG13045.1	159	1.2e-08	Protein notum [Gossypium arboreum]	802755005	XM_012233416.1	50	1.25e-14	PREDICTED: Jatropha curcas pectin acetylesterase 12 (LOC105647365), mRNA	--	--	--	--	Q9SFF6	151	1.4e-08	Pectin acetylesterase 12 OS=Arabidopsis thaliana GN=PAE12 PE=2 SV=1	PF03283//PF14565	Pectinacetylesterase//Interleukin 22 IL-10-related T-cell-derived-inducible factor	--	--	GO:0016787	hydrolase activity	GO:0005576	extracellular region	--	--	DOWN	-2.0805	0.0023545	blast,frame:-3 start:74 end:3
Cluster-15957.36283	1.24	0	0	45.51	60	74.09	0.05	0	0	1.86	2.63	3.15	1639	697191442	XP_009604786.1	1493	2.4e-163	PREDICTED: bifunctional nitrilase/nitrile hydratase NIT4A isoform X1 [Nicotiana tomentosiformis]	697191441	XM_009606491.1	359	0	PREDICTED: Nicotiana tomentosiformis bifunctional nitrilase/nitrile hydratase NIT4A (LOC104099483), transcript variant X1, mRNA	K13035	NIT4	beta-cyano-L-alanine hydratase/nitrilase	http://www.genome.jp/dbget-bin/www_bget?ko:K13035	Q42965	1486	2.1e-163	Bifunctional nitrilase/nitrile hydratase NIT4A OS=Nicotiana tabacum GN=NIT4A PE=2 SV=1	PF01136//PF00795	Peptidase family U32//Carbon-nitrogen hydrolase	GO:0006807//GO:0006508	nitrogen compound metabolic process//proteolysis	GO:0016810//GO:0008233	hydrolase activity, acting on carbon-nitrogen (but not peptide) bonds//peptidase activity	--	--	KOG0805	Carbon-nitrogen hydrolase	DOWN	-7.372	8.37e-07	blast,frame:1 start:187 end:1491
Cluster-15957.9243	0	0	0	0	36	57	0	0	0	0	82.91	116.73	266	--	--	--	--	--	--	--	--	--	--	--	--	--	--	--	--	--	--	--	--	--	--	--	--	--	--	--	--	DOWN	-7.3416	0.039243	estscan,start:266 end:167; minus strand
Cluster-15957.116021	29	24	29	25	218	178	11.1	9.86	9.42	8.94	82.93	63.3	417	--	--	--	--	--	--	--	--	--	--	--	--	--	--	--	--	--	--	--	--	--	--	--	--	--	--	--	--	DOWN	-2.331	0.032749	estscan,start:1 end:323
Cluster-15957.34242	12	13	24.71	0	1.11	0	2.81	3.28	4.97	0	0.26	0	515	731382356	XP_010644689.1	229	2.7e-17	PREDICTED: pentatricopeptide repeat-containing protein At4g19440, chloroplastic [Vitis vinifera]>gi|731382358|ref|XP_010644698.1| PREDICTED: pentatricopeptide repeat-containing protein At4g19440, chloroplastic [Vitis vinifera]>gi|731382360|ref|XP_010644702.1| PREDICTED: pentatricopeptide repeat-containing protein At4g19440, chloroplastic [Vitis vinifera]	--	--	--	--	--	--	--	--	--	Q940A6	175	7e-12	Pentatricopeptide repeat-containing protein At4g19440, chloroplastic OS=Arabidopsis thaliana GN=At4g19440 PE=2 SV=2	--	--	--	--	--	--	--	--	--	--	UP	5.5172	0.0033009	blast,frame:-3 start:513 end:79
Cluster-19809.0	32	24	34	9	10	4	0.93	0.76	0.86	0.25	0.3	0.12	2281	595915245	XP_007214798.1	2256	1.1e-251	hypothetical protein PRUPE_ppa002986mg [Prunus persica]>gi|462410663|gb|EMJ15997.1| hypothetical protein PRUPE_ppa002986mg [Prunus persica]	567920215	XM_006452051.1	310	4.84e-159	Citrus clementina hypothetical protein (CICLE_v10007746mg) mRNA, complete cds	K14487	GH3	auxin responsive GH3 gene family	http://www.genome.jp/dbget-bin/www_bget?ko:K14487	Q9LSQ4	2187	1.5e-244	Indole-3-acetic acid-amido synthetase GH3.6 OS=Arabidopsis thaliana GN=GH3.6 PE=1 SV=1	--	--	--	--	--	--	--	--	--	--	UP	1.9545	0.01548	blast,frame:-1 start:2140 end:158
Cluster-15957.151678	2	0	0	12	9	12	0.56	0	0	3.18	2.55	3.21	472	590609293	XP_007021497.1	232	1.1e-17	Nbs-lrr resistance protein isoform 1 [Theobroma cacao]>gi|590609296|ref|XP_007021498.1| Nbs-lrr resistance protein isoform 1 [Theobroma cacao]>gi|508721125|gb|EOY13022.1| Nbs-lrr resistance protein isoform 1 [Theobroma cacao]>gi|508721126|gb|EOY13023.1| Nbs-lrr resistance protein isoform 1 [Theobroma cacao]	--	--	--	--	--	--	--	--	--	--	--	--	--	--	--	--	--	--	--	--	--	--	--	DOWN	-4.0365	0.04856	blast,frame:-2 start:471 end:1
Cluster-15957.206296	0	0	0	8	5	21	0	0	0	1.42	0.95	3.81	576	--	--	--	--	--	--	--	--	--	--	--	--	--	--	--	--	--	--	--	--	--	--	--	--	--	--	--	--	DOWN	-5.9102	0.010172	estscan,start:204 end:527
Cluster-15957.221149	0	0	0	2.13	12	12.52	0	0	0	0.09	0.56	0.56	1566	--	--	--	--	--	--	--	--	--	--	--	--	--	--	--	--	--	--	PF04277	Oxaloacetate decarboxylase, gamma chain	GO:0006090//GO:0006525//GO:0006814//GO:0071436//GO:0006560	pyruvate metabolic process//arginine metabolic process//sodium ion transport//sodium ion export//proline metabolic process	GO:0015081//GO:0008948	sodium ion transmembrane transporter activity//oxaloacetate decarboxylase activity	GO:0016020	membrane	--	--	DOWN	-5.578	0.039243	estscan,start:1470 end:1566
Cluster-15957.13247	0	0	0	11	6	25	0	0	0	1.73	1.01	4.03	617	--	--	--	--	--	--	--	--	--	--	--	--	--	--	--	--	--	--	--	--	--	--	--	--	--	--	--	--	DOWN	-6.2187	0.0036122	estscan,start:617 end:510; minus strand
Cluster-15957.51988	13.43	10.2	20.46	0	0	0	0.23	0.19	0.31	0	0	0	3680	720025324	XP_010263908.1	289	2.2e-23	PREDICTED: galactose oxidase-like [Nelumbo nucifera]	590637838	XM_007029168.1	66	3.42e-23	Theobroma cacao Gamma-tubulin complex component, putative isoform 5 (TCM_025120) mRNA, complete cds	--	--	--	--	Q9C5H9	199	8.3e-14	Gamma-tubulin complex component 2 OS=Arabidopsis thaliana GN=GCP2 PE=1 SV=1	PF04130	Spc97 / Spc98 family	GO:0090063//GO:0000226	positive regulation of microtubule nucleation//microtubule cytoskeleton organization	--	--	GO:0005815//GO:0000922	microtubule organizing center//spindle pole	--	--	UP	6.2639	0.0006528	estscan,start:2604 end:2186; minus strand
Cluster-15957.51984	0	0	0	187.72	188.73	69.76	0	0	0	4.77	5.16	1.85	2472	719987878	XP_010252156.1	2435	2.1e-272	PREDICTED: pentatricopeptide repeat-containing protein At1g79540 [Nelumbo nucifera]	--	--	--	--	--	--	--	--	--	Q9SAJ5	1769	4.9e-196	Pentatricopeptide repeat-containing protein At1g79540 OS=Arabidopsis thaliana GN=At1g79540 PE=2 SV=1	PF13414	TPR repeat	--	--	GO:0005515	protein binding	--	--	--	--	DOWN	-9.6802	1.02e-10	blast,frame:2 start:35 end:2470
Cluster-15957.113932	35	69.11	27	0	0	0	184.44	413.38	115.47	0	0	0	240	--	--	--	--	--	--	--	--	--	--	--	--	--	--	--	--	--	--	--	--	--	--	--	--	--	--	--	--	UP	7.9409	2.27e-06	estscan,start:162 end:1; minus strand
Cluster-15957.51983	17.52	0.96	27.93	0	0	0	4.25	0.25	5.82	0	0	0	506	--	--	--	--	--	--	--	--	--	--	--	--	--	--	--	--	--	--	--	--	--	--	--	--	--	--	--	--	UP	6.3442	0.025437	estscan,start:157 end:445
Cluster-37249.0	0	0	0	18	16	13	0	0	0	0.5	0.47	0.37	2300	--	--	--	--	--	--	--	--	--	--	--	--	--	--	--	--	--	--	--	--	--	--	--	--	--	--	--	--	DOWN	-6.4156	0.00030271	estscan,start:720 end:328; minus strand
Cluster-15957.1330	3	0	3	12	20	32	0.18	0	0.16	0.7	1.26	1.95	1221	147789424	CAN66607.1	680	3.3e-69	hypothetical protein VITISV_017554 [Vitis vinifera]	669026884	HG670306.1	42	2.44e-10	Triticum aestivum chromosome 3B, genomic scaffold, cultivar Chinese Spring	--	--	--	--	Q8I7P9	249	4.4e-20	Retrovirus-related Pol polyprotein from transposon opus OS=Drosophila melanogaster GN=pol PE=3 SV=1	--	--	--	--	--	--	--	--	--	--	DOWN	-3.4141	0.0091126	estscan,start:359 end:1; minus strand
Cluster-15957.1303	19.61	6	13.5	35	55.18	71	1.05	0.35	0.63	1.78	3.01	3.75	1367	695016634	XP_009395232.1	430	3.6e-40	PREDICTED: UPF0481 protein At3g47200-like [Musa acuminata subsp. malaccensis]	--	--	--	--	--	--	--	--	--	Q9SD53	268	3.1e-22	UPF0481 protein At3g47200 OS=Arabidopsis thaliana GN=At3g47200 PE=2 SV=1	--	--	--	--	--	--	--	--	--	--	DOWN	-2.0017	0.010632	estscan,start:172 end:1367
Cluster-5247.0	0	0	0	24	25	9	0	0	0	2.79	3.12	1.08	743	--	--	--	--	--	--	--	--	--	--	--	--	--	--	--	--	--	--	--	--	--	--	--	--	--	--	--	--	DOWN	-6.7322	0.00038131	estscan,start:623 end:117; minus strand
Cluster-15957.142355	2	0	4	13	17.53	38.59	0.3	0	0.52	1.84	2.66	5.6	658	--	--	--	--	--	--	--	--	--	--	--	--	--	--	--	--	--	--	--	--	--	--	--	--	--	--	--	--	DOWN	-3.5533	0.010259	estscan,start:658 end:63; minus strand
Cluster-15957.206888	0	0	0	12	11	7.63	0	0	0	2.19	2.15	1.42	568	--	--	--	--	--	--	--	--	--	--	--	--	--	--	--	--	--	--	PF04277	Oxaloacetate decarboxylase, gamma chain	GO:0006560//GO:0006090//GO:0006525//GO:0006814//GO:0071436	proline metabolic process//pyruvate metabolic process//arginine metabolic process//sodium ion transport//sodium ion export	GO:0015081//GO:0008948	sodium ion transmembrane transporter activity//oxaloacetate decarboxylase activity	GO:0016020	membrane	--	--	DOWN	-5.8168	0.003782	estscan,start:568 end:227; minus strand
Cluster-15957.59236	62.93	94.15	43.65	0	9.33	15.95	5.08	8.23	3.06	0	0.77	1.27	992	802723922	XP_012085563.1	519	1.2e-50	PREDICTED: very-long-chain 3-oxoacyl-CoA reductase 1 [Jatropha curcas]>gi|643714058|gb|KDP26723.1| hypothetical protein JCGZ_17881 [Jatropha curcas]	694357368	XM_009360989.1	122	6.66e-55	PREDICTED: Pyrus x bretschneideri very-long-chain 3-oxoacyl-CoA reductase 1-like (LOC103949862), mRNA	K10251	HSD17B12, KAR, IFA38	17beta-estradiol 17-dehydrogenase / very-long-chain 3-oxoacyl-CoA reductase	http://www.genome.jp/dbget-bin/www_bget?ko:K10251	Q8L9C4	360	4.8e-33	Very-long-chain 3-oxoacyl-CoA reductase 1 OS=Arabidopsis thaliana GN=KCR1 PE=1 SV=1	PF00106	short chain dehydrogenase	GO:0008152	metabolic process	GO:0016491	oxidoreductase activity	--	--	KOG1014	17 beta-hydroxysteroid dehydrogenase type 3, HSD17B3	UP	3.0941	0.036536	blast,frame:3 start:327 end:764
Cluster-15957.182590	3.85	13	16	0	0	0	0.46	1.66	1.64	0	0	0	761	--	--	--	--	--	--	--	--	--	--	--	--	--	--	--	--	--	--	--	--	--	--	--	--	--	--	--	--	UP	5.8938	0.0092602	--
Cluster-15957.151788	1.43	0	0	39.58	14.57	71.11	0.32	0	0	8.36	3.3	15.27	526	694384241	XP_009368038.1	170	1.9e-10	PREDICTED: disease resistance protein RGA2-like [Pyrus x bretschneideri]>gi|694384243|ref|XP_009368039.1| PREDICTED: disease resistance protein RGA2-like [Pyrus x bretschneideri]>gi|694384245|ref|XP_009368040.1| PREDICTED: disease resistance protein RGA2-like [Pyrus x bretschneideri]>gi|694384248|ref|XP_009368041.1| PREDICTED: disease resistance protein RGA2-like [Pyrus x bretschneideri]>gi|69438…	--	--	--	--	--	--	--	--	--	--	--	--	--	PF13855	Leucine rich repeat	--	--	GO:0005515	protein binding	--	--	--	--	DOWN	-6.8477	0.00014786	estscan,start:1 end:526
Cluster-15957.151789	4	2	8	9	39	56	0.17	0.09	0.29	0.36	1.68	2.34	1663	672164121	XP_008801928.1	402	7.7e-37	PREDICTED: uncharacterized protein LOC103715912, partial [Phoenix dactylifera]	--	--	--	--	--	--	--	--	--	--	--	--	--	PF00098	Zinc knuckle	--	--	GO:0003676//GO:0008270	nucleic acid binding//zinc ion binding	--	--	--	--	DOWN	-2.8934	0.030583	blast,frame:1 start:172 end:1662
Cluster-15957.142095	23.32	16.22	12.37	0	0	0	0.89	0.67	0.41	0	0	0	1810	694997926	XP_009401938.1	1399	2.1e-152	PREDICTED: phospholipase A1-II 5 [Musa acuminata subsp. malaccensis]	848864375	XM_012977478.1	84	1.64e-33	PREDICTED: Erythranthe guttatus phospholipase A1-IIdelta-like (LOC105953799), mRNA	--	--	--	--	Q9SJI7	1173	4.7e-127	Phospholipase A1-IIdelta OS=Arabidopsis thaliana GN=At2g42690 PE=1 SV=1	PF01764	Lipase (class 3)	GO:0006629	lipid metabolic process	--	--	--	--	--	--	UP	6.5519	0.00030709	blast,frame:-1 start:1642 end:344
Cluster-15957.191233	0	0	2	19	10	13	0	0	0.84	8.78	4.89	5.89	381	--	--	--	--	--	--	--	--	--	--	--	--	--	--	--	--	--	--	--	--	--	--	--	--	--	--	--	--	DOWN	-4.433	0.02185	estscan,start:1 end:381
Cluster-15957.72942	69.02	49.51	39.82	20.98	11.8	22.14	5.05	3.92	2.53	1.46	0.88	1.6	1068	595865238	XP_007211916.1	641	9.5e-65	hypothetical protein PRUPE_ppa010535mg [Prunus persica]>gi|462407781|gb|EMJ13115.1| hypothetical protein PRUPE_ppa010535mg [Prunus persica]	349706249	FQ384788.1	251	1.4e-126	Vitis vinifera clone SS0AEB4YH10	--	--	--	--	Q3ZCB8	256	5.9e-21	ER membrane protein complex subunit 3 OS=Bos taurus GN=EMC3 PE=2 SV=3	PF01956	Integral membrane protein DUF106	--	--	--	--	GO:0016020	membrane	KOG3188	Uncharacterized conserved protein	UP	1.5521	0.034889	estscan,start:1 end:1035
Cluster-15957.119519	10	4	4	11	49.19	52.25	0.88	0.38	0.31	0.92	4.44	4.55	929	672114195	XP_008775839.1	349	6e-31	PREDICTED: LOW QUALITY PROTEIN: vam6/Vps39-like protein [Phoenix dactylifera]	--	--	--	--	--	--	--	--	--	--	--	--	--	--	--	--	--	--	--	--	--	--	--	DOWN	-2.5982	0.041043	estscan,start:523 end:929
Cluster-15957.119517	0	0	0	21	13	13	0	0	0	13	8.46	7.75	349	--	--	--	--	--	--	--	--	--	--	--	--	--	--	--	--	--	--	--	--	--	--	--	--	--	--	--	--	DOWN	-6.42	0.00043401	--
Cluster-15957.135494	79.29	29	37.34	1	4.46	8.66	8.52	3.37	3.48	0.1	0.49	0.91	811	--	--	--	--	--	--	--	--	--	--	--	--	--	--	--	--	--	--	--	--	--	--	--	--	--	--	--	--	UP	3.4107	0.0014735	estscan,start:1 end:295
Cluster-15957.77469	12	11.88	22.93	0	4	2	2.58	2.76	4.24	0	0.87	0.41	537	720065077	XP_010276161.1	338	6.5e-30	PREDICTED: putative nuclease HARBI1 isoform X1 [Nelumbo nucifera]>gi|720065080|ref|XP_010276162.1| PREDICTED: putative nuclease HARBI1 isoform X1 [Nelumbo nucifera]>gi|720065083|ref|XP_010276163.1| PREDICTED: putative nuclease HARBI1 isoform X1 [Nelumbo nucifera]	--	--	--	--	--	--	--	--	--	--	--	--	--	--	--	--	--	--	--	--	--	--	--	UP	2.9585	0.047749	blast,frame:1 start:1 end:207
Cluster-15957.186808	0	0	3	60.21	72.49	54.99	0	0	0.42	9.33	12.03	8.73	623	590658997	XP_007035008.1	406	9.9e-38	Pentatricopeptide repeat superfamily protein [Theobroma cacao]>gi|508714037|gb|EOY05934.1| Pentatricopeptide repeat superfamily protein [Theobroma cacao]	848864737	XM_012977644.1	35	9.44e-07	PREDICTED: Erythranthe guttatus putative pentatricopeptide repeat-containing protein At1g12700, mitochondrial (LOC105953972), transcript variant X2, mRNA	--	--	--	--	Q9SH26	313	8.4e-28	Pentatricopeptide repeat-containing protein At1g63400 OS=Arabidopsis thaliana GN=At1g63400 PE=2 SV=1	--	--	--	--	--	--	--	--	--	--	DOWN	-5.9825	8.27e-08	blast,frame:-3 start:621 end:1
Cluster-15957.186802	63.69	51	73.53	15.84	9.4	7.62	2.55	2.21	2.57	0.6	0.39	0.3	1733	658030056	XP_008350478.1	343	5.6e-30	PREDICTED: F-box protein SKIP23-like [Malus domestica]	--	--	--	--	--	--	--	--	--	--	--	--	--	--	--	--	--	--	--	--	--	--	--	UP	2.5021	4.22e-06	blast,frame:-2 start:1732 end:554
Cluster-15957.137400	0	7.08	0	59.45	18.84	103.14	0	0.39	0	2.87	0.98	5.19	1423	719971428	XP_010274377.1	628	4.1e-63	PREDICTED: pumilio homolog 12-like [Nelumbo nucifera]	--	--	--	--	--	--	--	--	--	Q9LVC3	576	6.1e-58	Pumilio homolog 12 OS=Arabidopsis thaliana GN=APUM12 PE=2 SV=2	PF08144//PF00806	CPL (NUC119) domain//Pumilio-family RNA binding repeat	--	--	GO:0003723	RNA binding	--	--	KOG2049	Translational repressor MPT5/PUF4 and related RNA-binding proteins (Puf superfamily)	DOWN	-4.5727	0.022197	blast,frame:-3 start:1403 end:681
Cluster-15957.122520	47.28	22.07	36.95	102.11	100.95	87.65	67.96	34.14	43.33	134.88	134.7	104.72	294	586778349	XP_006858256.1	255	1.5e-20	PREDICTED: auxin-repressed 12.5 kDa protein [Amborella trichopoda]>gi|548862359|gb|ERN19723.1| hypothetical protein AMTR_s00062p00206330 [Amborella trichopoda]	672132358	XM_008791540.1	89	4.01e-37	PREDICTED: Phoenix dactylifera auxin-repressed 12.5 kDa protein-like (LOC103707155), mRNA	--	--	--	--	Q05349	224	8.3e-18	Auxin-repressed 12.5 kDa protein OS=Fragaria ananassa PE=2 SV=1	--	--	--	--	--	--	--	--	--	--	DOWN	-1.466	0.0017808	blast,frame:3 start:3 end:248
Cluster-15957.123697	270	224.57	228.15	112.1	91.46	104.63	28.15	25.32	20.62	11.1	9.72	10.7	828	720050405	XP_010271766.1	776	1.6e-80	PREDICTED: microtubule-associated protein 70-2-like isoform X2 [Nelumbo nucifera]	720086421	XM_010245532.1	307	7.96e-158	PREDICTED: Nelumbo nucifera microtubule-associated protein 70-1-like (LOC104587806), mRNA	--	--	--	--	Q653N3	668	7.7e-69	Microtubule-associated protein 70-3 OS=Oryza sativa subsp. japonica GN=MAP70.3 PE=2 SV=1	PF06156//PF07058	Protein of unknown function (DUF972)//Microtubule-associated protein 70	GO:0007010//GO:0006260	cytoskeleton organization//DNA replication	GO:0008017	microtubule binding	GO:0045298	tubulin complex	--	--	UP	1.2386	1.19e-06	estscan,start:1 end:828
Cluster-15957.94303	2	2	2	3	71	95	0.48	0.51	0.41	0.67	17	21.57	511	--	--	--	--	--	--	--	--	--	--	--	--	--	--	--	--	--	--	--	--	--	--	--	--	--	--	--	--	DOWN	-4.7663	0.0036093	estscan,start:41 end:307
Cluster-15957.94305	1.27	1.08	4.7	17.87	42.71	54.57	0.79	0.72	2.45	10.31	25.95	30.44	356	--	--	--	--	--	--	--	--	--	--	--	--	--	--	--	--	--	--	--	--	--	--	--	--	--	--	--	--	DOWN	-4.0594	0.00024699	estscan,start:356 end:92; minus strand
Cluster-15957.140660	299.99	298.61	276.47	71.12	153.81	73.53	16.19	17.45	12.98	3.65	8.5	3.93	1354	743762253	XP_010907194.1	657	1.7e-66	PREDICTED: nudix hydrolase 16, mitochondrial-like isoform X1 [Elaeis guineensis]	565482035	XM_006298596.1	125	1.97e-56	Capsella rubella hypothetical protein (CARUB_v10014749mg) mRNA, complete cds	K07766	E3.6.1.52	diphosphoinositol-polyphosphate diphosphatase	http://www.genome.jp/dbget-bin/www_bget?ko:K07766	Q9LHK1	570	2.9e-57	Nudix hydrolase 16, mitochondrial OS=Arabidopsis thaliana GN=NUDT16 PE=2 SV=1	PF00293//PF08496//PF03839	NUDIX domain//Peptidase family S49 N-terminal//Translocation protein Sec62	GO:0015031	protein transport	GO:0004252//GO:0008565//GO:0016787	serine-type endopeptidase activity//protein transporter activity//hydrolase activity	GO:0005886//GO:0016021	plasma membrane//integral component of membrane	--	--	UP	1.5607	0.00092325	blast,frame:3 start:483 end:1085
Cluster-15957.146499	282.91	332.08	196.07	25.77	103.82	103.74	9.15	11.64	5.53	0.8	3.45	3.34	2082	720026312	XP_010264217.1	1577	5.4e-173	PREDICTED: probable trehalose-phosphate phosphatase F [Nelumbo nucifera]>gi|720026316|ref|XP_010264219.1| PREDICTED: probable trehalose-phosphate phosphatase F [Nelumbo nucifera]>gi|720026319|ref|XP_010264220.1| PREDICTED: probable trehalose-phosphate phosphatase F [Nelumbo nucifera]>gi|720026323|ref|XP_010264221.1| PREDICTED: probable trehalose-phosphate phosphatase F [Nelumbo nucifera]	720026322	XM_010265919.1	436	0	PREDICTED: Nelumbo nucifera probable trehalose-phosphate phosphatase F (LOC104602297), transcript variant X4, mRNA	K01087	otsB	trehalose 6-phosphate phosphatase	http://www.genome.jp/dbget-bin/www_bget?ko:K01087	Q9SU39	1248	1.1e-135	Probable trehalose-phosphate phosphatase F OS=Arabidopsis thaliana GN=TPPF PE=2 SV=1	PF02358	Trehalose-phosphatase	GO:0005992	trehalose biosynthetic process	GO:0003824	catalytic activity	--	--	--	--	UP	1.8506	0.015313	blast,frame:-3 start:1486 end:302
Cluster-9575.0	1.68	26.05	6.73	0	0	0	0.07	1.15	0.24	0	0	0	1702	568851494	XP_006479426.1	1005	9.4e-107	PREDICTED: tyrosine decarboxylase 1-like [Citrus sinensis]	672181211	XM_008812594.1	251	2.25e-126	PREDICTED: Phoenix dactylifera tyrosine decarboxylase 1-like (LOC103722148), mRNA	K01592	E4.1.1.25	tyrosine decarboxylase	http://www.genome.jp/dbget-bin/www_bget?ko:K01592	Q8RY79	925	2.5e-98	Tyrosine decarboxylase 1 OS=Arabidopsis thaliana GN=ELI5 PE=2 SV=1	PF00282	Pyridoxal-dependent decarboxylase conserved domain	GO:0019752	carboxylic acid metabolic process	GO:0016831//GO:0030170	carboxy-lyase activity//pyridoxal phosphate binding	--	--	KOG0628	Aromatic-L-amino-acid/L-histidine decarboxylase	UP	6.0595	0.038193	blast,frame:1 start:64 end:1011
Cluster-15957.205030	0	0	0	27.21	51.39	57.75	0	0	0	9.6	19.31	20.29	419	--	--	--	--	--	--	--	--	--	--	--	--	--	--	--	--	--	--	--	--	--	--	--	--	--	--	--	--	DOWN	-7.9239	3.52e-07	--
Cluster-15957.10126	9.45	18.68	12.52	30.54	45.73	44.75	0.39	0.84	0.45	1.2	1.94	1.84	1688	720036657	XP_010267425.1	917	1.5e-96	PREDICTED: probable protein S-acyltransferase 12 isoform X1 [Nelumbo nucifera]>gi|720036660|ref|XP_010267426.1| PREDICTED: probable protein S-acyltransferase 12 isoform X1 [Nelumbo nucifera]>gi|720036663|ref|XP_010267427.1| PREDICTED: probable protein S-acyltransferase 12 isoform X1 [Nelumbo nucifera]>gi|720036666|ref|XP_010267428.1| PREDICTED: probable protein S-acyltransferase 12 isoform X1 [Ne…	720036673	XM_010269128.1	250	8.04e-126	PREDICTED: Nelumbo nucifera probable protein S-acyltransferase 12 (LOC104604672), transcript variant X7, mRNA	K18932	ZDHHC	palmitoyltransferase	http://www.genome.jp/dbget-bin/www_bget?ko:K18932	Q5M757	719	1.9e-74	Probable protein S-acyltransferase 12 OS=Arabidopsis thaliana GN=PAT12 PE=2 SV=1	PF01529	DHHC palmitoyltransferase	--	--	GO:0008270	zinc ion binding	--	--	KOG1315	Predicted DHHC-type Zn-finger protein	DOWN	-1.5495	0.043378	blast,frame:-2 start:1522 end:398
Cluster-15957.149789	0.4	1.3	0	19.78	28.76	28.97	0.01	0.04	0	0.59	0.92	0.9	2158	720017079	XP_010261354.1	1467	3.2e-160	PREDICTED: DNA-directed primase/polymerase protein isoform X1 [Nelumbo nucifera]>gi|720017082|ref|XP_010261355.1| PREDICTED: DNA-directed primase/polymerase protein isoform X1 [Nelumbo nucifera]	720017092	XM_010263056.1	370	0	PREDICTED: Nelumbo nucifera DNA-directed primase/polymerase protein (LOC104600217), transcript variant X5, mRNA	--	--	--	--	Q32PL8	446	1.1e-42	DNA-directed primase/polymerase protein OS=Danio rerio GN=primpol PE=2 SV=2	PF03121	Herpesviridae UL52/UL70 DNA primase	GO:0006351//GO:0006269//GO:0006260	transcription, DNA-templated//DNA replication, synthesis of RNA primer//DNA replication	GO:0003896	DNA primase activity	GO:0005657//GO:0005730	replication fork//nucleolus	--	--	DOWN	-6.1692	0.0001991	blast,frame:-1 start:2059 end:1586|blast,frame:-3 start:1670 end:561
Cluster-17628.0	19.32	14	21	56.8	70.9	50.51	0.29	0.23	0.28	0.82	1.1	0.76	4162	--	--	--	--	--	--	--	--	--	--	--	--	--	--	--	--	--	--	PF08220	DeoR-like helix-turn-helix domain	GO:0006355	regulation of transcription, DNA-templated	GO:0003700	transcription factor activity, sequence-specific DNA binding	GO:0005667//GO:0005622	transcription factor complex//intracellular	--	--	DOWN	-1.7365	0.00043355	estscan,start:2497 end:1692; minus strand
Cluster-15957.193522	12.92	47.81	7.22	0	0	0	0.7	2.82	0.34	0	0	0	1343	--	--	--	--	--	--	--	--	--	--	--	--	--	--	--	--	--	--	PF00665//PF03901	Integrase core domain//Alg9-like mannosyltransferase family	GO:0015074	DNA integration	GO:0016757	transferase activity, transferring glycosyl groups	--	--	--	--	UP	7.03	0.0016954	estscan,start:602 end:114; minus strand
Cluster-15957.65792	24.34	36.53	32.92	12.04	3.82	9.88	1.23	1.99	1.44	0.58	0.2	0.49	1431	720067876	XP_010276929.1	571	1.7e-56	PREDICTED: uncharacterized protein LOC104611539 isoform X2 [Nelumbo nucifera]	147822060	AM464179.2	73	1.68e-27	Vitis vinifera contig VV78X114241.6, whole genome shotgun sequence	--	--	--	--	--	--	--	--	PF06644	ATP11 protein	GO:0006461	protein complex assembly	--	--	GO:0005739	mitochondrion	--	--	UP	1.8627	0.044072	blast,frame:-1 start:456 end:223|blast,frame:-2 start:1430 end:738
Cluster-15957.157433	1	1.01	0	3.97	33.81	59.25	0.3	0.32	0	1.11	10.09	16.66	461	--	--	--	--	--	--	--	--	--	--	--	--	--	--	--	--	--	--	--	--	--	--	--	--	--	--	--	--	DOWN	-5.5249	0.0066292	estscan,start:423 end:1; minus strand
Cluster-15957.109818	209	226	288	424	936.29	710	17.86	20.9	21.37	34.45	81.75	59.75	952	719993196	XP_010253807.1	563	9.5e-56	PREDICTED: pyruvate decarboxylase 2-like [Nelumbo nucifera]	743788100	XM_010924278.1	172	1.02e-82	PREDICTED: Elaeis guineensis pyruvate decarboxylase 2-like (LOC105045855), mRNA	K01568	E4.1.1.1, pdc	pyruvate decarboxylase	http://www.genome.jp/dbget-bin/www_bget?ko:K01568	Q9FFT4	500	2.7e-49	Pyruvate decarboxylase 2 OS=Arabidopsis thaliana GN=PDC2 PE=2 SV=1	PF02776	Thiamine pyrophosphate enzyme, N-terminal TPP binding domain	--	--	GO:0030976	thiamine pyrophosphate binding	--	--	KOG1184	Thiamine pyrophosphate-requiring enzyme	DOWN	-1.5118	2.44e-05	estscan,start:527 end:952
Cluster-15957.98791	0.99	0	2.23	4.3	16	31	1.1	0	2.02	4.36	16.65	29.07	310	--	--	--	--	--	--	--	--	--	--	--	--	--	--	--	--	--	--	--	--	--	--	--	--	--	--	--	--	DOWN	-4.0799	0.043553	estscan,start:310 end:1; minus strand
Cluster-15957.219662	0	0	1.99	52.5	105.61	154.77	0	0	0.09	2.7	5.84	8.28	1354	720098492	XP_010247643.1	613	2.1e-61	PREDICTED: uncharacterized protein C57A10.07 [Nelumbo nucifera]	--	--	--	--	--	--	--	--	--	--	--	--	--	PF13994//PF02468	PgaD-like protein//Photosystem II reaction centre N protein (psbN)	GO:0042710//GO:0015979	biofilm formation//photosynthesis	--	--	GO:0009523//GO:0009539//GO:0016020	photosystem II//photosystem II reaction center//membrane	--	--	DOWN	-7.2827	1.16e-07	estscan,start:844 end:1354
Cluster-15957.134046	3.44	0	19.87	92.59	96.94	81.75	0.15	0	0.74	3.79	4.27	3.49	1632	--	--	--	--	--	--	--	--	--	--	--	--	--	--	--	--	--	--	PF02293	AmiS/UreI family transporter	GO:0006810	transport	--	--	GO:0016020	membrane	--	--	DOWN	-3.6698	0.0087374	estscan,start:1171 end:1003; minus strand
Cluster-15957.179364	364	504	376	52	82	68	29	43.46	26.03	3.94	6.68	5.34	1002	720048310	XP_010271086.1	168	6.3e-10	PREDICTED: ABC transporter F family member 4-like [Nelumbo nucifera]	--	--	--	--	--	--	--	--	--	--	--	--	--	PF15699	NPR1 interacting	GO:0010112	regulation of systemic acquired resistance	--	--	--	--	--	--	UP	2.6485	3.69e-17	blast,frame:1 start:1 end:495
Cluster-15957.179361	0	0	3.61	25.63	13.89	16.89	0	0	0.09	0.71	0.41	0.49	2292	672159911	XP_008799721.1	211	1.5e-14	PREDICTED: uncharacterized protein LOC103714296 isoform X2 [Phoenix dactylifera]	590615888	XM_007023289.1	52	1.28e-15	Theobroma cacao Isopropylmalate dehydrogenase 2 isoform 2 (TCM_027344) mRNA, complete cds	K17925	SNX13	sorting nexin-13	http://www.genome.jp/dbget-bin/www_bget?ko:K17925	Q9FMT1	155	6.5e-09	3-isopropylmalate dehydrogenase 3, chloroplastic OS=Arabidopsis thaliana GN=IMDH3 PE=1 SV=1	PF00180	Isocitrate/isopropylmalate dehydrogenase	GO:0055114	oxidation-reduction process	GO:0016616	oxidoreductase activity, acting on the CH-OH group of donors, NAD or NADP as acceptor	--	--	--	--	DOWN	-3.9047	0.023566	blast,frame:2 start:2117 end:2290
Cluster-15957.113121	2	4	2	23	10.3	24	6.8	15.1	5.5	73.44	30.86	63.91	255	--	--	--	--	--	--	--	--	--	--	--	--	--	--	--	--	--	--	--	--	--	--	--	--	--	--	--	--	DOWN	-2.8131	0.022202	estscan,start:1 end:185
Cluster-15957.66003	48.99	35.75	102.32	124.77	353.06	251.93	0.96	0.76	1.75	2.34	7.12	4.94	3261	731409651	XP_010657270.1	1672	8.2e-184	PREDICTED: probable protein phosphatase 2C 52 [Vitis vinifera]>gi|731409653|ref|XP_010657272.1| PREDICTED: probable protein phosphatase 2C 52 [Vitis vinifera]>gi|731409655|ref|XP_010657273.1| PREDICTED: probable protein phosphatase 2C 52 [Vitis vinifera]>gi|147802577|emb|CAN68594.1| hypothetical protein VITISV_011855 [Vitis vinifera]	720072206	XM_010279992.1	363	0	PREDICTED: Nelumbo nucifera probable protein phosphatase 2C 52 (LOC104612554), mRNA	--	--	--	--	Q8GY60	1489	1.9e-163	Probable protein phosphatase 2C 52 OS=Arabidopsis thaliana GN=At4g03415 PE=2 SV=1	PF00481	Protein phosphatase 2C	GO:0008152	metabolic process	GO:0003824	catalytic activity	GO:0005886	plasma membrane	--	--	DOWN	-1.9917	0.0019961	blast,frame:3 start:1641 end:3059
Cluster-15957.88424	114.41	183.7	83.55	0	0	0	13.84	24.02	8.75	0	0	0	750	720020850	XP_010262540.1	477	7e-46	PREDICTED: uncharacterized protein LOC104601046 [Nelumbo nucifera]	593699802	XM_007150278.1	68	5.19e-25	Phaseolus vulgaris hypothetical protein (PHAVU_005G145300g) mRNA, complete cds	K12593	MPHOSPH6, MPP6	M-phase phosphoprotein 6, animal type	http://www.genome.jp/dbget-bin/www_bget?ko:K12593	--	--	--	--	--	--	--	--	--	--	--	--	--	--	UP	9.4789	1.4e-10	blast,frame:2 start:95 end:688
Cluster-15957.96637	179.61	177.17	174.24	62.36	65	82	14.12	15.07	11.9	4.66	5.22	6.36	1012	--	--	--	--	--	--	--	--	--	--	--	--	--	--	--	--	--	--	--	--	--	--	--	--	--	--	--	--	UP	1.3589	3.61e-08	estscan,start:761 end:270; minus strand
Cluster-15957.41245	0	0	0	99.69	10	2.64	0	0	0	4.96	0.54	0.14	1390	672190144	XP_008775164.1	1030	9.7e-110	PREDICTED: vesicle-fusing ATPase-like isoform X1 [Phoenix dactylifera]>gi|672190148|ref|XP_008775165.1| PREDICTED: vesicle-fusing ATPase-like isoform X1 [Phoenix dactylifera]>gi|672190152|ref|XP_008775166.1| PREDICTED: vesicle-fusing ATPase-like isoform X1 [Phoenix dactylifera]>gi|672190156|ref|XP_008775167.1| PREDICTED: vesicle-fusing ATPase-like isoform X1 [Phoenix dactylifera]	672190155	XM_008776945.1	381	0	PREDICTED: Phoenix dactylifera vesicle-fusing ATPase-like (LOC103695578), transcript variant X4, mRNA	K06027	NSF	vesicle-fusing ATPase	http://www.genome.jp/dbget-bin/www_bget?ko:K06027	Q9M0Y8	924	2.7e-98	Vesicle-fusing ATPase OS=Arabidopsis thaliana GN=NSF PE=2 SV=2	PF05496//PF01695//PF00004//PF00631//PF10399//PF06068	Holliday junction DNA helicase ruvB N-terminus//IstB-like ATP binding protein//ATPase family associated with various cellular activities (AAA)//GGL domain//Ubiquitinol-cytochrome C reductase Fe-S subunit TAT signal//TIP49 C-terminus	GO:0006118//GO:0015992//GO:0006119//GO:0055114//GO:0006310//GO:0007165//GO:0006281//GO:0007186	obsolete electron transport//proton transport//oxidative phosphorylation//oxidation-reduction process//DNA recombination//signal transduction//DNA repair//G-protein coupled receptor signaling pathway	GO:0003678//GO:0009378//GO:0004871//GO:0008121//GO:0005524	DNA helicase activity//four-way junction helicase activity//signal transducer activity//ubiquinol-cytochrome-c reductase activity//ATP binding	GO:0009379//GO:0005834//GO:0005657	Holliday junction helicase complex//heterotrimeric G-protein complex//replication fork	KOG0741	AAA+-type ATPase	DOWN	-7.7416	0.0037867	blast,frame:3 start:3 end:1010
Cluster-15957.41240	59.51	136.82	313.36	574.49	591.31	582.86	0.88	2.2	4.05	8.12	9.01	8.63	4235	743820573	XP_010931816.1	2376	2.5e-265	PREDICTED: polyadenylation and cleavage factor homolog 4 isoform X1 [Elaeis guineensis]>gi|743820578|ref|XP_010931817.1| PREDICTED: polyadenylation and cleavage factor homolog 4 isoform X1 [Elaeis guineensis]	731404203	XM_010657055.1	302	2.53e-154	PREDICTED: Vitis vinifera polyadenylation and cleavage factor homolog 4 (LOC100255600), mRNA	K14400	PCF11	pre-mRNA cleavage complex 2 protein Pcf11	http://www.genome.jp/dbget-bin/www_bget?ko:K14400	Q0WPF2	814	4.6e-85	Polyadenylation and cleavage factor homolog 4 OS=Arabidopsis thaliana GN=PCFS4 PE=1 SV=1	PF00096	Zinc finger, C2H2 type	--	--	GO:0046872	metal ion binding	--	--	KOG2071	mRNA cleavage and polyadenylation factor I/II complex, subunit Pcf11	DOWN	-1.8225	0.007006	blast,frame:-2 start:4156 end:965
Cluster-15957.14226	7.82	23.16	16.9	40.42	54.8	91.48	0.34	1.08	0.63	1.65	2.41	3.9	1635	719967034	XP_010260651.1	654	4.6e-66	PREDICTED: uncharacterized protein LOC104599706 isoform X1 [Nelumbo nucifera]	769797580	XM_011629539.1	109	1.87e-47	PREDICTED: Amborella trichopoda uncharacterized LOC18446213 (LOC18446213), mRNA	--	--	--	--	--	--	--	--	PF03492//PF05965	SAM dependent carboxyl methyltransferase//F/Y rich C-terminus	--	--	GO:0008168	methyltransferase activity	GO:0005634	nucleus	--	--	DOWN	-1.917	0.021709	blast,frame:1 start:1 end:1317
Cluster-15957.14229	0	0	0	10.04	7.06	3.84	0	0	0	0.36	0.28	0.15	1809	743898832	XP_011042710.1	143	9e-07	PREDICTED: expansin-A4-like [Populus euphratica]	217314610	FJ457026.1	41	1.31e-09	Annona cherimola expansin (Exp2) mRNA, complete cds	--	--	--	--	Q38865	143	1.3e-07	Expansin-A6 OS=Arabidopsis thaliana GN=EXPA6 PE=2 SV=2	--	--	--	--	--	--	--	--	--	--	DOWN	-5.2662	0.036941	estscan,start:1 end:117
Cluster-15957.8174	142.19	84.02	159.34	375.29	334.33	401.62	4.13	2.64	4.04	10.4	9.97	11.62	2289	743762527	XP_010908584.1	2136	9.1e-238	PREDICTED: probably inactive leucine-rich repeat receptor-like protein kinase At5g48380 [Elaeis guineensis]>gi|743762529|ref|XP_010908592.1| PREDICTED: probably inactive leucine-rich repeat receptor-like protein kinase At5g48380 [Elaeis guineensis]>gi|743762531|ref|XP_010908599.1| PREDICTED: probably inactive leucine-rich repeat receptor-like protein kinase At5g48380 [Elaeis guineensis]	743762530	XM_010910297.1	457	0	PREDICTED: Elaeis guineensis probably inactive leucine-rich repeat receptor-like protein kinase At5g48380 (LOC105034932), transcript variant X3, mRNA	--	--	--	--	Q9ASS4	1747	1.6e-193	Probably inactive leucine-rich repeat receptor-like protein kinase At5g48380 OS=Arabidopsis thaliana GN=At5g48380 PE=1 SV=1	PF00069//PF13855//PF07714	Protein kinase domain//Leucine rich repeat//Protein tyrosine kinase	GO:0006468	protein phosphorylation	GO:0005524//GO:0004672//GO:0005515	ATP binding//protein kinase activity//protein binding	--	--	--	--	DOWN	-1.541	2.1e-09	estscan,start:2289 end:511; minus strand
Cluster-15957.216046	0	2.14	0	20.15	15.14	22.55	0	0.16	0	1.32	1.06	1.53	1120	672128471	XP_008787724.1	1294	1.9e-140	PREDICTED: NADH dehydrogenase [ubiquinone] complex I, assembly factor 7 homolog [Phoenix dactylifera]	672128472	XR_603823.1	297	3.94e-152	PREDICTED: Phoenix dactylifera NADH dehydrogenase [ubiquinone] complex I, assembly factor 7 homolog (LOC103705689), transcript variant X2, misc_RNA	--	--	--	--	--	--	--	--	PF01135	Protein-L-isoaspartate(D-aspartate) O-methyltransferase (PCMT)	GO:0046500//GO:0006464//GO:0006479	S-adenosylmethionine metabolic process//cellular protein modification process//protein methylation	GO:0004719	protein-L-isoaspartate (D-aspartate) O-methyltransferase activity	--	--	--	--	DOWN	-4.8318	0.0035284	estscan,start:1 end:1110
Cluster-15957.192104	0	0	1.99	42.12	50.46	8.15	0	0	0.1	2.41	3.1	0.48	1243	514783020	XP_004970239.1	234	1.7e-17	PREDICTED: subtilisin-like protease SBT3.5 [Setaria italica]	--	--	--	--	--	--	--	--	--	Q9MAP5	175	1.7e-11	Subtilisin-like protease SBT3.3 OS=Arabidopsis thaliana GN=SBT3.3 PE=2 SV=1	PF00082	Subtilase family	GO:0006508	proteolysis	GO:0004252	serine-type endopeptidase activity	--	--	--	--	DOWN	-5.718	0.0033232	blast,frame:-3 start:695 end:564
Cluster-15957.59605	0	0	0	10.1	4.99	6.52	0	0	0	1.62	0.86	1.07	610	226531193	NP_001151652.1	377	2.2e-34	senescence-associated protein DH [Zea mays]>gi|195648388|gb|ACG43662.1| senescence-associated protein DH [Zea mays]>gi|413954932|gb|AFW87581.1| senescence-associated protein DH [Zea mays]	123701466	AM460520.1	189	2.28e-92	Vitis vinifera, whole genome shotgun sequence, contig VV78X207603.10, clone ENTAV 115	--	--	--	--	Q9M0B7	316	3.7e-28	Tetraspanin-9 OS=Arabidopsis thaliana GN=TET9 PE=2 SV=1	--	--	--	--	--	--	--	--	--	--	DOWN	-5.3217	0.024969	blast,frame:3 start:135 end:524
Cluster-15957.197889	461.52	165.69	385.73	0	0	0	11.58	4.5	8.44	0	0	0	2609	526117367	NP_001268004.1	1758	7e-194	P(E)-nerolidol/(E,E)-geranyl linalool synthase [Vitis vinifera]>gi|313755456|gb|ADR74219.1| P(E)-nerolidol/(E,E)-geranyl linalool synthase [Vitis vinifera]	--	--	--	--	--	K17982	TPS04, GES	geranyllinalool synthase	http://www.genome.jp/dbget-bin/www_bget?ko:K17982	Q93YV0	1352	1.2e-147	(E,E)-geranyllinalool synthase OS=Arabidopsis thaliana GN=GES PE=1 SV=1	PF01397//PF03936	Terpene synthase, N-terminal domain//Terpene synthase family, metal binding domain	GO:0008152	metabolic process	GO:0010333//GO:0000287//GO:0016829	terpene synthase activity//magnesium ion binding//lyase activity	--	--	--	--	UP	10.827	1.09e-14	blast,frame:3 start:39 end:2330
Cluster-15957.203556	0	0	0	44.34	17.8	37.16	0	0	0	59.65	24.16	45.13	293	226491888	NP_001147252.1	493	3.8e-48	ras-related protein Rab11C [Zea mays]>gi|195609118|gb|ACG26389.1| ras-related protein Rab11C [Zea mays]	694375217	XM_009366065.1	114	5.06e-51	PREDICTED: Pyrus x bretschneideri ras-related protein Rab11C (LOC103954255), mRNA	K07904	RAB11A	Ras-related protein Rab-11A	http://www.genome.jp/dbget-bin/www_bget?ko:K07904	O04486	493	5.3e-49	Ras-related protein RABA2a OS=Arabidopsis thaliana GN=RABA2A PE=2 SV=1	PF02421//PF00735//PF00025//PF01926//PF00071//PF13304//PF04670//PF08477//PF03193//PF10662//PF00005//PF00493//PF07728	Ferrous iron transport protein B//Septin//ADP-ribosylation factor family//50S ribosome-binding GTPase//Ras family//AAA domain, putative AbiEii toxin, Type IV TA system//Gtr1/RagA G protein conserved region//Ras of Complex, Roc, domain of DAPkinase//Protein of unknown function, DUF258//Ethanolamine utilisation - propanediol utilisation//ABC transporter//MCM2/3/5 family//AAA domain (dynein-related …	GO:0015031//GO:0015684//GO:0006576//GO:0007264//GO:0006260	protein transport//ferrous iron transport//cellular biogenic amine metabolic process//small GTPase mediated signal transduction//DNA replication	GO:0003677//GO:0003924//GO:0005524//GO:0016887//GO:0015093//GO:0005525	DNA binding//GTPase activity//ATP binding//ATPase activity//ferrous iron transmembrane transporter activity//GTP binding	GO:0016021	integral component of membrane	KOG0087	GTPase Rab11/YPT3, small G protein superfamily	DOWN	-7.4873	7.54e-06	estscan,start:293 end:25; minus strand
Cluster-15957.101729	1035.23	1724.65	1334.31	3.38	21.96	56.07	82.49	148.71	92.36	0.26	1.79	4.4	1002	719979107	XP_010249367.1	787	1.1e-81	PREDICTED: calnexin homolog [Nelumbo nucifera]	764641231	XM_004309439.2	233	1.33e-116	PREDICTED: Fragaria vesca subsp. vesca calnexin homolog (LOC101313666), mRNA	K08054	CANX	calnexin	http://www.genome.jp/dbget-bin/www_bget?ko:K08054	Q39817	753	1.3e-78	Calnexin homolog OS=Glycine max PE=2 SV=1	PF01884//PF00262	PcrB family//Calreticulin family	GO:0006457	protein folding	GO:0051082//GO:0005509//GO:0016765	unfolded protein binding//calcium ion binding//transferase activity, transferring alkyl or aryl (other than methyl) groups	GO:0005783	endoplasmic reticulum	KOG0675	Calnexin	UP	5.7325	3.26e-07	estscan,start:481 end:1; minus strand
Cluster-15957.101728	8	6.79	13	35	120.34	114	1.75	1.6	2.44	7.21	26.52	23.87	533	--	--	--	--	--	--	--	--	--	--	--	--	--	--	--	--	--	--	--	--	--	--	--	--	--	--	--	--	DOWN	-3.2571	1.34e-05	estscan,start:533 end:384; minus strand
Cluster-15957.128286	53	36	41.86	0	0	0	10.28	7.53	6.99	0	0	0	567	720009078	XP_010258825.1	221	2.5e-16	PREDICTED: putative disease resistance protein At1g50180 [Nelumbo nucifera]	--	--	--	--	--	--	--	--	--	P0DI17	142	5.2e-08	Probable disease resistance protein RF9 OS=Arabidopsis thaliana GN=RF9 PE=2 SV=1	PF13855	Leucine rich repeat	--	--	GO:0005515	protein binding	--	--	--	--	UP	7.8964	1.63e-07	blast,frame:-2 start:566 end:162
Cluster-15957.202680	0	0	0	1	12.71	28.02	0	0	0	0.59	7.87	15.92	354	--	--	--	--	--	--	--	--	--	--	--	--	--	--	--	--	--	--	--	--	--	--	--	--	--	--	--	--	DOWN	-6.1932	0.036386	estscan,start:354 end:1; minus strand
Cluster-15957.84779	0	0	0	44.34	14.61	105.37	0	0	0	2.37	0.84	5.87	1310	720088160	XP_010244367.1	635	5.8e-64	PREDICTED: vacuolar protein sorting-associated protein 32 homolog 2 [Nelumbo nucifera]>gi|720088163|ref|XP_010244368.1| PREDICTED: vacuolar protein sorting-associated protein 32 homolog 2 [Nelumbo nucifera]	743859049	XM_010944246.1	315	4.56e-162	PREDICTED: Elaeis guineensis vacuolar protein sorting-associated protein 32 homolog 2 (LOC105060508), transcript variant X2, mRNA	K12194	CHMP4, SNF7, VPS32	charged multivesicular body protein 4	http://www.genome.jp/dbget-bin/www_bget?ko:K12194	O82197	516	5.1e-51	Vacuolar protein sorting-associated protein 32 homolog 1 OS=Arabidopsis thaliana GN=VPS32.1 PE=1 SV=1	PF05531//PF04998//PF01105//PF03357	Nucleopolyhedrovirus P10 protein//RNA polymerase Rpb1, domain 5//emp24/gp25L/p24 family/GOLD//Snf7	GO:0006351//GO:0006144//GO:0007034//GO:0006206//GO:0006810	transcription, DNA-templated//purine nucleobase metabolic process//vacuolar transport//pyrimidine nucleobase metabolic process//transport	GO:0003899//GO:0003677	DNA-directed RNA polymerase activity//DNA binding	GO:0005730//GO:0019028//GO:0016021	nucleolus//viral capsid//integral component of membrane	KOG1656	Protein involved in glucose derepression and pre-vacuolar endosome protein sorting	DOWN	-8.1786	8.73e-06	blast,frame:2 start:89 end:1039
Cluster-15957.11303	2	0	0	9	16.03	13	0.09	0	0	0.39	0.75	0.59	1555	--	--	--	--	--	--	--	--	--	--	--	--	--	--	--	--	--	--	--	--	--	--	--	--	--	--	--	--	DOWN	-4.2339	0.031371	estscan,start:89 end:808
Cluster-15957.142596	17	6	7	67	33.95	68	5.17	1.96	1.82	19.11	10.33	19.49	457	743861135	XP_010943195.1	410	2.5e-38	PREDICTED: DNA-directed RNA polymerases II, IV and V subunit 3 [Elaeis guineensis]	695001823	XM_009420019.1	167	2.84e-80	PREDICTED: Musa acuminata subsp. malaccensis DNA-directed RNA polymerases II, IV and V subunit 3-like (LOC103998529), mRNA	K03011	RPB3, POLR2C	DNA-directed RNA polymerase II subunit RPB3	http://www.genome.jp/dbget-bin/www_bget?ko:K03011	Q39211	384	3.6e-36	DNA-directed RNA polymerases II, IV and V subunit 3 OS=Arabidopsis thaliana GN=NRPB3 PE=1 SV=1	PF01000	RNA polymerase Rpb3/RpoA insert domain	GO:0006351//GO:0006144//GO:0006206	transcription, DNA-templated//purine nucleobase metabolic process//pyrimidine nucleobase metabolic process	GO:0003899//GO:0046983	DNA-directed RNA polymerase activity//protein dimerization activity	GO:0005730	nucleolus	KOG1522	RNA polymerase II, subunit POLR2C/RPB3	DOWN	-2.4845	0.0025851	estscan,start:457 end:147; minus strand
Cluster-15957.135045	0	0	3.31	10.46	29.4	25.1	0	0	0.26	0.91	2.74	2.25	909	720069507	XP_010277452.1	491	2e-47	PREDICTED: uncharacterized protein LOC104611885 [Nelumbo nucifera]	--	--	--	--	--	--	--	--	--	--	--	--	--	--	--	--	--	--	--	--	--	--	--	DOWN	-4.4463	0.0091494	estscan,start:1 end:909
Cluster-15957.26368	1.17	2.22	1.15	14.43	18.59	41.38	0.08	0.17	0.07	0.98	1.36	2.91	1089	720087182	XP_010244072.1	329	1.5e-28	PREDICTED: probable disease resistance RPP8-like protein 4 [Nelumbo nucifera]	--	--	--	--	--	--	--	--	--	Q8W474	179	5.1e-12	Probable disease resistance protein At1g58390 OS=Arabidopsis thaliana GN=At1g58390 PE=2 SV=4	PF13855//PF03110	Leucine rich repeat//SBP domain	--	--	GO:0005515//GO:0003677	protein binding//DNA binding	GO:0005634	nucleus	--	--	DOWN	-4.1702	0.0013955	blast,frame:3 start:3 end:803
Cluster-15957.23251	20.13	12.29	9.7	0	0	0	0.79	0.52	0.33	0	0	0	1767	720058541	XP_010274313.1	443	1.4e-41	PREDICTED: uncharacterized protein LOC104609646 [Nelumbo nucifera]	720058540	XM_010276011.1	102	1.58e-43	PREDICTED: Nelumbo nucifera uncharacterized LOC104609646 (LOC104609646), mRNA	--	--	--	--	--	--	--	--	--	--	--	--	--	--	--	--	--	--	UP	6.2687	0.0010604	blast,frame:3 start:3 end:377|blast,frame:1 start:1375 end:1623
Cluster-15957.130567	0	0	0	54.56	30	0	0	0	0	1.37	0.81	0	2496	720014399	XP_010260486.1	2269	3.7e-253	PREDICTED: phosphatidylserine decarboxylase proenzyme 2-like [Nelumbo nucifera]	695065172	XM_009422895.1	524	0	PREDICTED: Musa acuminata subsp. malaccensis phosphatidylserine decarboxylase proenzyme 2-like (LOC104000763), transcript variant X2, mRNA	K01613	psd, PISD	phosphatidylserine decarboxylase	http://www.genome.jp/dbget-bin/www_bget?ko:K01613	F4KAK5	2037	4.2e-227	Phosphatidylserine decarboxylase proenzyme 2 OS=Arabidopsis thaliana GN=PSD2 PE=2 SV=1	PF13833//PF13202//PF13499//PF13405//PF00168//PF00036//PF02666	EF-hand domain pair//EF hand//EF-hand domain pair//EF-hand domain//C2 domain//EF hand//Phosphatidylserine decarboxylase	GO:0006563//GO:0046486//GO:0008654//GO:0006566//GO:0006544	L-serine metabolic process//glycerolipid metabolic process//phospholipid biosynthetic process//threonine metabolic process//glycine metabolic process	GO:0005509//GO:0005515//GO:0004609	calcium ion binding//protein binding//phosphatidylserine decarboxylase activity	--	--	KOG2419	Phosphatidylserine decarboxylase	DOWN	-7.3163	0.045412	blast,frame:2 start:1850 end:2077|blast,frame:3 start:3 end:1913
Cluster-15957.130566	82.47	67.77	52.63	22.94	28.37	37.49	2.7	2.41	1.5	0.72	0.95	1.22	2058	470101184	XP_004287058.1	1219	1.8e-131	PREDICTED: phosphatidylserine decarboxylase proenzyme 2-like [Fragaria vesca subsp. vesca]	695065172	XM_009422895.1	521	0	PREDICTED: Musa acuminata subsp. malaccensis phosphatidylserine decarboxylase proenzyme 2-like (LOC104000763), transcript variant X2, mRNA	K01613	psd, PISD	phosphatidylserine decarboxylase	http://www.genome.jp/dbget-bin/www_bget?ko:K01613	Q5JN42	1153	1.1e-124	Phosphatidylserine decarboxylase proenzyme 2 OS=Oryza sativa subsp. japonica GN=PSD2 PE=3 SV=2	PF02666//PF13499//PF13405//PF00168//PF00036//PF13833//PF13202	Phosphatidylserine decarboxylase//EF-hand domain pair//EF-hand domain//C2 domain//EF hand//EF-hand domain pair//EF hand	GO:0006544//GO:0046486//GO:0006563//GO:0006566//GO:0008654	glycine metabolic process//glycerolipid metabolic process//L-serine metabolic process//threonine metabolic process//phospholipid biosynthetic process	GO:0004609//GO:0005515//GO:0005509	phosphatidylserine decarboxylase activity//protein binding//calcium ion binding	--	--	KOG2419	Phosphatidylserine decarboxylase	UP	1.2342	0.040834	blast,frame:1 start:874 end:1914|blast,frame:3 start:3 end:923
Cluster-15957.63054	270.11	406.95	287.53	76.36	109.11	207.75	24.74	40.32	22.86	6.65	10.2	18.71	906	702433686	XP_010069472.1	625	5.8e-63	PREDICTED: putative phagocytic receptor 1b [Eucalyptus grandis]>gi|629091840|gb|KCW57835.1| hypothetical protein EUGRSUZ_H00588 [Eucalyptus grandis]	695066339	XM_009381783.1	151	4.59e-71	PREDICTED: Musa acuminata subsp. malaccensis putative phagocytic receptor 1b (LOC103968532), mRNA	--	--	--	--	Q9FHT4	553	1.8e-55	Transmembrane 9 superfamily member 4 OS=Arabidopsis thaliana GN=TMN4 PE=2 SV=1	PF02990	Endomembrane protein 70	--	--	--	--	GO:0016021	integral component of membrane	KOG1277	Endosomal membrane proteins, EMP70	UP	1.3467	0.025041	estscan,start:490 end:906
Cluster-15957.64703	44.68	11.02	18.64	1.24	1.92	0	5.9	1.57	2.13	0.15	0.26	0	709	731385067	XP_010648372.1	382	6.8e-35	PREDICTED: uncharacterized protein LOC100259294 [Vitis vinifera]	--	--	--	--	--	--	--	--	--	--	--	--	--	PF00023//PF13606	Ankyrin repeat//Ankyrin repeat	--	--	GO:0005515	protein binding	--	--	--	--	UP	4.6371	0.004249	estscan,start:1 end:709
Cluster-15957.213585	0	0	0	9.74	6.48	4.93	0	0	0	1.38	0.98	0.72	657	734419264	KHN39985.1	284	1.5e-23	Sucrose transport protein SUC4 [Glycine soja]	--	--	--	--	--	K15378	SLC45A1_2_4	solute carrier family 45, member 1/2/4	http://www.genome.jp/dbget-bin/www_bget?ko:K15378	Q9FE59	258	2.1e-21	Sucrose transport protein SUC4 OS=Arabidopsis thaliana GN=SUC4 PE=1 SV=2	--	--	--	--	--	--	--	--	--	--	DOWN	-5.2622	0.031912	estscan,start:657 end:210; minus strand
Cluster-15957.166369	225.67	253.03	222.26	0	0	0	5.04	6.12	4.33	0	0	0	2899	720060882	XP_010274995.1	923	5.2e-97	PREDICTED: chloride channel protein CLC-c [Nelumbo nucifera]	743806771	XM_010929502.1	599	0	PREDICTED: Elaeis guineensis chloride channel protein CLC-c-like (LOC105049759), mRNA	K05016	CLCN7	chloride channel 7	http://www.genome.jp/dbget-bin/www_bget?ko:K05016	Q96282	851	1.6e-89	Chloride channel protein CLC-c OS=Arabidopsis thaliana GN=CLC-C PE=1 SV=1	PF06344//PF08612//PF00654	Parechovirus Genome-linked protein//TATA-binding related factor (TRF) of subunit 20 of Mediator complex//Voltage gated chloride channel	GO:0055085//GO:0006821//GO:0006357	transmembrane transport//chloride transport//regulation of transcription from RNA polymerase II promoter	GO:0005247//GO:0001104	voltage-gated chloride channel activity//RNA polymerase II transcription cofactor activity	GO:0016020//GO:0019015//GO:0016592	membrane//viral genome//mediator complex	KOG0474	Cl- channel CLC-7 and related proteins (CLC superfamily)	UP	10.326	1.46e-14	blast,frame:3 start:1068 end:1853|blast,frame:1 start:157 end:1095
Cluster-15957.166360	8.24	13.45	11.12	0	0	0	0.12	0.21	0.14	0	0	0	4310	593692532	XP_007146808.1	703	2.5e-71	hypothetical protein PHAVU_006G071400g [Phaseolus vulgaris]>gi|561020031|gb|ESW18802.1| hypothetical protein PHAVU_006G071400g [Phaseolus vulgaris]	--	--	--	--	--	--	--	--	--	Q0WNN7	614	7.3e-62	Pentatricopeptide repeat-containing protein At2g30100, chloroplastic OS=Arabidopsis thaliana GN=At2g30100 PE=2 SV=2	PF09803	Uncharacterized conserved protein (DUF2346)	GO:0033617	mitochondrial respiratory chain complex IV assembly	--	--	GO:0005739	mitochondrion	--	--	UP	5.8715	0.0032735	blast,frame:3 start:132 end:1145
Cluster-15957.99428	0	0	0	101.66	62.85	147.69	0	0	0	5.27	3.51	7.97	1344	565353299	XP_006343570.1	1232	3.6e-133	PREDICTED: UDP-glucuronate 4-epimerase 1-like [Solanum tuberosum]	720039758	XM_010270103.1	275	8.06e-140	PREDICTED: Nelumbo nucifera UDP-glucuronate 4-epimerase 1-like (LOC104605367), mRNA	K08679	E5.1.3.6	UDP-glucuronate 4-epimerase	http://www.genome.jp/dbget-bin/www_bget?ko:K08679	Q9M0B6	1235	2.2e-134	UDP-glucuronate 4-epimerase 1 OS=Arabidopsis thaliana GN=GAE1 PE=1 SV=1	PF09445//PF01073//PF01370	RNA cap guanine-N2 methyltransferase//3-beta hydroxysteroid dehydrogenase/isomerase family//NAD dependent epimerase/dehydratase family	GO:0055114//GO:0009452//GO:0008210//GO:0001510//GO:0006694//GO:0008209//GO:0008207	oxidation-reduction process//7-methylguanosine RNA capping//estrogen metabolic process//RNA methylation//steroid biosynthetic process//androgen metabolic process//C21-steroid hormone metabolic process	GO:0016616//GO:0050662//GO:0008168//GO:0003854//GO:0003824	oxidoreductase activity, acting on the CH-OH group of donors, NAD or NADP as acceptor//coenzyme binding//methyltransferase activity//3-beta-hydroxy-delta5-steroid dehydrogenase activity//catalytic activity	--	--	--	--	DOWN	-9.1309	4.46e-10	blast,frame:1 start:1 end:828
Cluster-15957.80378	8.76	6.02	8.54	0	0	0	1.72	1.27	1.44	0	0	0	564	502150224	XP_004507849.1	149	5.7e-08	PREDICTED: uncharacterized protein LOC101494313 [Cicer arietinum]>gi|502150226|ref|XP_004507850.1| PREDICTED: uncharacterized protein LOC101494313 [Cicer arietinum]	--	--	--	--	--	--	--	--	--	--	--	--	--	PF09177	Syntaxin 6, N-terminal	GO:0048193	Golgi vesicle transport	--	--	GO:0016020	membrane	--	--	UP	5.4378	0.01255	blast,frame:-3 start:346 end:2
Cluster-15957.46432	231.24	207.17	269.07	115.06	64.95	22.16	6.77	6.57	6.87	3.21	1.95	0.65	2274	566188733	XP_002314476.2	1026	4.6e-109	DNAJ heat shock N-terminal domain-containing family protein [Populus trichocarpa]>gi|550328915|gb|EEF00647.2| DNAJ heat shock N-terminal domain-containing family protein [Populus trichocarpa]	--	--	--	--	--	--	--	--	--	O89114	158	2.9e-09	DnaJ homolog subfamily B member 5 OS=Mus musculus GN=Dnajb5 PE=2 SV=1	PF01781	Ribosomal L38e protein family	GO:0006412//GO:0042254	translation//ribosome biogenesis	GO:0003735	structural constituent of ribosome	GO:0005840//GO:0005622	ribosome//intracellular	--	--	UP	1.7677	0.045011	blast,frame:-3 start:1711 end:2
Cluster-15957.163659	1.28	4.27	1.55	0	180.55	176.59	0.08	0.29	0.08	0	11.43	10.81	1215	565345542	XP_006339855.1	296	1.1e-24	PREDICTED: UPF0481 protein At3g47200-like [Solanum tuberosum]	--	--	--	--	--	--	--	--	--	P0C897	152	7.7e-09	Putative UPF0481 protein At3g02645 OS=Arabidopsis thaliana GN=At3g02645 PE=3 SV=1	PF11435	RNA binding protein She2p	--	--	GO:0003723	RNA binding	--	--	--	--	DOWN	-5.6034	0.010366	blast,frame:-3 start:853 end:116|blast,frame:-2 start:1214 end:786
Cluster-15957.189181	0	2.53	0	15.38	17	17.75	0	0.79	0	4.2	4.95	4.87	466	--	--	--	--	--	--	--	--	--	--	--	--	--	--	--	--	--	--	--	--	--	--	--	--	--	--	--	--	DOWN	-4.0157	0.014207	estscan,start:397 end:213; minus strand
Cluster-15957.193172	0	0	0	26	11.39	5.55	0	0	0	4.89	2.29	1.06	559	--	--	--	--	--	--	--	--	--	--	--	--	--	--	--	--	--	--	--	--	--	--	--	--	--	--	--	--	DOWN	-6.315	0.0042406	estscan,start:146 end:1; minus strand
Cluster-28488.0	9.23	7.75	5.64	0	0	0	0.24	0.22	0.13	0	0	0	2488	147855236	CAN79131.1	175	2.4e-10	hypothetical protein VITISV_034693 [Vitis vinifera]	--	--	--	--	--	--	--	--	--	--	--	--	--	--	--	--	--	--	--	--	--	--	--	UP	5.4015	0.016445	estscan,start:910 end:749; minus strand
Cluster-15957.113629	51.09	109.55	27.46	3.44	6.67	15.81	20.76	47.77	9.46	1.31	2.69	5.94	408	--	--	--	--	--	--	--	--	--	--	--	--	--	--	--	--	--	--	PF05432//PF12356	Bone sialoprotein II (BSP-II)//Protein of unknown function (DUF3643)	GO:0016567//GO:0001503//GO:0006915//GO:0007155//GO:0032465	protein ubiquitination//ossification//apoptotic process//cell adhesion//regulation of cytokinesis	GO:0004842	ubiquitin-protein transferase activity	GO:0005576	extracellular region	--	--	UP	2.9537	0.013572	estscan,start:1 end:408
Cluster-15957.113628	30	145	0	1	0	0	5.61	29.28	0	0.18	0	0	578	--	--	--	--	--	--	--	--	--	--	--	--	--	--	--	--	--	--	--	--	--	--	--	--	--	--	--	--	UP	7.4637	0.019427	estscan,start:248 end:578
Cluster-15957.113624	18	42.71	19	6	3	1	33.2	85.29	28.44	10.2	5.06	1.5	281	--	--	--	--	--	--	--	--	--	--	--	--	--	--	--	--	--	--	--	--	--	--	--	--	--	--	--	--	UP	3.0206	0.020549	estscan,start:281 end:1; minus strand
Cluster-15957.125704	8.59	21.38	5.32	41.34	54.58	122.13	0.3	0.8	0.16	1.36	1.94	4.2	1967	147835943	CAN68409.1	151	1.2e-07	hypothetical protein VITISV_022913 [Vitis vinifera]	--	--	--	--	--	--	--	--	--	F8WKW1	143	1.4e-07	7-deoxyloganetin glucosyltransferase OS=Gardenia jasminoides GN=UGT85A24 PE=1 SV=1	--	--	--	--	--	--	--	--	--	--	DOWN	-2.5527	0.015259	blast,frame:-1 start:1967 end:1812
Cluster-15957.124507	0	0	0	2.77	9.36	11.23	0	0	0	0.25	0.92	1.06	874	--	--	--	--	--	--	--	--	--	--	--	--	--	--	--	--	--	--	--	--	--	--	--	--	--	--	--	--	DOWN	-5.3518	0.03574	--
Cluster-15957.61138	0	1.53	3.15	9.98	16.94	20.81	0	0.06	0.1	0.35	0.65	0.77	1846	--	--	--	--	--	--	--	--	--	--	--	--	--	--	--	--	--	--	--	--	--	--	--	--	--	--	--	--	DOWN	-3.2584	0.021616	estscan,start:1359 end:1179; minus strand
Cluster-15957.72491	0	0	0	21.49	88.68	58.97	0	0	0	1.2	5.31	3.41	1270	641862833	KDO81520.1	685	9e-70	hypothetical protein CISIN_1g001097mg [Citrus sinensis]	--	--	--	--	--	K18667	ASCC2	activating signal cointegrator complex subunit 2	http://www.genome.jp/dbget-bin/www_bget?ko:K18667	--	--	--	--	PF04625	DEC-1 protein, N-terminal region	GO:0007304	chorion-containing eggshell formation	GO:0005213	structural constituent of chorion	GO:0042600//GO:0005576	chorion//extracellular region	--	--	DOWN	-8.238	1.07e-06	blast,frame:-2 start:1269 end:439
Cluster-15957.152348	14.24	18.8	5.84	0	0	0	0.47	0.67	0.17	0	0	0	2041	743908754	XP_011047837.1	186	1.1e-11	PREDICTED: flavonol synthase/flavanone 3-hydroxylase-like [Populus euphratica]	--	--	--	--	--	--	--	--	--	--	--	--	--	PF00360	Phytochrome region	GO:0009584//GO:0006355//GO:0018298	detection of visible light//regulation of transcription, DNA-templated//protein-chromophore linkage	--	--	--	--	--	--	UP	6.1947	0.0035438	blast,frame:1 start:1279 end:1503
Cluster-35062.0	0	0	0	14.47	5.48	9.58	0	0	0	0.8	0.33	0.55	1279	--	--	--	--	--	--	--	--	--	--	--	--	--	--	--	--	--	--	--	--	--	--	--	--	--	--	--	--	DOWN	-5.7203	0.010392	estscan,start:214 end:1279
Cluster-15957.133571	17.88	33.55	26.98	47.78	75.97	77.65	1.38	2.81	1.81	3.52	6.01	5.93	1024	719982329	XP_010250412.1	356	1e-31	PREDICTED: putative casein kinase II subunit beta-4 isoform X1 [Nelumbo nucifera]	154304158	XM_001552435.1	42	2.04e-10	Botryotinia fuckeliana B05.10 predicted protein (BC1G_09715) partial mRNA	K03115	CSNK2B	casein kinase II subunit beta	http://www.genome.jp/dbget-bin/www_bget?ko:K03115	O80507	304	1.5e-26	Putative casein kinase II subunit beta-4 OS=Arabidopsis thaliana GN=At2g44680 PE=2 SV=1	PF01214	Casein kinase II regulatory subunit	GO:0045859	regulation of protein kinase activity	GO:0019887	protein kinase regulator activity	GO:0005956	protein kinase CK2 complex	KOG3092	Casein kinase II, beta subunit	DOWN	-1.3311	0.039667	blast,frame:-3 start:1022 end:435
Cluster-15957.9475	0	0	0	34.88	8.3	8.41	0	0	0	1.59	0.41	0.4	1490	698508565	XP_009799538.1	369	4.6e-33	PREDICTED: uncharacterized protein LOC104245616 [Nicotiana sylvestris]	--	--	--	--	--	--	--	--	--	O82368	179	7e-12	Uncharacterized protein At2g29880 OS=Arabidopsis thaliana GN=At2g29880 PE=2 SV=1	--	--	--	--	--	--	--	--	--	--	DOWN	-6.5662	0.0037034	blast,frame:3 start:36 end:1001
Cluster-15957.181520	55	67	61	25	35	29	3.52	4.64	3.39	1.52	2.29	1.83	1184	719967641	XP_010262483.1	731	3.9e-75	PREDICTED: protein MIZU-KUSSEI 1-like [Nelumbo nucifera]	--	--	--	--	--	--	--	--	--	O22227	422	3.7e-40	Protein MIZU-KUSSEI 1 OS=Arabidopsis thaliana GN=MIZ1 PE=1 SV=1	--	--	--	--	--	--	--	--	--	--	UP	1.0523	0.049764	blast,frame:-3 start:1026 end:205
Cluster-15957.170848	107.03	145.46	98.35	65.31	39.94	31.91	6.75	9.93	5.39	3.92	2.58	1.99	1197	661873613	CDP20885.1	745	9.4e-77	unnamed protein product [Coffea canephora]	--	--	--	--	--	K00799	GST, gst	glutathione S-transferase	http://www.genome.jp/dbget-bin/www_bget?ko:K00799	Q03666	690	3.1e-71	Probable glutathione S-transferase OS=Nicotiana tabacum PE=2 SV=1	PF13409//PF02798//PF13417	Glutathione S-transferase, N-terminal domain//Glutathione S-transferase, N-terminal domain//Glutathione S-transferase, N-terminal domain	--	--	GO:0005515	protein binding	--	--	--	--	UP	1.3615	0.043088	blast,frame:-1 start:1197 end:388
Cluster-22999.0	20.36	16.79	26.55	0	0	0	0.92	0.82	1.05	0	0	0	1565	--	--	--	--	--	--	--	--	--	--	--	--	--	--	--	--	--	--	--	--	--	--	--	--	--	--	--	--	UP	6.8472	3.36e-05	estscan,start:431 end:76; minus strand
Cluster-15957.108312	6424.72	5825.49	8208.86	3152.37	4169.52	2580.48	383.22	376.19	426.01	179.01	254.68	152.36	1250	720035456	XP_010267047.1	587	2e-58	PREDICTED: 60S ribosomal protein L28-2 [Nelumbo nucifera]	769800613	XM_006853886.2	160	6.34e-76	PREDICTED: Amborella trichopoda 60S ribosomal protein L28-1 (LOC18443704), mRNA	K02903	RP-L28e, RPL28	large subunit ribosomal protein L28e	http://www.genome.jp/dbget-bin/www_bget?ko:K02903	Q9M0E2	480	7.3e-47	60S ribosomal protein L28-2 OS=Arabidopsis thaliana GN=RPL28C PE=2 SV=1	PF01077//PF04211	Nitrite and sulphite reductase 4Fe-4S domain//Tetrahydromethanopterin S-methyltransferase, subunit C	GO:0055114//GO:0015948//GO:0046656	oxidation-reduction process//methanogenesis//folic acid biosynthetic process	GO:0016491//GO:0020037//GO:0030269//GO:0051536	oxidoreductase activity//heme binding//tetrahydromethanopterin S-methyltransferase activity//iron-sulfur cluster binding	GO:0016021	integral component of membrane	KOG3412	60S ribosomal protein L28	UP	1.0329	0.0001312	blast,frame:2 start:260 end:748
Cluster-15957.121925	32.97	18.03	35.28	0	0	0	4.92	2.91	4.55	0	0	0	658	823146262	XP_012473020.1	171	1.9e-10	PREDICTED: probable lysine--tRNA ligase, cytoplasmic [Gossypium raimondii]>gi|763754580|gb|KJB21911.1| hypothetical protein B456_004G020700 [Gossypium raimondii]>gi|763754581|gb|KJB21912.1| hypothetical protein B456_004G020700 [Gossypium raimondii]	--	--	--	--	--	K04567	KARS, lysS	lysyl-tRNA synthetase, class II	http://www.genome.jp/dbget-bin/www_bget?ko:K04567	Q9LJE2	158	8.3e-10	Lysine--tRNA ligase, chloroplastic/mitochondrial OS=Arabidopsis thaliana GN=OVA5 PE=2 SV=1	PF01336	OB-fold nucleic acid binding domain	--	--	GO:0003676	nucleic acid binding	--	--	--	--	UP	7.2698	7.14e-06	blast,frame:-3 start:542 end:348
Cluster-15957.162587	17.43	15	6.31	0	1	0	1.37	1.28	0.43	0	0.08	0	1010	--	--	--	--	--	--	--	--	--	--	--	--	--	--	--	--	--	--	--	--	--	--	--	--	--	--	--	--	UP	5.1847	0.017274	estscan,start:460 end:269; minus strand
Cluster-30519.0	0	0	0	14.95	16.19	43.42	0	0	0	0.48	0.56	1.46	2008	--	--	--	--	--	--	--	--	--	--	--	--	--	--	--	--	--	--	--	--	--	--	--	--	--	--	--	--	DOWN	-7.0326	0.0001059	estscan,start:2008 end:1186; minus strand
Cluster-15957.109041	0	0	0	0.6	32.38	55.24	0	0	0	0.02	1.05	1.74	2121	720088141	XP_010244362.1	1985	2.7e-220	PREDICTED: asparagine--tRNA ligase, cytoplasmic 1-like [Nelumbo nucifera]	720088140	XM_010246060.1	452	0	PREDICTED: Nelumbo nucifera asparagine--tRNA ligase, cytoplasmic 1-like (LOC104588216), mRNA	K01893	NARS, asnS	asparaginyl-tRNA synthetase	http://www.genome.jp/dbget-bin/www_bget?ko:K01893	Q9SW96	1710	2.9e-189	Asparagine--tRNA ligase, cytoplasmic 1 OS=Arabidopsis thaliana GN=SYNC1 PE=1 SV=1	PF00458//PF00152//PF01336	WHEP-TRS domain//tRNA synthetases class II (D, K and N)//OB-fold nucleic acid binding domain	GO:0006418	tRNA aminoacylation for protein translation	GO:0005524//GO:0003676//GO:0004812//GO:0000166	ATP binding//nucleic acid binding//aminoacyl-tRNA ligase activity//nucleotide binding	--	--	KOG0554	Asparaginyl-tRNA synthetase (mitochondrial)	DOWN	-7.2621	0.0065249	blast,frame:1 start:100 end:1692
Cluster-15957.141285	42.51	13.44	63.95	0	0	0	0.66	0.23	0.86	0	0	0	4066	720007070	XP_010258191.1	1545	5.5e-169	PREDICTED: protein GDAP2 homolog [Nelumbo nucifera]>gi|720007075|ref|XP_010258192.1| PREDICTED: protein GDAP2 homolog [Nelumbo nucifera]>gi|720007078|ref|XP_010258193.1| PREDICTED: protein GDAP2 homolog [Nelumbo nucifera]	731371833	XM_010651141.1	466	0	PREDICTED: Vitis vinifera protein GDAP2 homolog (LOC100247494), transcript variant X2, mRNA	--	--	--	--	A7T167	500	1.1e-48	Protein GDAP2 homolog OS=Nematostella vectensis GN=gdap2 PE=3 SV=1	PF00209	Sodium:neurotransmitter symporter family	GO:0006836//GO:0006812	neurotransmitter transport//cation transport	GO:0005328	neurotransmitter:sodium symporter activity	GO:0016021	integral component of membrane	KOG2633	Hismacro and SEC14 domain-containing proteins	UP	7.7173	1.27e-05	blast,frame:2 start:221 end:1507|blast,frame:1 start:3565 end:3984
Cluster-15957.163755	56.67	0	30.08	0	0	0	0.61	0	0.28	0	0	0	5694	702508592	XP_010040240.1	609	2.6e-60	PREDICTED: uncharacterized protein LOC104429032 [Eucalyptus grandis]	695004468	XM_009390372.1	54	2.48e-16	PREDICTED: Musa acuminata subsp. malaccensis 14-3-3-like protein (LOC103975411), transcript variant X5, mRNA	--	--	--	--	Q9LUG9	161	3.3e-09	Mediator of RNA polymerase II transcription subunit 33A OS=Arabidopsis thaliana GN=MED33A PE=1 SV=1	PF01756//PF01355//PF00018	Acyl-CoA oxidase//High potential iron-sulfur protein//SH3 domain	GO:0006635//GO:0006637//GO:0019646//GO:0006118//GO:0055114	fatty acid beta-oxidation//acyl-CoA metabolic process//aerobic electron transport chain//obsolete electron transport//oxidation-reduction process	GO:0009055//GO:0005515//GO:0003997	electron carrier activity//protein binding//acyl-CoA oxidase activity	GO:0005777	peroxisome	--	--	UP	7.2718	0.044944	blast,frame:-3 start:4426 end:3833
Cluster-15957.163757	0	1	0	46	28.59	1	0	0.05	0	1.89	1.26	0.04	1629	--	--	--	--	--	--	--	--	--	--	--	--	--	--	--	--	--	--	--	--	--	--	--	--	--	--	--	--	DOWN	-6.1881	0.022788	estscan,start:641 end:851
Cluster-15957.122207	10.64	12.41	16.06	0	0	0	2.04	2.57	2.66	0	0	0	570	--	--	--	--	--	--	--	--	--	--	--	--	--	--	--	--	--	--	PF02532//PF00161	Photosystem II reaction centre I protein (PSII 4.8 kDa protein)//Ribosome inactivating protein	GO:0017148//GO:0015979	negative regulation of translation//photosynthesis	GO:0030598	rRNA N-glycosylase activity	GO:0009539//GO:0016020//GO:0009523	photosystem II reaction center//membrane//photosystem II	--	--	UP	6.1383	0.00083893	estscan,start:570 end:34; minus strand
Cluster-15957.123154	69.87	50.37	42.18	0	0	0	3.91	3.05	2.05	0	0	0	1316	--	--	--	--	--	--	--	--	--	--	--	--	--	--	--	--	--	--	PF08493	Aflatoxin regulatory protein	GO:0045122//GO:0006355	aflatoxin biosynthetic process//regulation of transcription, DNA-templated	GO:0003677	DNA binding	GO:0005634	nucleus	--	--	UP	8.216	5.77e-08	estscan,start:1 end:915
Cluster-15957.123155	39	14	7	0	0	0	2.96	1.15	0.46	0	0	0	1038	--	--	--	--	--	--	--	--	--	--	--	--	--	--	--	--	--	--	--	--	--	--	--	--	--	--	--	--	UP	6.7986	0.0015056	estscan,start:129 end:77; minus strand
Cluster-13170.1	21	12	9	0	2	2	0.81	0.5	0.3	0	0.08	0.08	1797	--	--	--	--	--	--	--	--	--	--	--	--	--	--	--	--	--	--	PF02685	Glucokinase	GO:0051156//GO:0006094//GO:0006012//GO:0006096//GO:0005985//GO:0005982//GO:0019872	glucose 6-phosphate metabolic process//gluconeogenesis//galactose metabolic process//glycolytic process//sucrose metabolic process//starch metabolic process//streptomycin biosynthetic process	GO:0005524//GO:0004340	ATP binding//glucokinase activity	--	--	--	--	UP	3.4282	0.036437	estscan,start:481 end:1228
Cluster-15957.57231	8.41	11.05	6.65	0	0	1.13	0.44	0.63	0.3	0	0	0.06	1388	--	--	--	--	--	--	--	--	--	--	--	--	--	--	--	--	--	--	--	--	--	--	--	--	--	--	--	--	UP	4.6213	0.043365	estscan,start:572 end:1; minus strand
Cluster-15957.52340	1.62	14.86	3.91	30.9	49.76	41.83	0.05	0.51	0.11	0.94	1.62	1.32	2114	720058023	XP_010274151.1	689	5.1e-70	PREDICTED: iron-sulfur protein NUBPL [Nelumbo nucifera]	720058022	XM_010275849.1	239	1.32e-119	PREDICTED: Nelumbo nucifera iron-sulfur protein NUBPL (LOC104609522), mRNA	K03593	mrp, NUBPL	ATP-binding protein involved in chromosome partitioning	http://www.genome.jp/dbget-bin/www_bget?ko:K03593	Q9CWD8	483	5.6e-47	Iron-sulfur protein NUBPL OS=Mus musculus GN=Nubpl PE=2 SV=2	PF00448	SRP54-type protein, GTPase domain	GO:0006614	SRP-dependent cotranslational protein targeting to membrane	GO:0005525	GTP binding	--	--	KOG3022	Predicted ATPase, nucleotide-binding	DOWN	-2.4902	0.049168	blast,frame:2 start:65 end:685
Cluster-15957.126304	0.67	31.55	12.93	49.89	154	187.6	0.02	0.94	0.31	1.31	4.36	5.15	2398	743775510	XP_010918136.1	3175	0	PREDICTED: aconitate hydratase, cytoplasmic-like [Elaeis guineensis]	672160503	XM_008801812.1	1011	0	PREDICTED: Phoenix dactylifera aconitate hydratase, cytoplasmic-like (LOC103714530), mRNA	K01681	ACO, acnA	aconitate hydratase	http://www.genome.jp/dbget-bin/www_bget?ko:K01681	Q42560	3071	0	Aconitate hydratase 1 OS=Arabidopsis thaliana GN=ACO1 PE=1 SV=2	PF01924//PF00330//PF01117	Hydrogenase formation hypA family//Aconitase family (aconitate hydratase)//Aerolysin toxin	GO:0009405//GO:0008152	pathogenesis//metabolic process	GO:0046872	metal ion binding	GO:0005576	extracellular region	KOG0452	RNA-binding translational regulator IRP (aconitase superfamily)	DOWN	-3.0112	0.044364	estscan,start:394 end:2398
Cluster-25369.2	0	0	0	5.67	5.58	24.15	0	0	0	0.14	0.15	0.62	2538	720092031	XP_010245603.1	788	2e-81	PREDICTED: uncharacterized protein LOC104589109 [Nelumbo nucifera]	--	--	--	--	--	--	--	--	--	--	--	--	--	--	--	--	--	--	--	--	--	--	--	DOWN	-5.9832	0.011004	blast,frame:3 start:201 end:1910
Cluster-15957.104083	73.71	74.75	69.65	7.37	0	0	7.49	8.21	6.13	0.71	0	0	843	--	--	--	--	--	--	--	--	--	--	--	--	--	--	--	--	--	--	PF09726	Transmembrane protein	--	--	--	--	GO:0016021	integral component of membrane	--	--	UP	4.9341	0.00022739	estscan,start:201 end:843
Cluster-15957.177404	0	0	0	49.18	151.54	311.21	0	0	0	1.12	3.7	7.38	2738	147773362	CAN75716.1	1180	7.7e-127	hypothetical protein VITISV_007757 [Vitis vinifera]	743825813	XM_010934814.1	215	3.76e-106	PREDICTED: Elaeis guineensis calmodulin-binding receptor-like cytoplasmic kinase 2 (LOC105053588), transcript variant X1, mRNA	--	--	--	--	Q8VZJ9	886	1.3e-93	Calmodulin-binding receptor-like cytoplasmic kinase 2 OS=Arabidopsis thaliana GN=CRCK2 PE=2 SV=1	PF00069//PF07714	Protein kinase domain//Protein tyrosine kinase	GO:0006468	protein phosphorylation	GO:0005524//GO:0004672	ATP binding//protein kinase activity	--	--	--	--	DOWN	-9.8105	7.79e-10	blast,frame:-3 start:822 end:502|blast,frame:-1 start:2666 end:1554
Cluster-15957.71282	19	19.95	15.01	1.02	0	0.92	3.72	4.22	2.53	0.19	0	0.17	564	566171309	XP_006383309.1	361	1.5e-32	hypothetical protein POPTR_0005s14340g [Populus trichocarpa]>gi|550338916|gb|ERP61106.1| hypothetical protein POPTR_0005s14340g [Populus trichocarpa]	--	--	--	--	--	--	--	--	--	Q7XBQ9	260	1.1e-21	Disease resistance protein RGA2 OS=Solanum bulbocastanum GN=RGA2 PE=1 SV=1	PF13516//PF13855//PF00560	Leucine Rich repeat//Leucine rich repeat//Leucine Rich Repeat	--	--	GO:0005515	protein binding	--	--	--	--	UP	4.7762	0.0034006	blast,frame:-3 start:562 end:2
Cluster-4753.0	0	0	0	22	18	9	0	0	0	2.07	1.82	0.87	858	--	--	--	--	--	--	--	--	--	--	--	--	--	--	--	--	--	--	--	--	--	--	--	--	--	--	--	--	DOWN	-6.4884	0.00065545	estscan,start:657 end:59; minus strand
Cluster-15957.108883	52.33	11.31	91.44	0	0	0	3.54	0.83	5.38	0	0	0	1133	672161200	XP_008800407.1	908	1.1e-95	PREDICTED: ATP-dependent DNA helicase Q-like 5 [Phoenix dactylifera]	--	--	--	--	--	K10730	RECQL4	ATP-dependent DNA helicase Q4	http://www.genome.jp/dbget-bin/www_bget?ko:K10730	Q0WVW7	734	2.3e-76	ATP-dependent DNA helicase Q-like 5 OS=Arabidopsis thaliana GN=RECQL5 PE=2 SV=2	--	--	--	--	--	--	--	--	--	--	UP	8.062	1.48e-05	blast,frame:-3 start:423 end:307|blast,frame:-1 start:1121 end:336
Cluster-15957.108881	219.81	202.31	305.6	20.17	28.25	48.19	12.59	12.54	15.23	1.1	1.66	2.73	1291	719986586	XP_010251742.1	1018	2.2e-108	PREDICTED: UPF0483 protein CBG03338-like [Nelumbo nucifera]	719986585	XM_010253440.1	321	2.08e-165	PREDICTED: Nelumbo nucifera UPF0483 protein CBG03338-like (LOC104593543), mRNA	--	--	--	--	P36591	215	4e-16	Dihydrofolate reductase OS=Schizosaccharomyces pombe (strain 972 / ATCC 24843) GN=dfr1 PE=2 SV=2	PF04618	HD-ZIP protein N terminus	--	--	--	--	GO:0005634	nucleus	KOG2551	Phospholipase/carboxyhydrolase	UP	2.9282	6.36e-17	blast,frame:2 start:2 end:1048
Cluster-15957.121805	9.81	20.87	27.71	0	1.81	0	1.26	2.9	3.08	0	0.24	0	722	720063892	XP_010275780.1	451	6.9e-43	PREDICTED: reticulon-like protein B21 isoform X2 [Nelumbo nucifera]	--	--	--	--	--	--	--	--	--	Q56X72	298	5.4e-26	Reticulon-like protein B21 OS=Arabidopsis thaliana GN=RTNLB21 PE=2 SV=2	--	--	--	--	--	--	--	--	--	--	UP	4.8714	0.0070977	blast,frame:-3 start:366 end:100
Cluster-15957.166058	6.66	8	6	0	0	0	2.09	2.7	1.61	0	0	0	451	743913129	XP_011000463.1	170	1.7e-10	PREDICTED: UPF0481 protein At3g47200-like [Populus euphratica]	--	--	--	--	--	--	--	--	--	--	--	--	--	--	--	--	--	--	--	--	--	--	--	UP	5.2695	0.023632	blast,frame:-2 start:378 end:1
Cluster-15957.37688	0	3.67	0	24.14	27	13	0	0.51	0	2.94	3.53	1.63	721	147784540	CAN68252.1	342	3e-30	hypothetical protein VITISV_043921 [Vitis vinifera]	--	--	--	--	--	--	--	--	--	P0C2F6	154	2.7e-09	Putative ribonuclease H protein At1g65750 OS=Arabidopsis thaliana GN=At1g65750 PE=3 SV=1	--	--	--	--	--	--	--	--	--	--	DOWN	-3.9496	0.033335	estscan,start:1 end:721
Cluster-15957.122770	1723	2217	1533	657	811	1356	88.43	123.21	68.5	32.12	42.66	69.01	1410	720087805	XP_010244253.1	1493	2e-163	PREDICTED: probable isoaspartyl peptidase/L-asparaginase 2 [Nelumbo nucifera]	731429113	XM_002284970.3	296	1.79e-151	PREDICTED: Vitis vinifera probable isoaspartyl peptidase/L-asparaginase 2-like (LOC100248834), mRNA	K13051	iaaA, ASRGL1	beta-aspartyl-peptidase (threonine type)	http://www.genome.jp/dbget-bin/www_bget?ko:K13051	Q8GXG1	1381	2.8e-151	Probable isoaspartyl peptidase/L-asparaginase 2 OS=Arabidopsis thaliana GN=At3g16150 PE=2 SV=2	PF01112//PF16672	Asparaginase//Ragulator complex protein LAMTOR5	GO:0043154//GO:0043066//GO:0019079	negative regulation of cysteine-type endopeptidase activity involved in apoptotic process//negative regulation of apoptotic process//viral genome replication	GO:0016787	hydrolase activity	GO:0071986//GO:0005737	Ragulator complex//cytoplasm	KOG1592	Asparaginase	UP	1.0008	0.026313	blast,frame:1 start:67 end:1107
Cluster-15957.206180	21.28	32	12.14	0	0	0	3.64	5.9	1.79	0	0	0	608	--	--	--	--	--	--	--	--	--	--	--	--	--	--	--	--	--	--	--	--	--	--	--	--	--	--	--	--	UP	6.9282	0.0001728	estscan,start:208 end:406
Cluster-38372.2	81.36	62.96	34.56	0	0	3.57	1.33	1.12	0.49	0	0	0.06	3850	--	--	--	--	--	--	--	--	--	--	--	--	--	--	--	--	--	--	PF00747	ssDNA binding protein	GO:0006260	DNA replication	GO:0003697	single-stranded DNA binding	GO:0042025	host cell nucleus	--	--	UP	5.5482	1.29e-05	estscan,start:1048 end:1110
Cluster-15957.12223	17	31.01	22	5	6	2	7.69	15.04	8.41	2.11	2.68	0.83	393	645279221	XP_008244608.1	135	1.7e-06	PREDICTED: disease resistance protein RPM1-like [Prunus mume]	--	--	--	--	--	--	--	--	--	--	--	--	--	PF08336	Prolyl 4-Hydroxylase alpha-subunit, N-terminal region	GO:0018401//GO:0006560//GO:0055114//GO:0006525	peptidyl-proline hydroxylation to 4-hydroxy-L-proline//proline metabolic process//oxidation-reduction process//arginine metabolic process	GO:0016702//GO:0004656	oxidoreductase activity, acting on single donors with incorporation of molecular oxygen, incorporation of two atoms of oxygen//procollagen-proline 4-dioxygenase activity	GO:0005783	endoplasmic reticulum	--	--	UP	2.4399	0.020867	blast,frame:-3 start:370 end:2
Cluster-15957.92164	249.55	135.87	298.43	14.03	3.65	13.82	9.92	5.85	10.34	0.53	0.15	0.55	1743	595821461	XP_007204815.1	606	1.8e-60	hypothetical protein PRUPE_ppa027171mg, partial [Prunus persica]>gi|462400346|gb|EMJ06014.1| hypothetical protein PRUPE_ppa027171mg, partial [Prunus persica]	--	--	--	--	--	--	--	--	--	Q5F478	170	9e-11	Serine/threonine-protein phosphatase 6 regulatory ankyrin repeat subunit B OS=Gallus gallus GN=ANKRD44 PE=2 SV=1	PF00023//PF03419//PF09280//PF13606	Ankyrin repeat//Sporulation factor SpoIIGA//XPC-binding domain//Ankyrin repeat	GO:0030436//GO:0006281//GO:0043161//GO:0006289//GO:0006508	asexual sporulation//DNA repair//proteasome-mediated ubiquitin-dependent protein catabolic process//nucleotide-excision repair//proteolysis	GO:0004190//GO:0005515//GO:0003684	aspartic-type endopeptidase activity//protein binding//damaged DNA binding	--	--	--	--	UP	4.3973	6.59e-17	blast,frame:1 start:1 end:1467
Cluster-15957.145570	0	0	0	14	20.99	9	0	0	0	3.05	4.89	1.99	518	--	--	--	--	--	--	--	--	--	--	--	--	--	--	--	--	--	--	--	--	--	--	--	--	--	--	--	--	DOWN	-6.3225	0.00099756	estscan,start:294 end:189; minus strand
Cluster-15957.105219	14	4.09	19.91	0	0	0	0.67	0.21	0.84	0	0	0	1485	--	--	--	--	--	--	--	--	--	--	--	--	--	--	--	--	--	--	PF04639	Baculoviral E56 protein, specific to ODV envelope	--	--	--	--	GO:0019031	viral envelope	--	--	UP	6.0615	0.0062084	estscan,start:833 end:639; minus strand
Cluster-15957.146516	2.87	0	6.84	40.82	19.63	19.69	2.23	0	4.41	29.19	14.68	13.41	336	719976506	XP_010248555.1	234	4.7e-18	PREDICTED: uncharacterized protein LOC104591433 [Nelumbo nucifera]	--	--	--	--	--	--	--	--	--	--	--	--	--	--	--	--	--	--	--	--	--	--	--	DOWN	-3.0927	0.029619	blast,frame:3 start:3 end:230
Cluster-15957.127388	193.96	441.1	117.09	32.61	45.59	100.96	4.09	10.09	2.16	0.66	0.99	2.13	3051	719965236	XP_010255870.1	1374	2.8e-149	PREDICTED: uncharacterized protein LOC104596414 isoform X1 [Nelumbo nucifera]	743759833	XM_010935733.1	538	0	PREDICTED: Elaeis guineensis uncharacterized LOC105054248 (LOC105054248), mRNA	--	--	--	--	--	--	--	--	--	--	--	--	--	--	--	--	--	--	UP	2.1584	0.020096	blast,frame:-3 start:1630 end:761|blast,frame:-2 start:2999 end:1506
Cluster-15957.175355	37.57	44.97	37.91	1.19	4.61	2.54	13.35	17.17	11.46	0.4	1.63	0.84	429	--	--	--	--	--	--	--	--	--	--	--	--	--	--	--	--	--	--	--	--	--	--	--	--	--	--	--	--	UP	3.7696	3.39e-06	estscan,start:429 end:36; minus strand
Cluster-15957.174081	0	0	0	12.03	3.36	10.57	0	0	0	0.25	0.07	0.23	3011	731408470	XP_002267577.3	812	4e-84	PREDICTED: WAT1-related protein At5g64700-like [Vitis vinifera]	--	--	--	--	--	--	--	--	--	Q9FGG3	433	5e-41	WAT1-related protein At5g64700 OS=Arabidopsis thaliana GN=At5g64700 PE=2 SV=1	PF00892	EamA-like transporter family	--	--	--	--	GO:0016021//GO:0016020	integral component of membrane//membrane	--	--	DOWN	-5.5551	0.027108	estscan,start:3011 end:2139; minus strand
Cluster-15957.174082	0	0	0	8.67	10.16	11.93	0	0	0	0.19	0.24	0.27	2843	731408470	XP_002267577.3	411	1.2e-37	PREDICTED: WAT1-related protein At5g64700-like [Vitis vinifera]	--	--	--	--	--	--	--	--	--	Q6J163	277	5.8e-23	Auxin-induced protein 5NG4 OS=Pinus taeda PE=2 SV=1	PF00892	EamA-like transporter family	--	--	--	--	GO:0016020//GO:0016021	membrane//integral component of membrane	--	--	DOWN	-5.8008	0.0031124	blast,frame:-1 start:2771 end:2139
Cluster-15957.107235	58.52	60.87	69.81	16.83	20.47	27.96	8.04	9.03	8.29	2.19	2.86	3.74	692	720029015	XP_010265089.1	564	5.2e-56	PREDICTED: 40S ribosomal protein S7-like [Nelumbo nucifera]	--	--	--	--	--	K02993	RP-S7e, RPS7	small subunit ribosomal protein S7e	http://www.genome.jp/dbget-bin/www_bget?ko:K02993	Q9ZNS1	539	5.8e-54	40S ribosomal protein S7 OS=Avicennia marina GN=RPS7 PE=2 SV=1	PF01251//PF02993	Ribosomal protein S7e//Minor capsid protein VI	GO:0042254//GO:0006412	ribosome biogenesis//translation	GO:0003735	structural constituent of ribosome	GO:0005622//GO:0005840//GO:0019028	intracellular//ribosome//viral capsid	KOG3320	40S ribosomal protein S7	UP	1.5574	0.00039592	estscan,start:175 end:692
Cluster-15957.159801	11.63	0	0	175.31	105.31	182.94	0.52	0	0	7.4	4.79	8.05	1591	720023858	XP_010263460.1	1111	4.5e-119	PREDICTED: uncharacterized protein LOC104601724 [Nelumbo nucifera]>gi|720023861|ref|XP_010263461.1| PREDICTED: uncharacterized protein LOC104601724 [Nelumbo nucifera]>gi|720023864|ref|XP_010263462.1| PREDICTED: uncharacterized protein LOC104601724 [Nelumbo nucifera]>gi|720023867|ref|XP_010263463.1| PREDICTED: uncharacterized protein LOC104601724 [Nelumbo nucifera]>gi|720023870|ref|XP_010263465.1|…	672195345	XR_602437.1	261	5.81e-132	PREDICTED: Phoenix dactylifera uncharacterized LOC103696621 (LOC103696621), transcript variant X6, misc_RNA	--	--	--	--	--	--	--	--	PF00096	Zinc finger, C2H2 type	--	--	GO:0046872	metal ion binding	--	--	--	--	DOWN	-5.2445	0.00039312	blast,frame:-1 start:1525 end:200
Cluster-15957.92049	47.49	50.65	35.61	6.33	5.23	0	2.98	3.44	1.94	0.38	0.34	0	1202	--	--	--	--	--	--	--	--	--	--	--	--	--	--	--	--	--	--	--	--	--	--	--	--	--	--	--	--	UP	3.606	0.0004477	estscan,start:1 end:769
Cluster-15957.36007	3.03	9.16	20.82	82.9	44.32	45.93	0.25	0.82	1.5	6.54	3.76	3.75	973	743805680	XP_010927508.1	711	6.7e-73	PREDICTED: uncharacterized protein LOC105049535 [Elaeis guineensis]>gi|899131485|tpg|DAA64892.1| TPA_inf: L18 ribosomal protein Heart Stopper [Elaeis guineensis]	899131468	BK009287.1	229	2.16e-114	TPA_inf: Quercus robur L18 ribosomal protein Heart Stopper (Heart Stopper) mRNA, complete cds	--	--	--	--	--	--	--	--	PF00861	Ribosomal L18p/L5e family	GO:0006412//GO:0042254	translation//ribosome biogenesis	GO:0003735	structural constituent of ribosome	GO:0005840//GO:0005622	ribosome//intracellular	--	--	DOWN	-2.446	0.019559	blast,frame:2 start:281 end:841
Cluster-15957.36008	11.49	12.11	4.44	0	0	0	1.17	1.33	0.39	0	0	0	843	672110679	XP_008796728.1	709	9.8e-73	PREDICTED: uncharacterized protein LOC103712098 [Phoenix dactylifera]	899131468	BK009287.1	229	1.86e-114	TPA_inf: Quercus robur L18 ribosomal protein Heart Stopper (Heart Stopper) mRNA, complete cds	--	--	--	--	--	--	--	--	PF00861	Ribosomal L18p/L5e family	GO:0006412//GO:0042254	translation//ribosome biogenesis	GO:0003735	structural constituent of ribosome	GO:0005840//GO:0005622	ribosome//intracellular	--	--	UP	5.66	0.017493	blast,frame:1 start:151 end:711
Cluster-10894.0	0	0	0	8	14	21	0	0	0	0.2	0.39	0.56	2456	--	--	--	--	--	--	--	--	--	--	--	--	--	--	--	--	--	--	--	--	--	--	--	--	--	--	--	--	DOWN	-6.2573	0.0011359	estscan,start:1084 end:662; minus strand
Cluster-15957.104765	181.38	279.24	136.76	23.56	31.99	2	34.38	57.12	22.33	4.22	6.13	0.37	574	702388491	XP_010065266.1	374	4.7e-34	PREDICTED: disease resistance protein RPS2-like [Eucalyptus grandis]>gi|629096868|gb|KCW62633.1| hypothetical protein EUGRSUZ_G00160 [Eucalyptus grandis]	--	--	--	--	--	K13459	RPS2	disease resistance protein RPS2	http://www.genome.jp/dbget-bin/www_bget?ko:K13459	O81825	271	5.8e-23	Probable disease resistance protein At4g27220 OS=Arabidopsis thaliana GN=At4g27220 PE=2 SV=1	PF13855	Leucine rich repeat	--	--	GO:0005515	protein binding	--	--	--	--	UP	3.3741	0.0011282	blast,frame:-1 start:574 end:2
Cluster-15957.104768	47.63	80.47	102.96	431.37	320.27	365.43	0.52	0.96	0.99	4.52	3.61	4.01	5628	720043775	XP_010269671.1	5676	0	PREDICTED: DNA helicase INO80 isoform X2 [Nelumbo nucifera]	720043774	XM_010271369.1	1425	0	PREDICTED: Nelumbo nucifera DNA helicase INO80 (LOC104606265), transcript variant X2, mRNA	K11665	INO80, INOC1	DNA helicase INO80	http://www.genome.jp/dbget-bin/www_bget?ko:K11665	Q8RXS6	4874	0	DNA helicase INO80 OS=Arabidopsis thaliana GN=INO80 PE=2 SV=2	PF04851//PF13892//PF00176	Type III restriction enzyme, res subunit//DNA-binding domain//SNF2 family N-terminal domain	--	--	GO:0005524//GO:0003677//GO:0016787	ATP binding//DNA binding//hydrolase activity	--	--	KOG0388	SNF2 family DNA-dependent ATPase	DOWN	-2.2846	1.64e-11	blast,frame:3 start:198 end:284|blast,frame:2 start:50 end:4795
Cluster-15957.119200	0	0	0	29.7	17.65	20.56	0	0	0	2.36	1.51	1.7	966	--	--	--	--	--	--	--	--	--	--	--	--	--	--	--	--	--	--	--	--	--	--	--	--	--	--	--	--	DOWN	-6.9711	3.41e-05	estscan,start:309 end:743
Cluster-15957.220332	0	1	0	18.07	26	2.21	0	0.05	0	0.78	1.21	0.1	1564	743838865	XP_010936830.1	664	3e-67	PREDICTED: cysteine-rich receptor-like protein kinase 15 [Elaeis guineensis]	--	--	--	--	--	--	--	--	--	Q9LRJ9	293	4.4e-25	Cysteine-rich repeat secretory protein 38 OS=Arabidopsis thaliana GN=CRRSP38 PE=2 SV=1	--	--	--	--	--	--	--	--	--	--	DOWN	-5.4447	0.037652	estscan,start:86 end:1564
Cluster-15957.134616	0	0	0	0	55.75	32.82	0	0	0	0	1.9	1.08	2037	719965354	XP_010256225.1	1521	1.7e-166	PREDICTED: LRR receptor-like serine/threonine-protein kinase FEI 1 isoform X1 [Nelumbo nucifera]	595859055	XM_007210811.1	326	5.5e-168	Prunus persica hypothetical protein (PRUPE_ppa003105mg) mRNA, complete cds	--	--	--	--	C0LGF4	1064	2.3e-114	LRR receptor-like serine/threonine-protein kinase FEI 1 OS=Arabidopsis thaliana GN=FEI1 PE=1 SV=1	PF07714//PF00069	Protein tyrosine kinase//Protein kinase domain	GO:0006468	protein phosphorylation	GO:0005524//GO:0004672	ATP binding//protein kinase activity	--	--	--	--	DOWN	-7.301	0.042813	blast,frame:-1 start:1911 end:670
Cluster-15957.162061	4.17	5.72	4.24	18.77	22.3	31.43	0.78	1.15	0.68	3.31	4.21	5.66	579	--	--	--	--	--	--	--	--	--	--	--	--	--	--	--	--	--	--	PF02845	CUE domain	--	--	GO:0005515	protein binding	--	--	--	--	DOWN	-2.3404	0.0066612	estscan,start:144 end:408
Cluster-15957.12622	0	0	0	3.72	10.23	6.76	0	0	0	0.14	0.42	0.27	1732	672128080	XP_008787518.1	1131	2.4e-121	PREDICTED: pentatricopeptide repeat-containing protein At5g14770, mitochondrial [Phoenix dactylifera]>gi|672128082|ref|XP_008787520.1| PREDICTED: pentatricopeptide repeat-containing protein At5g14770, mitochondrial [Phoenix dactylifera]	--	--	--	--	--	--	--	--	--	Q9LER0	474	5e-46	Pentatricopeptide repeat-containing protein At5g14770, mitochondrial OS=Arabidopsis thaliana GN=At5g14770 PE=3 SV=2	PF01799	[2Fe-2S] binding domain	GO:0055114	oxidation-reduction process	GO:0046872//GO:0016491	metal ion binding//oxidoreductase activity	--	--	--	--	DOWN	-5.2367	0.034907	estscan,start:256 end:1732
Cluster-15957.44189	65.55	42.97	93.1	7.98	0	0	5.04	3.57	6.22	0.58	0	0	1029	743885640	XP_010909969.1	555	8.6e-55	PREDICTED: chaperone protein dnaJ 20, chloroplastic-like [Elaeis guineensis]	--	--	--	--	--	--	--	--	--	Q9SDN0	426	1.1e-40	Chaperone protein dnaJ 20, chloroplastic OS=Arabidopsis thaliana GN=ATJ20 PE=1 SV=2	--	--	--	--	--	--	--	--	KOG0717	Molecular chaperone (DnaJ superfamily)	UP	4.578	0.0048365	blast,frame:2 start:2 end:694
Cluster-15957.117346	165.32	212.04	288.66	77.06	116.87	116.54	3.14	4.36	4.78	1.4	2.28	2.21	3364	225459284	XP_002285786.1	1123	3.9e-120	PREDICTED: uncharacterized protein LOC100252301 [Vitis vinifera]	--	--	--	--	--	--	--	--	--	Q8NEP3	188	1.4e-12	Dynein assembly factor 1, axonemal OS=Homo sapiens GN=DNAAF1 PE=1 SV=5	--	--	--	--	--	--	--	--	KOG0531	Protein phosphatase 1, regulatory subunit, and related proteins	UP	1.0982	0.0023325	blast,frame:-3 start:1376 end:705|blast,frame:-2 start:3216 end:1702
Cluster-15957.204489	1	1	1	14	19	41.22	0.11	0.12	0.1	1.52	2.21	4.61	778	823255259	XP_012460282.1	362	1.6e-32	PREDICTED: tropinone reductase homolog At5g06060-like [Gossypium raimondii]>gi|763809205|gb|KJB76107.1| hypothetical protein B456_012G072100 [Gossypium raimondii]	--	--	--	--	--	K08081	TR1	tropinone reductase I	http://www.genome.jp/dbget-bin/www_bget?ko:K08081	Q9LHT0	356	1.1e-32	Tropinone reductase homolog At5g06060 OS=Arabidopsis thaliana GN=At5g06060 PE=2 SV=1	PF00106	short chain dehydrogenase	GO:0008152	metabolic process	GO:0016491	oxidoreductase activity	--	--	--	--	DOWN	-4.595	0.0011066	blast,frame:3 start:3 end:419
Cluster-15957.148500	17	13	15	0	0	3	2.37	1.96	1.81	0	0	0.41	685	731400403	XP_010653938.1	263	4.2e-21	PREDICTED: UPF0481 protein At3g47200-like isoform X1 [Vitis vinifera]>gi|297739902|emb|CBI30084.3| unnamed protein product [Vitis vinifera]	--	--	--	--	--	--	--	--	--	--	--	--	--	--	--	--	--	--	--	--	--	--	--	UP	3.9368	0.019274	blast,frame:-2 start:684 end:1
Cluster-15957.54127	14.86	27.19	12.23	53.77	49.5	68.55	1.08	2.13	0.77	3.71	3.67	4.91	1075	672172644	XP_008806422.1	443	8.8e-42	PREDICTED: uncharacterized protein LOC103719120 isoform X1 [Phoenix dactylifera]	--	--	--	--	--	--	--	--	--	Q8RWD7	245	1.1e-19	Protein EMBRYO DEFECTIVE 1674 OS=Arabidopsis thaliana GN=EMB1674 PE=2 SV=1	--	--	--	--	--	--	--	--	--	--	DOWN	-1.6406	0.024006	blast,frame:1 start:157 end:1074
Cluster-15957.54126	14.49	4.13	12.22	155.05	66.14	224.41	0.54	0.17	0.39	5.46	2.51	8.25	1856	695079453	XP_009387149.1	457	3.6e-43	PREDICTED: uncharacterized protein LOC103974115 isoform X3 [Musa acuminata subsp. malaccensis]	--	--	--	--	--	--	--	--	--	Q8RWD7	245	1.9e-19	Protein EMBRYO DEFECTIVE 1674 OS=Arabidopsis thaliana GN=EMB1674 PE=2 SV=1	--	--	--	--	--	--	--	--	--	--	DOWN	-3.8935	5.3e-08	blast,frame:3 start:135 end:1856
Cluster-15957.6784	17.29	24.87	2.01	0	0	0	0.39	0.61	0.04	0	0	0	2855	475460757	EMT02027.1	430	7.5e-40	Zinc finger protein 346 [Aegilops tauschii]	--	--	--	--	--	--	--	--	--	O64571	206	9.9e-15	UBP1-associated proteins 1C OS=Arabidopsis thaliana GN=UBA1C PE=3 SV=2	PF04988//PF06220//PF04810	A-kinase anchoring protein 95 (AKAP95)//U1 zinc finger//Sec23/Sec24 zinc finger	GO:0006886//GO:0006888	intracellular protein transport//ER to Golgi vesicle-mediated transport	GO:0008270//GO:0003677	zinc ion binding//DNA binding	GO:0030127//GO:0005634	COPII vesicle coat//nucleus	--	--	UP	6.3965	0.014747	blast,frame:-3 start:2658 end:2458|blast,frame:-2 start:2548 end:641
Cluster-15957.90226	0	0	0	9.15	6.95	11.82	0	0	0	0.54	0.44	0.73	1212	695016640	XP_009395235.1	310	2.6e-26	PREDICTED: UPF0481 protein At3g47200-like [Musa acuminata subsp. malaccensis]	--	--	--	--	--	--	--	--	--	Q9SD53	153	5.9e-09	UPF0481 protein At3g47200 OS=Arabidopsis thaliana GN=At3g47200 PE=2 SV=1	--	--	--	--	--	--	--	--	--	--	DOWN	-5.6526	0.0064985	blast,frame:-3 start:1210 end:461
Cluster-15957.203765	0	0	0	1	613.69	1101.19	0	0	0	0.56	362.51	597.76	359	--	--	--	--	--	--	--	--	--	--	--	--	--	--	--	--	--	--	PF01346	Domain amino terminal to FKBP-type peptidyl-prolyl isomerase	GO:0006457	protein folding	--	--	--	--	--	--	DOWN	-11.544	0.0061001	estscan,start:359 end:1; minus strand
Cluster-15957.140793	35.54	38.16	37.24	191.41	175.63	175.88	1.42	1.66	1.3	7.31	7.22	7	1732	848894903	XP_012847490.1	476	2.1e-45	PREDICTED: LOW QUALITY PROTEIN: ACT domain-containing protein ACR4 [Erythranthe guttatus]	--	--	--	--	--	--	--	--	--	Q8LJW3	413	6e-39	ACT domain-containing protein ACR4 OS=Arabidopsis thaliana GN=ACR4 PE=2 SV=1	PF01842//PF13291	ACT domain//ACT domain	GO:0008152	metabolic process	GO:0016597	amino acid binding	--	--	--	--	DOWN	-2.2876	2.3e-18	blast,frame:3 start:3 end:338
Cluster-15957.140790	1.01	0	1.91	14	9.28	11.99	0.09	0	0.15	1.23	0.88	1.09	899	--	--	--	--	--	--	--	--	--	--	--	--	--	--	--	--	--	--	PF04574	Protein of unknown function (DUF592)	GO:0006342//GO:0006476//GO:0006807//GO:0006355	chromatin silencing//protein deacetylation//nitrogen compound metabolic process//regulation of transcription, DNA-templated	GO:0008270//GO:0017136//GO:0051287//GO:0016811	zinc ion binding//NAD-dependent histone deacetylase activity//NAD binding//hydrolase activity, acting on carbon-nitrogen (but not peptide) bonds, in linear amides	GO:0000118	histone deacetylase complex	--	--	DOWN	-3.5683	0.036078	--
Cluster-15957.140794	205.46	116.84	202.76	19.59	66.37	38.12	13.89	8.55	11.92	1.26	4.59	2.55	1134	604316697	EYU28889.1	476	1.4e-45	hypothetical protein MIMGU_mgv1a006953mg [Erythranthe guttata]	--	--	--	--	--	--	--	--	--	Q8LJW3	413	3.9e-39	ACT domain-containing protein ACR4 OS=Arabidopsis thaliana GN=ACR4 PE=2 SV=1	PF01842//PF08496//PF13291	ACT domain//Peptidase family S49 N-terminal//ACT domain	GO:0008152	metabolic process	GO:0004252//GO:0016597	serine-type endopeptidase activity//amino acid binding	GO:0005886	plasma membrane	--	--	UP	2.0789	0.0004459	blast,frame:3 start:3 end:338
Cluster-7513.0	0	0	0	14.79	4	15.67	0	0	0	5.09	1.47	5.38	423	--	--	--	--	--	--	--	--	--	--	--	--	--	--	--	--	--	--	--	--	--	--	--	--	--	--	--	--	DOWN	-5.9789	0.0082214	estscan,start:291 end:1; minus strand
Cluster-15957.146566	6.32	19.77	12.51	43.93	48.94	90.09	0.79	2.66	1.35	5.19	6.2	10.96	736	595813627	XP_007203607.1	222	2.5e-16	hypothetical protein PRUPE_ppb024266mg [Prunus persica]>gi|462399138|gb|EMJ04806.1| hypothetical protein PRUPE_ppb024266mg [Prunus persica]	--	--	--	--	--	--	--	--	--	Q7XA39	151	6.1e-09	Putative disease resistance protein RGA4 OS=Solanum bulbocastanum GN=RGA4 PE=2 SV=1	--	--	--	--	--	--	--	--	--	--	DOWN	-2.19	0.0084224	blast,frame:3 start:63 end:734
Cluster-15957.146569	5	6.34	14.28	0	0	0	0.82	1.12	2.02	0	0	0	622	357130295	XP_003566785.1	135	2.6e-06	PREDICTED: uncharacterized protein LOC100830007 [Brachypodium distachyon]	--	--	--	--	--	--	--	--	--	--	--	--	--	--	--	--	--	--	--	--	--	--	--	UP	5.4675	0.020458	blast,frame:-1 start:112 end:2
Cluster-15957.16842	0	0	0	13.21	3.03	39.14	0	0	0	0.91	0.22	2.8	1075	--	--	--	--	--	--	--	--	--	--	--	--	--	--	--	--	--	--	--	--	--	--	--	--	--	--	--	--	DOWN	-6.5942	0.0073998	estscan,start:1075 end:695; minus strand
Cluster-15957.16848	3.43	0	0	67	59	77	0.31	0	0	5.72	5.41	6.8	919	--	--	--	--	--	--	--	--	--	--	--	--	--	--	--	--	--	--	--	--	--	--	--	--	--	--	--	--	DOWN	-6.073	2.1e-08	estscan,start:301 end:585
Cluster-12381.10	0	2.56	0	73.23	33.29	26.87	0	0.06	0	1.46	0.71	0.56	3087	720000731	XP_010256123.1	2351	1.4e-262	PREDICTED: type I inositol 1,4,5-trisphosphate 5-phosphatase CVP2-like [Nelumbo nucifera]>gi|720000735|ref|XP_010256124.1| PREDICTED: type I inositol 1,4,5-trisphosphate 5-phosphatase CVP2-like [Nelumbo nucifera]>gi|720000738|ref|XP_010256125.1| PREDICTED: type I inositol 1,4,5-trisphosphate 5-phosphatase CVP2-like [Nelumbo nucifera]	720000737	XM_010257823.1	678	0	PREDICTED: Nelumbo nucifera type I inositol 1,4,5-trisphosphate 5-phosphatase CVP2-like (LOC104596584), transcript variant X3, mRNA	--	--	--	--	Q0WQ41	1895	1.5e-210	Type IV inositol polyphosphate 5-phosphatase 7 OS=Arabidopsis thaliana GN=IP5P7 PE=1 SV=1	PF04636	PA26 p53-induced protein (sestrin)	GO:1901031	regulation of response to reactive oxygen species	--	--	GO:0005634	nucleus	--	--	DOWN	-5.4527	0.00026523	blast,frame:2 start:707 end:2407
Cluster-15957.181450	6	6.63	5	0	0	0	0.34	0.4	0.25	0	0	0	1308	--	--	--	--	--	--	--	--	--	--	--	--	--	--	--	--	--	--	--	--	--	--	--	--	--	--	--	--	UP	5.0489	0.046058	estscan,start:1308 end:720; minus strand
Cluster-15957.177834	5	1	0	13	57	30	36.76	8.51	0	93.03	354.69	166.68	230	--	--	--	--	--	--	--	--	--	--	--	--	--	--	--	--	--	--	--	--	--	--	--	--	--	--	--	--	DOWN	-4.0198	0.01165	estscan,start:230 end:151; minus strand
Cluster-15957.182521	20.45	5.04	55.18	0	0	0	1.62	0.43	3.8	0	0	0	1006	--	--	--	--	--	--	--	--	--	--	--	--	--	--	--	--	--	--	--	--	--	--	--	--	--	--	--	--	UP	7.1002	0.0010549	estscan,start:125 end:1006
Cluster-4944.0	0	0	0	8	10	6	0	0	0	1.03	1.38	0.79	698	593786823	XP_007156452.1	380	1.1e-34	hypothetical protein PHAVU_003G287100g [Phaseolus vulgaris]>gi|561029806|gb|ESW28446.1| hypothetical protein PHAVU_003G287100g [Phaseolus vulgaris]	330316974	JF345226.1	116	9.99e-52	Sassafras randaiense microsatellite Sr11 sequence	--	--	--	--	Q39527	270	9.2e-23	Lectin-related protein (Fragment) OS=Cladrastis kentukea PE=1 SV=1	PF03388//PF00139	Legume-like lectin family//Legume lectin domain	--	--	GO:0030246	carbohydrate binding	GO:0016020	membrane	--	--	DOWN	-5.4448	0.014357	blast,frame:3 start:3 end:698
Cluster-15957.20107	2	0	0	18	24	41	0.19	0	0	1.65	2.36	3.88	874	--	--	--	--	--	--	--	--	--	--	--	--	--	--	--	--	--	--	--	--	--	--	--	--	--	--	--	--	DOWN	-5.3482	0.00080922	estscan,start:1 end:286
Cluster-15957.89660	23.51	9.45	16.13	0	0	0	7.66	3.31	4.48	0	0	0	444	720055921	XP_010273538.1	418	2.9e-39	PREDICTED: uncharacterized protein LOC104609046 [Nelumbo nucifera]>gi|720055926|ref|XP_010273539.1| PREDICTED: uncharacterized protein LOC104609046 [Nelumbo nucifera]	720055925	XM_010275237.1	126	1.71e-57	PREDICTED: Nelumbo nucifera uncharacterized LOC104609046 (LOC104609046), transcript variant X3, mRNA	--	--	--	--	--	--	--	--	--	--	--	--	--	--	--	--	--	--	UP	6.468	0.00059716	blast,frame:3 start:3 end:341
Cluster-15957.72999	0	0	0	18	3.3	15.89	0	0	0	0.44	0.09	0.4	2581	548854471	ERN12381.1	253	2.3e-19	hypothetical protein AMTR_s00025p00110680 [Amborella trichopoda]	694321959	XM_009353849.1	83	8.46e-33	PREDICTED: Pyrus x bretschneideri ribonucleoside-diphosphate reductase small chain A-like (LOC103943543), mRNA	K10808	RRM2	ribonucleoside-diphosphate reductase subunit M2	http://www.genome.jp/dbget-bin/www_bget?ko:K10808	P50651	244	3.5e-19	Ribonucleoside-diphosphate reductase small chain A OS=Arabidopsis thaliana GN=RNR2A PE=1 SV=2	PF16934//PF00268	Two-component Enterococcus faecalis cytolysin (EFC)//Ribonucleotide reductase, small chain	GO:0050830//GO:0009186//GO:0055114	defense response to Gram-positive bacterium//deoxyribonucleoside diphosphate metabolic process//oxidation-reduction process	--	--	--	--	KOG1567	Ribonucleotide reductase, beta subunit	DOWN	-6.0653	0.011661	blast,frame:-3 start:302 end:3|blast,frame:-2 start:360 end:253
Cluster-15957.136138	75.02	110.52	41.17	10.12	6.98	12.14	3.84	6.13	1.83	0.49	0.37	0.62	1413	823173476	XP_012485466.1	182	2.1e-11	PREDICTED: alpha-ketoglutarate-dependent dioxygenase alkB homolog 6 [Gossypium raimondii]>gi|823173479|ref|XP_012485467.1| PREDICTED: alpha-ketoglutarate-dependent dioxygenase alkB homolog 6 [Gossypium raimondii]>gi|823173482|ref|XP_012485468.1| PREDICTED: alpha-ketoglutarate-dependent dioxygenase alkB homolog 6 [Gossypium raimondii]	--	--	--	--	--	K10768	ALKBH6	alkylated DNA repair protein alkB homolog 6	http://www.genome.jp/dbget-bin/www_bget?ko:K10768	--	--	--	--	--	--	--	--	--	--	--	--	--	--	UP	3.0222	6.72e-05	blast,frame:1 start:511 end:696|blast,frame:2 start:2 end:235
Cluster-15957.175296	35.96	18.32	25.21	6.38	8.08	2.13	0.91	0.5	0.56	0.15	0.21	0.05	2579	720017842	XP_010261590.1	1460	2.5e-159	PREDICTED: pentatricopeptide repeat-containing protein At5g18950 [Nelumbo nucifera]	--	--	--	--	--	--	--	--	--	Q9FIX3	639	5.5e-65	Pentatricopeptide repeat-containing protein At5g39710 OS=Arabidopsis thaliana GN=EMB2745 PE=2 SV=1	PF17049//PF13374//PF13176//PF00637//PF01737	ATPase expression protein 1//Tetratricopeptide repeat//Tetratricopeptide repeat//Region in Clathrin and VPS//YCF9	GO:0015979//GO:0006417//GO:0016192//GO:0042549//GO:0006886	photosynthesis//regulation of translation//vesicle-mediated transport//photosystem II stabilization//intracellular protein transport	GO:0005515//GO:0045182	protein binding//translation regulator activity	GO:0009523//GO:0009539	photosystem II//photosystem II reaction center	--	--	UP	2.2922	0.031833	blast,frame:-1 start:2426 end:648
Cluster-15957.123874	7	11	5	0	0	0	4.55	7.65	2.71	0	0	0	352	147800242	CAN77656.1	187	1.4e-12	hypothetical protein VITISV_002459 [Vitis vinifera]	--	--	--	--	--	--	--	--	--	--	--	--	--	--	--	--	--	--	--	--	--	--	--	UP	5.4204	0.023486	blast,frame:2 start:2 end:352
Cluster-15957.123877	14	24.03	6	1	1	1.35	9.2	16.88	3.29	0.61	0.64	0.79	351	731436940	XP_010647028.1	173	5.8e-11	PREDICTED: probable disease resistance RPP8-like protein 2 [Vitis vinifera]	--	--	--	--	--	--	--	--	--	--	--	--	--	PF13855//PF00560	Leucine rich repeat//Leucine Rich Repeat	--	--	GO:0005515	protein binding	--	--	--	--	UP	3.9332	0.02839	estscan,start:1 end:351
Cluster-15957.95215	13.6	11	12.33	0	2	1	5.07	4.41	3.91	0	0.74	0.35	421	--	--	--	--	--	--	--	--	--	--	--	--	--	--	--	--	--	--	--	--	--	--	--	--	--	--	--	--	UP	3.6371	0.024911	estscan,start:1 end:421
Cluster-15957.95216	0	0	0	147.86	65.71	186.75	0	0	0	9.33	4.46	12.24	1151	--	--	--	--	--	--	--	--	--	--	--	--	--	--	--	--	--	--	--	--	--	--	--	--	--	--	--	--	DOWN	-9.4919	1.4e-10	estscan,start:918 end:1019
Cluster-15957.160359	116.63	99.02	170.23	345.83	264.61	294.91	7.55	6.94	9.59	21.32	17.54	18.89	1172	--	--	--	--	--	--	--	--	--	--	--	--	--	--	--	--	--	--	--	--	--	--	--	--	--	--	--	--	DOWN	-1.2498	1.05e-05	estscan,start:415 end:82; minus strand
Cluster-15957.160353	1.67	23.82	22.12	0	0	0.02	0.06	0.91	0.68	0	0	0	1936	224126557	XP_002319867.1	691	2.8e-70	N2 family protein [Populus trichocarpa]>gi|222858243|gb|EEE95790.1| N2 family protein [Populus trichocarpa]	702425181	XM_010069307.1	78	3.8e-30	PREDICTED: Eucalyptus grandis tRNA (guanine(26)-N(2))-dimethyltransferase (LOC104454457), transcript variant X5, mRNA	K00555	TRMT1, trm1	tRNA (guanine26-N2/guanine27-N2)-dimethyltransferase	http://www.genome.jp/dbget-bin/www_bget?ko:K00555	Q9P804	171	7.7e-11	tRNA (guanine(26)-N(2))-dimethyltransferase OS=Schizosaccharomyces pombe (strain 972 / ATCC 24843) GN=trm1 PE=1 SV=1	PF01325//PF02005	Iron dependent repressor, N-terminal DNA binding domain//N2,N2-dimethylguanosine tRNA methyltransferase	GO:0009451//GO:0008033	RNA modification//tRNA processing	GO:0003723//GO:0003677//GO:0004809	RNA binding//DNA binding//tRNA (guanine-N2-)-methyltransferase activity	--	--	KOG1253	tRNA methyltransferase	UP	6.4495	0.010919	estscan,start:192 end:1657
Cluster-15957.90799	61.8	97.39	90.92	118.5	171.09	258.18	4.33	7.38	5.53	7.89	12.25	17.85	1104	657994530	XP_008389573.1	1090	8.5e-117	PREDICTED: uncharacterized protein LOC103451910 [Malus domestica]	720051437	XM_010273784.1	287	1.41e-146	PREDICTED: Nelumbo nucifera uncharacterized LOC104607980 (LOC104607980), transcript variant X1, mRNA	--	--	--	--	--	--	--	--	--	--	--	--	--	--	--	--	--	--	DOWN	-1.1011	0.046806	estscan,start:1104 end:407; minus strand
Cluster-15957.90793	102.58	87.57	188.99	261.51	1195.81	885.83	6.01	5.55	9.63	14.59	71.74	51.38	1268	253971957	ACT37661.1	866	9.2e-91	pyrroline-5-carboxylate reductase [Phytolacca acinosa]	590635130	XM_007028491.1	176	8.21e-85	Theobroma cacao Pyrroline-5-carboxylate reductase isoform 1 (TCM_024404) mRNA, complete cds	K00286	proC	pyrroline-5-carboxylate reductase	http://www.genome.jp/dbget-bin/www_bget?ko:K00286	O04016	838	2.3e-88	Pyrroline-5-carboxylate reductase OS=Actinidia chinensis PE=2 SV=1	PF01565//PF01113//PF02558//PF02153//PF03446//PF01210	FAD binding domain//Dihydrodipicolinate reductase, N-terminus//Ketopantoate reductase PanE/ApbA//Prephenate dehydrogenase//NAD binding domain of 6-phosphogluconate dehydrogenase//NAD-dependent glycerol-3-phosphate dehydrogenase N-terminus	GO:0009094//GO:0009089//GO:0006571//GO:0000162//GO:0009085//GO:0006098//GO:0019521//GO:0015940//GO:0055114//GO:0046168	L-phenylalanine biosynthetic process//lysine biosynthetic process via diaminopimelate//tyrosine biosynthetic process//tryptophan biosynthetic process//lysine biosynthetic process//pentose-phosphate shunt//D-gluconate metabolic process//pantothenate biosynthetic process//oxidation-reduction process//glycerol-3-phosphate catabolic process	GO:0004616//GO:0008677//GO:0050660//GO:0008839//GO:0016491//GO:0008977//GO:0051287//GO:0016616//GO:0004665	phosphogluconate dehydrogenase (decarboxylating) activity//2-dehydropantoate 2-reductase activity//flavin adenine dinucleotide binding//4-hydroxy-tetrahydrodipicolinate reductase//oxidoreductase activity//prephenate dehydrogenase activity//NAD binding//oxidoreductase activity, acting on the CH-OH group of donors, NAD or NADP as acceptor//prephenate dehydrogenase (NADP+) activity	--	--	KOG3124	Pyrroline-5-carboxylate reductase	DOWN	-2.6339	2.64e-05	blast,frame:2 start:182 end:1045
Cluster-12562.1	0	0	0	1	22	21.65	0	0	0	0.05	1.08	1.03	1491	764620636	XP_011468528.1	665	2.2e-67	PREDICTED: protein FAR1-RELATED SEQUENCE 5-like [Fragaria vesca subsp. vesca]	--	--	--	--	--	--	--	--	--	Q9SWG3	547	1.5e-54	Protein FAR-RED IMPAIRED RESPONSE 1 OS=Arabidopsis thaliana GN=FAR1 PE=1 SV=1	PF12409//PF04434	P5-type ATPase cation transporter//SWIM zinc finger	GO:0006812	cation transport	GO:0008270//GO:0016887	zinc ion binding//ATPase activity	GO:0016021	integral component of membrane	--	--	DOWN	-6.3089	0.027036	estscan,start:1 end:1143
Cluster-15957.131214	12.5	4.89	7.97	0	0	0	0.96	0.4	0.53	0	0	0	1033	743821415	XP_011021413.1	429	3.5e-40	PREDICTED: putative disease resistance protein RGA4 isoform X1 [Populus euphratica]>gi|743821419|ref|XP_011021414.1| PREDICTED: putative disease resistance protein RGA4 isoform X1 [Populus euphratica]>gi|743821423|ref|XP_011021416.1| PREDICTED: putative disease resistance protein RGA4 isoform X1 [Populus euphratica]>gi|743821426|ref|XP_011021417.1| PREDICTED: putative disease resistance protein R…	--	--	--	--	--	--	--	--	--	Q7XA40	328	2.6e-29	Putative disease resistance protein RGA3 OS=Solanum bulbocastanum GN=RGA3 PE=2 SV=2	PF13855	Leucine rich repeat	--	--	GO:0005515	protein binding	--	--	--	--	UP	5.4999	0.015612	blast,frame:2 start:2 end:940
Cluster-15957.199783	0	0	0	11.29	10.92	34.72	0	0	0	0.45	0.47	1.45	1661	720067967	XP_010276958.1	983	3.3e-104	PREDICTED: F-box/kelch-repeat protein SKIP25 [Nelumbo nucifera]	747040292	XM_011075956.1	76	4.21e-29	PREDICTED: Sesamum indicum F-box/kelch-repeat protein SKIP25-like (LOC105158990), mRNA	--	--	--	--	Q8GX29	780	1.6e-81	F-box/kelch-repeat protein SKIP25 OS=Arabidopsis thaliana GN=SKIP25 PE=1 SV=1	PF07646//PF01344	Kelch motif//Kelch motif	--	--	GO:0005515	protein binding	--	--	--	--	DOWN	-6.6525	0.00072529	blast,frame:3 start:147 end:1385
Cluster-15957.199784	63	114	72	21.71	21.08	21.28	2.63	5.15	2.62	0.86	0.9	0.88	1673	720067967	XP_010276958.1	940	3.2e-99	PREDICTED: F-box/kelch-repeat protein SKIP25 [Nelumbo nucifera]	720067966	XM_010278656.1	93	1.5e-38	PREDICTED: Nelumbo nucifera F-box/kelch-repeat protein SKIP25 (LOC104611558), mRNA	--	--	--	--	Q8GX29	749	6.3e-78	F-box/kelch-repeat protein SKIP25 OS=Arabidopsis thaliana GN=SKIP25 PE=1 SV=1	PF07646//PF01344	Kelch motif//Kelch motif	--	--	GO:0005515	protein binding	--	--	--	--	UP	1.9866	0.00039833	blast,frame:3 start:147 end:1397
Cluster-12339.0	124.15	132.78	134.57	26.32	0	8.21	7.99	9.25	7.53	1.61	0	0.52	1178	296090367	CBI40186.3	864	1.5e-90	unnamed protein product [Vitis vinifera]	--	--	--	--	--	K18678	VTE5	phytol kinase	http://www.genome.jp/dbget-bin/www_bget?ko:K18678	Q7XR51	779	1.5e-81	Probable phytol kinase 1, chloroplastic OS=Oryza sativa subsp. japonica GN=Os04g0670700 PE=2 SV=1	--	--	--	--	--	--	--	--	--	--	UP	3.4986	0.013825	blast,frame:3 start:27 end:1040
Cluster-15957.92539	335.36	358.13	416.19	145.72	215.5	173.14	76.36	87.9	81.4	31.27	49.46	37.72	522	225445462	XP_002285115.1	245	3.9e-19	PREDICTED: uncharacterized protein At2g34160 [Vitis vinifera]>gi|297738936|emb|CBI28181.3| unnamed protein product [Vitis vinifera]	764602918	XM_004302923.2	94	1.25e-39	PREDICTED: Fragaria vesca subsp. vesca uncharacterized protein At2g34160-like (LOC101313719), mRNA	--	--	--	--	O22969	202	5.3e-15	Uncharacterized protein At2g34160 OS=Arabidopsis thaliana GN=At2g34160 PE=1 SV=1	--	--	--	--	GO:0003676	nucleic acid binding	--	--	--	--	UP	1.0552	3.69e-06	estscan,start:522 end:319; minus strand
Cluster-15957.149979	0	0	4	8.43	23.38	27.24	0	0	0.38	0.87	2.6	2.92	802	242066070	XP_002454324.1	148	1.1e-07	hypothetical protein SORBIDRAFT_04g028700 [Sorghum bicolor]>gi|241934155|gb|EES07300.1| hypothetical protein SORBIDRAFT_04g028700 [Sorghum bicolor]	--	--	--	--	--	--	--	--	--	--	--	--	--	--	--	--	--	--	--	--	--	--	--	DOWN	-3.9024	0.046619	estscan,start:802 end:512; minus strand
Cluster-15957.154003	53.42	45.57	57	8	26.05	7.03	3.31	3.05	3.07	0.47	1.65	0.43	1214	224071423	XP_002303452.1	442	1.3e-41	hypothetical protein POPTR_0003s09790g [Populus trichocarpa]>gi|222840884|gb|EEE78431.1| hypothetical protein POPTR_0003s09790g [Populus trichocarpa]	--	--	--	--	--	K13457	RPM1, RPS3	disease resistance protein RPM1	http://www.genome.jp/dbget-bin/www_bget?ko:K13457	Q39214	325	6.7e-29	Disease resistance protein RPM1 OS=Arabidopsis thaliana GN=RPM1 PE=1 SV=1	PF13855	Leucine rich repeat	--	--	GO:0005515	protein binding	--	--	--	--	UP	1.9237	0.045203	estscan,start:1214 end:251; minus strand
Cluster-15957.149971	262.38	173.9	255.06	469.3	490.52	502.68	9.38	6.73	7.94	15.99	17.99	17.87	1910	719998935	XP_010255557.1	1627	7.9e-179	PREDICTED: sorbitol dehydrogenase [Nelumbo nucifera]	590672289	XM_007038507.1	389	0	Theobroma cacao GroES-like zinc-binding alcohol dehydrogenase family protein isoform 3 (TCM_015075) mRNA, complete cds	K00008	SORD, gutB	L-iditol 2-dehydrogenase	http://www.genome.jp/dbget-bin/www_bget?ko:K00008	Q9FJ95	1584	1.1e-174	Sorbitol dehydrogenase OS=Arabidopsis thaliana GN=SDH PE=1 SV=1	PF00899//PF01118//PF01266//PF00070//PF00107//PF00989//PF03721//PF08240//PF01494//PF07992	ThiF family//Semialdehyde dehydrogenase, NAD binding domain//FAD dependent oxidoreductase//Pyridine nucleotide-disulphide oxidoreductase//Zinc-binding dehydrogenase//PAS fold//UDP-glucose/GDP-mannose dehydrogenase family, NAD binding domain//Alcohol dehydrogenase GroES-like domain//FAD binding domain//Pyridine nucleotide-disulphide oxidoreductase	GO:0055114//GO:0006355	oxidation-reduction process//regulation of transcription, DNA-templated	GO:0016616//GO:0071949//GO:0008641//GO:0016620//GO:0016491//GO:0051287	oxidoreductase activity, acting on the CH-OH group of donors, NAD or NADP as acceptor//FAD binding//small protein activating enzyme activity//oxidoreductase activity, acting on the aldehyde or oxo group of donors, NAD or NADP as acceptor//oxidoreductase activity//NAD binding	--	--	KOG0024	Sorbitol dehydrogenase	DOWN	-1.0854	6.37e-09	blast,frame:1 start:199 end:1341
Cluster-15957.32551	4.73	0	3.77	16.36	32	23	0.14	0	0.09	0.45	0.94	0.66	2318	--	--	--	--	--	--	--	--	--	--	--	--	--	--	--	--	--	--	PF01267	F-actin capping protein alpha subunit	GO:0051016	barbed-end actin filament capping	--	--	GO:0008290	F-actin capping protein complex	--	--	DOWN	-2.9964	0.015826	estscan,start:54 end:161
Cluster-15957.113098	3	17	19	0	0	0	1.73	10.51	9.2	0	0	0	364	--	--	--	--	--	--	--	--	--	--	--	--	--	--	--	--	--	--	--	--	--	--	--	--	--	--	--	--	UP	6.1385	0.0098584	estscan,start:43 end:364
Cluster-15957.113097	16.98	16.99	19	0	1	4	5.86	6.3	5.58	0	0.34	1.29	434	--	--	--	--	--	--	--	--	--	--	--	--	--	--	--	--	--	--	--	--	--	--	--	--	--	--	--	--	UP	3.4329	0.0098257	estscan,start:434 end:346; minus strand
Cluster-15957.202730	0	0	0	31.74	43.32	56.38	0	0	0	1.33	1.95	2.45	1606	147837613	CAN63649.1	177	9.2e-11	hypothetical protein VITISV_037657 [Vitis vinifera]	--	--	--	--	--	--	--	--	--	--	--	--	--	--	--	--	--	--	--	--	--	--	--	DOWN	-7.8732	2.08e-07	blast,frame:-3 start:1250 end:1017|blast,frame:-2 start:216 end:70
Cluster-15957.171836	28.54	16.21	6.27	0	0	0	1.01	0.62	0.19	0	0	0	1931	--	--	--	--	--	--	--	--	--	--	--	--	--	--	--	--	--	--	--	--	--	--	--	--	--	--	--	--	UP	6.5716	0.0020127	estscan,start:956 end:705; minus strand
Cluster-15957.112324	1122.55	1188.09	1448.7	374.09	440.48	484.06	40.43	46.36	45.48	12.85	16.28	17.34	1897	720026988	XP_010264433.1	625	1.2e-62	PREDICTED: uncharacterized protein LOC104602448 [Nelumbo nucifera]>gi|720026991|ref|XP_010264434.1| PREDICTED: uncharacterized protein LOC104602448 [Nelumbo nucifera]	--	--	--	--	--	--	--	--	--	--	--	--	--	--	--	--	--	--	--	--	--	--	--	UP	1.5384	7.71e-37	blast,frame:-3 start:1895 end:3
Cluster-15957.136742	477.89	318.41	492.3	20.87	19.18	140.12	34.15	24.63	30.58	1.42	1.4	9.89	1087	743782115	XP_010921064.1	839	1.1e-87	PREDICTED: U2 small nuclear ribonucleoprotein B''-like [Elaeis guineensis]	720003435	XM_010258690.1	287	1.38e-146	PREDICTED: Nelumbo nucifera U2 small nuclear ribonucleoprotein B'' (LOC104597240), transcript variant X2, mRNA	K11094	SNRPB2	U2 small nuclear ribonucleoprotein B''	http://www.genome.jp/dbget-bin/www_bget?ko:K11094	O22922	696	5.7e-72	U2 small nuclear ribonucleoprotein B'' OS=Arabidopsis thaliana GN=U2B'' PE=1 SV=1	PF00076//PF10278	RNA recognition motif. (a.k.a. RRM, RBD, or RNP domain)//Mediator of RNA pol II transcription subunit 19	GO:0006357	regulation of transcription from RNA polymerase II promoter	GO:0001104//GO:0003676	RNA polymerase II transcription cofactor activity//nucleic acid binding	GO:0016592	mediator complex	KOG4206	Spliceosomal protein snRNP-U1A/U2B	UP	2.8857	0.0018294	blast,frame:2 start:2 end:712
Cluster-4785.0	0	0	1	23	4	9	0	0	0.15	3.85	0.72	1.54	596	--	--	--	--	--	--	--	--	--	--	--	--	--	--	--	--	--	--	--	--	--	--	--	--	--	--	--	--	DOWN	-5.0894	0.042785	estscan,start:596 end:481; minus strand
Cluster-15957.142280	27.08	38.48	12.2	0	1.39	0	8.82	13.49	3.39	0	0.45	0	444	--	--	--	--	--	--	--	--	--	--	--	--	--	--	--	--	--	--	--	--	--	--	--	--	--	--	--	--	UP	6.2157	0.00097367	estscan,start:444 end:287; minus strand
Cluster-15957.21780	5.62	11.14	4.68	0	0	0	0.89	1.9	0.64	0	0	0	636	255560233	XP_002521134.1	224	1.3e-16	conserved hypothetical protein [Ricinus communis]>gi|223539703|gb|EEF41285.1| conserved hypothetical protein [Ricinus communis]	695078424	XM_009388323.1	35	9.65e-07	PREDICTED: Musa acuminata subsp. malaccensis uncharacterized LOC103973687 (LOC103973687), mRNA	--	--	--	--	--	--	--	--	--	--	--	--	--	--	--	--	--	--	UP	5.3569	0.029542	blast,frame:-2 start:584 end:336
Cluster-15957.175191	0	0	0	11.74	12.45	12.11	0	0	0	0.97	1.1	1.03	942	--	--	--	--	--	--	--	--	--	--	--	--	--	--	--	--	--	--	--	--	--	--	--	--	--	--	--	--	DOWN	-6.0233	0.0012434	estscan,start:882 end:691; minus strand
Cluster-15957.131767	37	33	27	4	10	7	2.18	2.11	1.39	0.22	0.6	0.41	1260	--	--	--	--	--	--	--	--	--	--	--	--	--	--	--	--	--	--	--	--	--	--	--	--	--	--	--	--	UP	2.2297	0.0041101	estscan,start:1151 end:912; minus strand
Cluster-15957.133946	881.29	1530.2	854.14	175.81	352.62	480.16	21.62	40.67	18.28	4.11	8.89	11.74	2662	743827211	XP_010933530.1	2602	9.7e-292	PREDICTED: LOW QUALITY PROTEIN: NAD-dependent malic enzyme 62 kDa isoform, mitochondrial [Elaeis guineensis]	743827210	XM_010935228.1	894	0	PREDICTED: Elaeis guineensis NAD-dependent malic enzyme 62 kDa isoform, mitochondrial (LOC105053894), mRNA	K00028	E1.1.1.39	malate dehydrogenase (decarboxylating)	http://www.genome.jp/dbget-bin/www_bget?ko:K00028	P37221	2474	9.4e-278	NAD-dependent malic enzyme 62 kDa isoform, mitochondrial OS=Solanum tuberosum PE=1 SV=1	PF03949//PF00390	Malic enzyme, NAD binding domain//Malic enzyme, N-terminal domain	GO:0006108//GO:0006099//GO:0015976//GO:0055114//GO:0006090	malate metabolic process//tricarboxylic acid cycle//carbon utilization//oxidation-reduction process//pyruvate metabolic process	GO:0004471//GO:0051287	malate dehydrogenase (decarboxylating) (NAD+) activity//NAD binding	--	--	KOG1257	NADP+-dependent malic enzyme	UP	1.7541	0.0010171	blast,frame:-3 start:2528 end:636
Cluster-15957.157307	8.75	7.53	9.44	0	0	0	2.56	2.37	2.36	0	0	0	465	--	--	--	--	--	--	--	--	--	--	--	--	--	--	--	--	--	--	--	--	--	--	--	--	--	--	--	--	UP	5.5625	0.0074374	--
Cluster-15957.174933	1.62	3.11	0	13	14.09	31	0.07	0.15	0	0.54	0.63	1.34	1614	--	--	--	--	--	--	--	--	--	--	--	--	--	--	--	--	--	--	--	--	--	--	--	--	--	--	--	--	DOWN	-3.4744	0.017198	estscan,start:383 end:315; minus strand
Cluster-15957.186977	10.42	6.57	10.42	0	0	0	0.31	0.21	0.27	0	0	0	2262	720010124	XP_010259144.1	822	2.1e-85	PREDICTED: chaperone protein dnaJ 1, mitochondrial isoform X2 [Nelumbo nucifera]	720010126	XM_010260843.1	181	2.46e-87	PREDICTED: Nelumbo nucifera chaperone protein dnaJ 1, mitochondrial (LOC104598665), transcript variant X3, mRNA	K03686	dnaJ	molecular chaperone DnaJ	http://www.genome.jp/dbget-bin/www_bget?ko:K03686	Q38813	557	1.6e-55	Chaperone protein dnaJ 1, mitochondrial OS=Arabidopsis thaliana GN=ATJ1 PE=2 SV=2	PF00684	DnaJ central domain	--	--	GO:0051082//GO:0031072	unfolded protein binding//heat shock protein binding	--	--	KOG0715	Molecular chaperone (DnaJ superfamily)	UP	5.6092	0.0066966	blast,frame:1 start:280 end:1179|blast,frame:3 start:1203 end:1709
Cluster-15957.86794	444.26	489.88	405.21	175.78	272.61	222.74	19.12	22.83	15.19	7.21	12.03	9.52	1631	720030359	XP_010265488.1	2259	3.5e-252	PREDICTED: plasma membrane ATPase 4 [Nelumbo nucifera]	590580983	XM_007014160.1	701	0	Theobroma cacao Plasma membrane ATPase 4 isoform 2 (TCM_039126) mRNA, complete cds	K01535	E3.6.3.6	H+-transporting ATPase	http://www.genome.jp/dbget-bin/www_bget?ko:K01535	Q7XPY2	2160	1.5e-241	Plasma membrane ATPase OS=Oryza sativa subsp. japonica GN=Os04g0656100 PE=2 SV=1	PF03102//PF00122//PF01197//PF08477	NeuB family//E1-E2 ATPase//Ribosomal protein L31//Ras of Complex, Roc, domain of DAPkinase	GO:0006412//GO:0042254//GO:0007264//GO:0016051	translation//ribosome biogenesis//small GTPase mediated signal transduction//carbohydrate biosynthetic process	GO:0003735//GO:0000166//GO:0046872//GO:0005525	structural constituent of ribosome//nucleotide binding//metal ion binding//GTP binding	GO:0005622//GO:0005840	intracellular//ribosome	--	--	UP	1.0159	0.00093343	estscan,start:133 end:1631
Cluster-15957.86797	10.6	5.55	34.33	0	0	0	4.49	2.52	12.31	0	0	0	402	743766858	XP_010913679.1	411	1.7e-38	PREDICTED: plasma membrane ATPase [Elaeis guineensis]	823219187	XM_012586873.1	138	3.27e-64	PREDICTED: Gossypium raimondii plasma membrane ATPase 4-like (LOC105767365), mRNA	K01535	E3.6.3.6	H+-transporting ATPase	http://www.genome.jp/dbget-bin/www_bget?ko:K01535	Q03194	396	1.3e-37	Plasma membrane ATPase 4 OS=Nicotiana plumbaginifolia GN=PMA4 PE=2 SV=1	--	--	--	--	--	--	--	--	--	--	UP	6.4628	0.0027602	estscan,start:402 end:151; minus strand
Cluster-15957.117955	18.74	27.43	29.3	0	0	3.36	1.36	2.15	1.84	0	0	0.24	1077	--	--	--	--	--	--	--	--	--	--	--	--	--	--	--	--	--	--	--	--	--	--	--	--	--	--	--	--	UP	4.668	0.00082818	estscan,start:820 end:634; minus strand
Cluster-15957.34821	14	13	20	0	0	0	26.91	27.09	31.19	0	0	0	279	728848145	KHG27588.1	137	6.9e-07	Potassium transporter 2 [Gossypium arboreum]	--	--	--	--	--	--	--	--	--	O22881	136	1.3e-07	Potassium transporter 2 OS=Arabidopsis thaliana GN=POT2 PE=1 SV=2	--	--	--	--	--	--	--	--	--	--	UP	6.4024	0.00027174	estscan,start:1 end:244
Cluster-15957.90611	0	0	0	42.96	25.3	51.53	0	0	0	5.88	3.71	7.24	671	604328336	EYU33971.1	495	5.1e-48	hypothetical protein MIMGU_mgv1a020390mg [Erythranthe guttata]	--	--	--	--	--	--	--	--	--	Q7XA40	436	5e-42	Putative disease resistance protein RGA3 OS=Solanum bulbocastanum GN=RGA3 PE=2 SV=2	PF00931//PF00005	NB-ARC domain//ABC transporter	--	--	GO:0016887//GO:0005524//GO:0043531	ATPase activity//ATP binding//ADP binding	--	--	--	--	DOWN	-7.7538	9.05e-07	blast,frame:-3 start:669 end:1
Cluster-15957.42723	67.06	111.77	231.49	0	0	0	1.27	2.29	3.83	0	0	0	3370	743786206	XP_010922113.1	1469	2.9e-160	PREDICTED: CBL-interacting protein kinase 32 isoform X1 [Elaeis guineensis]	719986604	XR_734595.1	553	0	PREDICTED: Nelumbo nucifera CBL-interacting protein kinase 32 (LOC104593547), transcript variant X3, misc_RNA	--	--	--	--	Q2V452	1376	2.5e-150	CBL-interacting serine/threonine-protein kinase 3 OS=Arabidopsis thaliana GN=CIPK3 PE=1 SV=2	PF06293//PF01328//PF07714//PF00069//PF03822//PF00509	Lipopolysaccharide kinase (Kdo/WaaP) family//Peroxidase, family 2//Protein tyrosine kinase//Protein kinase domain//NAF domain//Haemagglutinin	GO:0006804//GO:0019064//GO:0007165//GO:0006468//GO:0006979	obsolete peroxidase reaction//fusion of virus membrane with host plasma membrane//signal transduction//protein phosphorylation//response to oxidative stress	GO:0046789//GO:0016773//GO:0004672//GO:0005524//GO:0004601	host cell surface receptor binding//phosphotransferase activity, alcohol group as acceptor//protein kinase activity//ATP binding//peroxidase activity	GO:0009986//GO:0019031//GO:0016020	cell surface//viral envelope//membrane	--	--	UP	9.5019	2.32e-10	estscan,start:2369 end:3370
Cluster-15957.42725	4.69	10.12	26.98	0	0	0	0.08	0.18	0.38	0	0	0	3933	526118036	NP_001268179.1	886	1.4e-92	CBL-interacting protein kinase 18 [Vitis vinifera]>gi|731393444|ref|XP_010651481.1| PREDICTED: CBL-interacting protein kinase 18 isoform X1 [Vitis vinifera]>gi|731393446|ref|XP_010651482.1| PREDICTED: CBL-interacting protein kinase 18 isoform X1 [Vitis vinifera]>gi|731393448|ref|XP_010651483.1| PREDICTED: CBL-interacting protein kinase 18 isoform X1 [Vitis vinifera]>gi|731393450|ref|XP_010651484.…	719986604	XR_734595.1	300	3.04e-153	PREDICTED: Nelumbo nucifera CBL-interacting protein kinase 32 (LOC104593547), transcript variant X3, misc_RNA	K07198	PRKAA, AMPK	5'-AMP-activated protein kinase, catalytic alpha subunit	http://www.genome.jp/dbget-bin/www_bget?ko:K07198	Q2QY53	847	6.4e-89	CBL-interacting protein kinase 32 OS=Oryza sativa subsp. japonica GN=CIPK32 PE=2 SV=2	PF06293//PF01328//PF07714//PF00069	Lipopolysaccharide kinase (Kdo/WaaP) family//Peroxidase, family 2//Protein tyrosine kinase//Protein kinase domain	GO:0009069//GO:0016310//GO:0006804//GO:0006979//GO:0006468//GO:0007165	serine family amino acid metabolic process//phosphorylation//obsolete peroxidase reaction//response to oxidative stress//protein phosphorylation//signal transduction	GO:0016773//GO:0005524//GO:0004601//GO:0004672//GO:0004674	phosphotransferase activity, alcohol group as acceptor//ATP binding//peroxidase activity//protein kinase activity//protein serine/threonine kinase activity	GO:0016020	membrane	--	--	UP	6.2	0.0055524	blast,frame:2 start:2333 end:2941
Cluster-15957.201743	0	0	0	6	10.57	14.5	0	0	0	0.8	1.52	1.99	680	590639347	XP_007029644.1	246	3.9e-19	Plasma membrane isoform 4 [Theobroma cacao]>gi|508718249|gb|EOY10146.1| Plasma membrane isoform 4 [Theobroma cacao]	720054705	XM_010274841.1	76	1.67e-29	PREDICTED: Nelumbo nucifera uncharacterized LOC104608757 (LOC104608757), transcript variant X1, mRNA	--	--	--	--	--	--	--	--	PF04627//PF01105	Mitochondrial ATP synthase epsilon chain//emp24/gp25L/p24 family/GOLD	GO:0006810//GO:0015986//GO:0015992//GO:0006119	transport//ATP synthesis coupled proton transport//proton transport//oxidative phosphorylation	GO:0046961//GO:0046933	proton-transporting ATPase activity, rotational mechanism//proton-transporting ATP synthase activity, rotational mechanism	GO:0045259//GO:0016021//GO:0000275	proton-transporting ATP synthase complex//integral component of membrane//mitochondrial proton-transporting ATP synthase complex, catalytic core F(1)	--	--	DOWN	-5.7892	0.0053526	blast,frame:3 start:3 end:341
Cluster-15957.201747	0	0	0	9	6	14	0	0	0	13.56	9.04	18.85	287	--	--	--	--	--	--	--	--	--	--	--	--	--	--	--	--	--	--	--	--	--	--	--	--	--	--	--	--	DOWN	-5.698	0.0076811	estscan,start:287 end:1; minus strand
Cluster-15957.151277	44.45	62.4	17.53	0	0	0	2.35	3.58	0.81	0	0	0	1375	743762382	XP_010907885.1	984	2.1e-104	PREDICTED: uncharacterized protein At5g08430-like isoform X2 [Elaeis guineensis]	743762397	XM_010909641.1	102	1.22e-43	PREDICTED: Elaeis guineensis uncharacterized protein At5g08430-like (LOC105034417), transcript variant X10, mRNA	--	--	--	--	Q9FT92	663	4.9e-68	Uncharacterized protein At5g08430 OS=Arabidopsis thaliana GN=At5g08430 PE=1 SV=2	PF03126//PF02201	Plus-3 domain//SWIB/MDM2 domain	--	--	GO:0005515//GO:0003677	protein binding//DNA binding	--	--	--	--	UP	7.8689	7.09e-06	blast,frame:-1 start:1312 end:2
Cluster-15957.52914	17.91	52.57	30.49	324.39	272.53	299.59	2.91	9.22	4.27	49.83	44.88	47.15	626	719986350	XP_010251672.1	141	5.3e-07	PREDICTED: UBP1-associated protein 2A-like [Nelumbo nucifera]>gi|719986354|ref|XP_010251673.1| PREDICTED: UBP1-associated protein 2A-like [Nelumbo nucifera]>gi|719986357|ref|XP_010251674.1| PREDICTED: UBP1-associated protein 2A-like [Nelumbo nucifera]	--	--	--	--	--	--	--	--	--	--	--	--	--	--	--	--	--	--	--	--	--	--	--	DOWN	-3.1251	2.48e-11	blast,frame:3 start:3 end:260
Cluster-15957.118431	0	0.88	0	0	71.29	93.33	0	0.06	0	0	4.31	5.45	1261	645264478	XP_008237696.1	395	3.8e-36	PREDICTED: transcriptional corepressor SEUSS [Prunus mume]	--	--	--	--	--	--	--	--	--	Q8W234	219	1.4e-16	Transcriptional corepressor SEUSS OS=Arabidopsis thaliana GN=SEU PE=1 SV=1	--	--	--	--	--	--	--	--	--	--	DOWN	-7.2024	0.017274	blast,frame:3 start:693 end:1259
Cluster-15957.110228	10	3	11.87	0	0	0	14.12	4.56	13.68	0	0	0	295	645252904	XP_008232336.1	213	1.1e-15	PREDICTED: metacaspase-1-like [Prunus mume]	720059305	XM_010276232.1	58	6.88e-20	PREDICTED: Nelumbo nucifera metacaspase-1-like (LOC104609838), mRNA	--	--	--	--	Q7XJE6	189	9.5e-14	Metacaspase-1 OS=Arabidopsis thaliana GN=AMC1 PE=1 SV=1	PF02547	Queuosine biosynthesis protein	GO:0008616	queuosine biosynthetic process	GO:0016853//GO:0016740	isomerase activity//transferase activity	--	--	--	--	UP	5.4675	0.027528	blast,frame:-1 start:262 end:20
Cluster-15957.110229	14.84	22.15	19.37	2	4	6	9.35	14.93	10.21	1.17	2.45	3.38	355	702293060	XP_010047612.1	207	6.7e-15	PREDICTED: deoxyhypusine synthase [Eucalyptus grandis]>gi|702293065|ref|XP_010047613.1| PREDICTED: deoxyhypusine synthase [Eucalyptus grandis]>gi|629114880|gb|KCW79555.1| hypothetical protein EUGRSUZ_C00926 [Eucalyptus grandis]	--	--	--	--	--	K00809	DHPS, dys	deoxyhypusine synthase	http://www.genome.jp/dbget-bin/www_bget?ko:K00809	Q9FI94	203	2.7e-15	Deoxyhypusine synthase OS=Arabidopsis thaliana GN=DHS PE=2 SV=1	PF10590	Pyridoxine 5'-phosphate oxidase C-terminal dimerisation region	GO:0055114	oxidation-reduction process	GO:0016638	oxidoreductase activity, acting on the CH-NH2 group of donors	--	--	KOG2924	Deoxyhypusine synthase	UP	2.247	0.034513	blast,frame:-3 start:353 end:3
Cluster-15957.169995	11.03	21.44	7.44	0	0	0	0.86	1.81	0.51	0	0	0	1016	672110679	XP_008796728.1	709	1.2e-72	PREDICTED: uncharacterized protein LOC103712098 [Phoenix dactylifera]	899131468	BK009287.1	229	2.25e-114	TPA_inf: Quercus robur L18 ribosomal protein Heart Stopper (Heart Stopper) mRNA, complete cds	--	--	--	--	--	--	--	--	PF00861	Ribosomal L18p/L5e family	GO:0042254//GO:0006412	ribosome biogenesis//translation	GO:0003735	structural constituent of ribosome	GO:0005840//GO:0005622	ribosome//intracellular	--	--	UP	6.1957	0.0034849	blast,frame:3 start:324 end:884
Cluster-15957.130199	165	219	202	79	123	77	70.4	100.24	72.95	31.41	51.95	30.28	401	--	--	--	--	--	--	--	--	--	--	--	--	--	--	--	--	--	--	--	--	--	--	--	--	--	--	--	--	UP	1.0798	0.010421	estscan,start:1 end:91
Cluster-15957.103932	24	13	22	0	1	0	11.29	6.55	8.73	0	0.46	0	388	657950991	XP_008350664.1	149	3.9e-08	PREDICTED: putative disease resistance protein RGA1 [Malus domestica]	--	--	--	--	--	--	--	--	--	--	--	--	--	PF00560//PF13516	Leucine Rich Repeat//Leucine Rich repeat	--	--	GO:0005515	protein binding	--	--	--	--	UP	5.771	0.0011678	estscan,start:388 end:1; minus strand
Cluster-15957.103930	12	6	10	0	1	0	24.06	13.06	16.26	0	1.82	0	277	147844250	CAN82122.1	193	2.2e-13	hypothetical protein VITISV_009093 [Vitis vinifera]	--	--	--	--	--	K15078	SLX1	structure-specific endonuclease subunit SLX1	http://www.genome.jp/dbget-bin/www_bget?ko:K15078	Q7XA42	145	1.1e-08	Putative disease resistance protein RGA1 OS=Solanum bulbocastanum GN=RGA1 PE=2 SV=2	--	--	--	--	--	--	--	--	--	--	UP	4.6978	0.03518	blast,frame:-2 start:276 end:1
Cluster-15957.45843	415.7	319.42	404.09	93.61	121.29	149.18	11.06	9.21	9.38	2.38	3.32	3.96	2474	297743226	CBI36093.3	427	1.4e-39	unnamed protein product [Vitis vinifera]	--	--	--	--	--	--	--	--	--	Q9C7A2	284	7.7e-24	Ankyrin repeat-containing protein At3g12360 OS=Arabidopsis thaliana GN=At3g12360 PE=2 SV=1	PF00023//PF13606	Ankyrin repeat//Ankyrin repeat	--	--	GO:0005515	protein binding	--	--	--	--	UP	1.6549	1.46e-14	blast,frame:1 start:466 end:1887
Cluster-15957.124218	4.41	0	0	21.43	43.85	17.64	0.14	0	0	0.65	1.44	0.56	2103	720003234	XP_010256921.1	440	3.8e-41	PREDICTED: serine/arginine-rich SC35-like splicing factor SCL30 [Nelumbo nucifera]>gi|720003236|ref|XP_010256922.1| PREDICTED: serine/arginine-rich SC35-like splicing factor SCL30 [Nelumbo nucifera]>gi|720003238|ref|XP_010256923.1| PREDICTED: serine/arginine-rich SC35-like splicing factor SCL30 [Nelumbo nucifera]	721673205	XM_003578710.2	106	1.13e-45	PREDICTED: Brachypodium distachyon serine/arginine-rich SC35-like splicing factor SCL30 (LOC100826288), mRNA	K12900	FUSIP1	FUS-interacting serine-arginine-rich protein 1	http://www.genome.jp/dbget-bin/www_bget?ko:K12900	Q8L3X8	399	3e-37	Serine/arginine-rich SC35-like splicing factor SCL30 OS=Arabidopsis thaliana GN=SCL30 PE=1 SV=1	PF00076	RNA recognition motif. (a.k.a. RRM, RBD, or RNP domain)	--	--	GO:0003676	nucleic acid binding	--	--	--	--	DOWN	-4.365	0.0091624	blast,frame:-3 start:1975 end:1265
Cluster-15957.101799	1057.88	889.8	1122.27	275.56	476.33	567.79	238.1	215.91	217.01	58.46	108.1	122.35	525	--	--	--	--	--	567852228	XM_006419215.1	41	3.64e-10	Citrus clementina hypothetical protein (CICLE_v10004187mg) mRNA, complete cds	--	--	--	--	--	--	--	--	PF06495	Fruit fly transformer protein	GO:0006397//GO:0046660	mRNA processing//female sex differentiation	--	--	GO:0005634	nucleus	--	--	UP	1.2335	2.51e-05	estscan,start:525 end:1; minus strand
Cluster-15957.68701	1.01	1.02	0	2	52.26	19.23	0.32	0.35	0	0.59	16.57	5.73	449	--	--	--	--	--	--	--	--	--	--	--	--	--	--	--	--	--	--	--	--	--	--	--	--	--	--	--	--	DOWN	-5.1399	0.032721	estscan,start:1 end:449
Cluster-15957.28504	275	276	440	114	154	140	6.59	7.17	9.2	2.61	3.79	3.35	2719	12655849	AAK00623.1	2176	2.5e-242	9-cis-epoxycarotenoid dioxygenase [Persea americana]	12655848	AF224671.1	584	0	Persea americana 9-cis-epoxycarotenoid dioxygenase (NCED3) mRNA, complete cds	K09840	NCED	9-cis-epoxycarotenoid dioxygenase	http://www.genome.jp/dbget-bin/www_bget?ko:K09840	Q9M6E8	1891	3.9e-210	9-cis-epoxycarotenoid dioxygenase NCED1, chloroplastic OS=Phaseolus vulgaris GN=NCED1 PE=2 SV=1	--	--	--	--	--	--	--	--	--	--	UP	1.2698	9.76e-07	blast,frame:-1 start:1996 end:140
Cluster-15957.20736	7	5.01	8	0	0	0	1.49	1.15	1.47	0	0	0	540	--	--	--	--	--	--	--	--	--	--	--	--	--	--	--	--	--	--	--	--	--	--	--	--	--	--	--	--	UP	5.1712	0.029619	estscan,start:1 end:505
Cluster-15957.134757	0	4.66	6.64	122.25	43.69	7.63	0	0.16	0.19	3.74	1.44	0.24	2098	719983523	XP_010250787.1	927	1.3e-97	PREDICTED: uncharacterized protein LOC104592935 [Nelumbo nucifera]>gi|719983526|ref|XP_010250788.1| PREDICTED: uncharacterized protein LOC104592935 [Nelumbo nucifera]	719983525	XM_010252486.1	215	2.87e-106	PREDICTED: Nelumbo nucifera uncharacterized LOC104592935 (LOC104592935), transcript variant X2, mRNA	--	--	--	--	--	--	--	--	--	--	--	--	--	--	--	--	--	--	DOWN	-3.9314	0.043088	blast,frame:2 start:632 end:2098
Cluster-15957.35641	0	0	0	7	4.92	10	0	0	0	1.91	1.43	2.75	466	--	--	--	--	--	--	--	--	--	--	--	--	--	--	--	--	--	--	--	--	--	--	--	--	--	--	--	--	DOWN	-5.3024	0.023672	estscan,start:1 end:334
Cluster-22896.5	56.67	59.17	169.55	216.01	232.41	256.62	2.09	2.36	5.45	7.59	8.8	9.41	1859	225438799	XP_002283192.1	1331	1.6e-144	PREDICTED: probable 2-oxoglutarate-dependent dioxygenase At3g49630 [Vitis vinifera]>gi|296082373|emb|CBI21378.3| unnamed protein product [Vitis vinifera]	778673660	XM_004151813.2	189	7.21e-92	PREDICTED: Cucumis sativus probable 2-oxoglutarate-dependent dioxygenase At3g49630 (LOC101209241), mRNA	--	--	--	--	Q84MB6	1193	2.3e-129	Probable 2-oxoglutarate-dependent dioxygenase At3g49630 OS=Arabidopsis thaliana GN=At3g50210 PE=2 SV=1	PF03171//PF02159	2OG-Fe(II) oxygenase superfamily//Oestrogen receptor	GO:0043401//GO:0055114//GO:0006355//GO:0007165	steroid hormone mediated signaling pathway//oxidation-reduction process//regulation of transcription, DNA-templated//signal transduction	GO:0030284//GO:0005506//GO:0016491//GO:0005496//GO:0016706//GO:0003677	estrogen receptor activity//iron ion binding//oxidoreductase activity//steroid binding//oxidoreductase activity, acting on paired donors, with incorporation or reduction of molecular oxygen, 2-oxoglutarate as one donor, and incorporation of one atom each of oxygen into both donors//DNA binding	GO:0005634	nucleus	--	--	DOWN	-1.3435	0.030876	blast,frame:3 start:3 end:1199
Cluster-15957.164959	43.2	23.45	38.66	5.48	9.86	10.02	0.7	0.41	0.55	0.08	0.16	0.16	3906	255541818	XP_002511973.1	933	4.8e-98	histone deacetylase hda1, putative [Ricinus communis]>gi|223549153|gb|EEF50642.1| histone deacetylase hda1, putative [Ricinus communis]	720029604	XM_010266965.1	300	3.02e-153	PREDICTED: Nelumbo nucifera histone deacetylase 15 (LOC104603043), transcript variant X6, mRNA	K11407	HDAC6	histone deacetylase 6	http://www.genome.jp/dbget-bin/www_bget?ko:K11407	Q8GXJ1	779	4.9e-81	Histone deacetylase 15 OS=Arabidopsis thaliana GN=HDA15 PE=2 SV=2	PF15985//PF00641	KH domain//Zn-finger in Ran binding protein and others	--	--	GO:0008270//GO:0003723	zinc ion binding//RNA binding	--	--	KOG1343	Histone deacetylase complex, catalytic component HDA1	UP	2.0716	0.0056576	blast,frame:-2 start:3533 end:2220
Cluster-15957.2360	0	0	1	30.25	6.82	8.19	0	0	0.35	11.54	2.76	3.1	407	695009025	XP_009391124.1	285	6.9e-24	PREDICTED: UPF0481 protein At3g47200-like [Musa acuminata subsp. malaccensis]	--	--	--	--	--	--	--	--	--	Q9SD53	171	1.6e-11	UPF0481 protein At3g47200 OS=Arabidopsis thaliana GN=At3g47200 PE=2 SV=1	--	--	--	--	--	--	--	--	--	--	DOWN	-5.4197	0.020455	blast,frame:-1 start:407 end:3
Cluster-15957.722	12	15.79	5	0	0	0	0.86	1.22	0.31	0	0	0	1086	629104893	KCW70362.1	200	1.3e-13	hypothetical protein EUGRSUZ_F03605 [Eucalyptus grandis]	--	--	--	--	--	--	--	--	--	--	--	--	--	--	--	--	--	--	--	--	--	--	--	UP	5.9534	0.0076618	estscan,start:1086 end:912; minus strand
Cluster-15957.726	19.52	11.7	17.55	0	0.28	0	1.54	1	1.2	0	0.02	0	1010	--	--	--	--	--	--	--	--	--	--	--	--	--	--	--	--	--	--	--	--	--	--	--	--	--	--	--	--	UP	6.4977	0.00021416	estscan,start:519 end:584
Cluster-15957.43245	2.45	9.71	14.27	0	0	0	0.03	0.15	0.18	0	0	0	4429	720051921	XP_010272245.1	6291	0	PREDICTED: protein furry homolog-like [Nelumbo nucifera]>gi|720051924|ref|XP_010272247.1| PREDICTED: protein furry homolog-like [Nelumbo nucifera]>gi|720051927|ref|XP_010272248.1| PREDICTED: protein furry homolog-like [Nelumbo nucifera]	720051926	XM_010273946.1	1870	0	PREDICTED: Nelumbo nucifera protein furry homolog-like (LOC104608078), transcript variant X3, mRNA	--	--	--	--	O94915	344	1.5e-30	Protein furry homolog-like OS=Homo sapiens GN=FRYL PE=1 SV=2	--	--	--	--	--	--	--	--	KOG1825	Fry-like conserved proteins	UP	5.5404	0.04366	estscan,start:1 end:4429
Cluster-15957.114501	230.74	94.19	228.76	36.44	59.34	78.58	4.69	2.07	4.06	0.71	1.24	1.59	3158	--	--	--	--	--	--	--	--	--	--	--	--	--	--	--	--	--	--	PF06466	PCAF (P300/CBP-associated factor) N-terminal domain	GO:0006355//GO:0042967	regulation of transcription, DNA-templated//acyl-carrier-protein biosynthetic process	GO:0004402	histone acetyltransferase activity	GO:0000123//GO:0005634	histone acetyltransferase complex//nucleus	--	--	UP	1.6669	0.0042413	estscan,start:687 end:9; minus strand
Cluster-15957.81092	33	66.08	46	19	4	8	5.95	12.86	7.15	3.24	0.73	1.39	590	629097339	KCW63104.1	202	4.2e-14	hypothetical protein EUGRSUZ_G00712 [Eucalyptus grandis]	292683081	AK339633.1	38	1.92e-08	Lotus japonicus cDNA, clone: LjFL3-040-CH09, HTC	--	--	--	--	Q9LZ99	190	1.5e-13	Expansin-A9 OS=Arabidopsis thaliana GN=EXPA9 PE=2 SV=1	--	--	--	--	--	--	--	--	--	--	UP	2.2284	0.04501	estscan,start:466 end:590
Cluster-15957.81090	0	0	0	35	17	50	0	0	0	1.93	1.01	2.87	1280	--	--	--	--	--	--	--	--	--	--	--	--	--	--	--	--	--	--	--	--	--	--	--	--	--	--	--	--	DOWN	-7.5132	8.71e-06	--
Cluster-15957.10917	20.02	13.36	13.78	0	0	0	0.55	0.4	0.33	0	0	0	2416	590597343	XP_007018583.1	162	7.6e-09	Uncharacterized protein TCM_034766 [Theobroma cacao]>gi|508723911|gb|EOY15808.1| Uncharacterized protein TCM_034766 [Theobroma cacao]	--	--	--	--	--	--	--	--	--	--	--	--	--	--	--	--	--	--	--	--	--	--	--	UP	6.421	0.00033125	blast,frame:1 start:1297 end:1713
Cluster-15957.10910	1	0	0	13	5.01	19.32	0.05	0	0	0.57	0.24	0.88	1541	595840170	XP_007207981.1	1045	2e-111	hypothetical protein PRUPE_ppa015715mg, partial [Prunus persica]>gi|462403623|gb|EMJ09180.1| hypothetical protein PRUPE_ppa015715mg, partial [Prunus persica]	408362944	JX455082.1	39	1.44e-08	Beta vulgaris subsp. vulgaris clone Beetle5-1 retrotransposon Ty3-gypsy, complete sequence	--	--	--	--	Q7LHG5	315	1.2e-27	Transposon Ty3-I Gag-Pol polyprotein OS=Saccharomyces cerevisiae (strain ATCC 204508 / S288c) GN=TY3B-I PE=3 SV=2	PF00665	Integrase core domain	GO:0015074	DNA integration	--	--	--	--	--	--	DOWN	-5.0876	0.023072	estscan,start:1 end:1541
Cluster-15957.10911	3.37	2	5.01	29.22	37.02	72.58	0.07	0.05	0.1	0.62	0.84	1.6	2923	731435241	XP_010645383.1	301	7e-25	PREDICTED: serine/threonine-protein phosphatase 7 long form homolog isoform X2 [Vitis vinifera]	--	--	--	--	--	--	--	--	--	Q9LNG5	267	8.6e-22	Serine/threonine-protein phosphatase 7 long form homolog OS=Arabidopsis thaliana GN=At1g48120 PE=2 SV=1	PF05195//PF00346	Aminopeptidase P, N-terminal domain//Respiratory-chain NADH dehydrogenase, 49 Kd subunit	GO:0055114	oxidation-reduction process	GO:0051287//GO:0030145//GO:0048038//GO:0016651//GO:0004177	NAD binding//manganese ion binding//quinone binding//oxidoreductase activity, acting on NAD(P)H//aminopeptidase activity	--	--	--	--	DOWN	-3.7865	1.21e-05	estscan,start:540 end:1; minus strand
Cluster-4722.0	0	0	0	10	10	16	0	0	0	1.5	1.61	2.46	635	147766035	CAN70214.1	234	8.9e-18	hypothetical protein VITISV_038742 [Vitis vinifera]	--	--	--	--	--	--	--	--	--	--	--	--	--	--	--	--	--	--	--	--	--	--	--	DOWN	-6.0111	0.0016789	blast,frame:-1 start:635 end:3
Cluster-15957.96582	0	0	4.23	497.18	148.28	285.07	0	0	0.1	12.56	4.03	7.53	2485	743867371	XP_010905298.1	1993	3.8e-221	PREDICTED: scarecrow-like protein 21 [Elaeis guineensis]>gi|743867375|ref|XP_010905299.1| PREDICTED: scarecrow-like protein 21 [Elaeis guineensis]	720045319	XM_010271866.1	386	0	PREDICTED: Nelumbo nucifera scarecrow-like protein 21 (LOC104606588), mRNA	--	--	--	--	Q9LDL7	1614	4.7e-178	Scarecrow-like transcription factor PAT1 OS=Arabidopsis thaliana GN=PAT1 PE=2 SV=1	PF08352	Oligopeptide/dipeptide transporter, C-terminal region	GO:0015833	peptide transport	GO:0005524//GO:0000166	ATP binding//nucleotide binding	--	--	--	--	DOWN	-7.9163	5.87e-14	blast,frame:2 start:467 end:2251
Cluster-15957.70795	38.88	9.95	76.23	255.06	106.44	199.1	0.58	0.16	0.99	3.64	1.64	2.97	4202	719984929	XP_010251222.1	1162	1.5e-124	PREDICTED: polygalacturonase At1g48100 [Nelumbo nucifera]	719984928	XM_010252920.1	303	6.98e-155	PREDICTED: Nelumbo nucifera polygalacturonase At1g48100 (LOC104593176), mRNA	--	--	--	--	Q949Z1	657	7.4e-67	Polygalacturonase At1g48100 OS=Arabidopsis thaliana GN=At1g48100 PE=2 SV=1	PF02969//PF00295//PF02371	TATA box binding protein associated factor (TAF)//Glycosyl hydrolases family 28//Transposase IS116/IS110/IS902 family	GO:0005975//GO:0006313//GO:0005985//GO:0005982//GO:0006352	carbohydrate metabolic process//transposition, DNA-mediated//sucrose metabolic process//starch metabolic process//DNA-templated transcription, initiation	GO:0004650//GO:0003677//GO:0004803	polygalacturonase activity//DNA binding//transposase activity	GO:0005634	nucleus	--	--	DOWN	-2.2331	0.019322	blast,frame:-3 start:2817 end:1987
Cluster-15957.159068	0	0	0	10.75	9.3	29.76	0	0	0	0.26	0.24	0.76	2572	--	--	--	--	--	--	--	--	--	--	--	--	--	--	--	--	--	--	--	--	--	--	--	--	--	--	--	--	DOWN	-6.4668	0.0012458	estscan,start:222 end:1; minus strand
Cluster-15957.153693	0	0	0	7.8	16	16.55	0	0	0	0.42	0.94	0.94	1292	--	--	--	--	--	--	--	--	--	--	--	--	--	--	--	--	--	--	--	--	--	--	--	--	--	--	--	--	DOWN	-6.1955	0.0011357	estscan,start:1292 end:1120; minus strand
Cluster-15957.68270	41.36	48.31	54.49	1.29	0	0	1.4	1.78	1.61	0.04	0	0	1998	567919992	XP_006452002.1	926	1.6e-97	hypothetical protein CICLE_v10010507mg [Citrus clementina]>gi|568820315|ref|XP_006464668.1| PREDICTED: cyclic nucleotide-gated ion channel 4-like [Citrus sinensis]>gi|557555228|gb|ESR65242.1| hypothetical protein CICLE_v10010507mg [Citrus clementina]	--	--	--	--	--	--	--	--	--	Q94AS9	814	2.2e-85	Cyclic nucleotide-gated ion channel 4 OS=Arabidopsis thaliana GN=CNGC4 PE=2 SV=2	PF00520	Ion transport protein	GO:0006811//GO:0055085	ion transport//transmembrane transport	GO:0005216	ion channel activity	GO:0016020	membrane	--	--	UP	7.0583	3.32e-06	blast,frame:-2 start:746 end:3
Cluster-15957.155030	0	0	0	2.08	14.72	27.57	0	0	0	0.14	1.06	1.92	1099	--	--	--	--	--	--	--	--	--	--	--	--	--	--	--	--	--	--	PF02272	DHHA1 domain	--	--	GO:0003676	nucleic acid binding	--	--	--	--	DOWN	-6.2988	0.014555	estscan,start:1099 end:736; minus strand
Cluster-15957.26667	164.51	164.45	232.88	12.41	0	26.2	8.64	9.35	10.65	0.62	0	1.36	1384	720076967	XP_010240884.1	610	4.9e-61	PREDICTED: uncharacterized protein LOC104585635 [Nelumbo nucifera]>gi|720076970|ref|XP_010240885.1| PREDICTED: uncharacterized protein LOC104585635 [Nelumbo nucifera]>gi|720076973|ref|XP_010240886.1| PREDICTED: uncharacterized protein LOC104585635 [Nelumbo nucifera]	720054705	XM_010274841.1	76	3.49e-29	PREDICTED: Nelumbo nucifera uncharacterized LOC104608757 (LOC104608757), transcript variant X1, mRNA	--	--	--	--	--	--	--	--	PF05887//PF01105	Procyclic acidic repetitive protein (PARP)//emp24/gp25L/p24 family/GOLD	GO:0006810	transport	--	--	GO:0016021//GO:0016020	integral component of membrane//membrane	--	--	UP	3.9067	0.00051558	blast,frame:3 start:60 end:926
Cluster-15957.76804	0	2	1	14	12	18	0	1.01	0.4	6.12	5.56	7.74	388	--	--	--	--	--	--	--	--	--	--	--	--	--	--	--	--	--	--	--	--	--	--	--	--	--	--	--	--	DOWN	-3.8588	0.01112	estscan,start:1 end:388
Cluster-4608.12	0	0	0	11.82	27.42	13.3	0	0	0	0.86	2.14	1	1035	--	--	--	--	--	--	--	--	--	--	--	--	--	--	--	--	--	--	PF01738	Dienelactone hydrolase family	--	--	GO:0016787	hydrolase activity	--	--	--	--	DOWN	-6.5541	0.00044146	estscan,start:153 end:1; minus strand
Cluster-15957.143104	19.26	74.65	29.36	0	1.42	0	1.03	4.34	1.37	0	0.08	0	1360	568838010	XP_006473010.1	288	1e-23	PREDICTED: annexin D2-like [Citrus sinensis]	--	--	--	--	--	K17095	ANXA7_11	annexin A7/11	http://www.genome.jp/dbget-bin/www_bget?ko:K17095	Q9XEE2	269	2.3e-22	Annexin D2 OS=Arabidopsis thaliana GN=ANN2 PE=1 SV=1	PF00191	Annexin	--	--	GO:0005509//GO:0005544	calcium ion binding//calcium-dependent phospholipid binding	--	--	KOG0819	Annexin	UP	6.8924	0.0001892	estscan,start:1360 end:1148; minus strand
Cluster-15957.174615	7	3	8	15	27.48	29	5.31	2.43	5.04	10.48	20.09	19.33	338	--	--	--	--	--	--	--	--	--	--	--	--	--	--	--	--	--	--	PF00399	Yeast PIR protein repeat	GO:0042546	cell wall biogenesis	GO:0005199	structural constituent of cell wall	GO:0005618	cell wall	--	--	DOWN	-1.9813	0.042577	estscan,start:338 end:140; minus strand
Cluster-15957.50472	0	0	0	41.58	33.42	65.39	0	0	0	1.59	1.38	2.61	1728	719963946	XP_010251201.1	723	4.8e-74	PREDICTED: E3 ubiquitin-protein ligase MARCH11 isoform X1 [Nelumbo nucifera]>gi|719963949|ref|XP_010251210.1| PREDICTED: E3 ubiquitin-protein ligase MARCH11 isoform X1 [Nelumbo nucifera]	719963948	XM_010252908.1	220	3.91e-109	PREDICTED: Nelumbo nucifera E3 ubiquitin-protein ligase MARCH11 (LOC104593165), transcript variant X2, mRNA	--	--	--	--	--	--	--	--	PF13639//PF12678//PF12906	Ring finger domain//RING-H2 zinc finger//RING-variant domain	--	--	GO:0005515//GO:0008270	protein binding//zinc ion binding	--	--	--	--	DOWN	-7.9695	2.13e-07	blast,frame:-3 start:1117 end:194
Cluster-15957.19283	0	0	0	78.8	82.35	72.69	0	0	0	9.06	10.16	8.61	749	225435836	XP_002283799.1	436	4e-41	PREDICTED: transcription factor Pur-alpha 1 [Vitis vinifera]	349719050	FQ392575.1	152	1.05e-71	Vitis vinifera clone SS0AFA5YC07	--	--	--	--	Q9SKZ1	394	4.1e-37	Transcription factor Pur-alpha 1 OS=Arabidopsis thaliana GN=PURA1 PE=1 SV=2	--	--	--	--	--	--	--	--	KOG3074	Transcriptional regulator of the PUR family, single-stranded-DNA-binding	DOWN	-8.7259	6.66e-10	estscan,start:749 end:471; minus strand
Cluster-5878.0	0	0	0	8.26	1.97	16.92	0	0	0	0.34	0.09	0.72	1635	--	--	--	--	--	--	--	--	--	--	--	--	--	--	--	--	--	--	--	--	--	--	--	--	--	--	--	--	DOWN	-5.5804	0.047615	estscan,start:1228 end:1332
Cluster-15957.83786	171.46	161.91	207.24	389.65	625.88	422.45	21.87	22.32	22.87	47.11	81.21	52.59	725	719972446	XP_010277584.1	1109	3.5e-119	PREDICTED: probable linoleate 9S-lipoxygenase 5 isoform X1 [Nelumbo nucifera]	4056402	AD001673.1	561	0	Persea americana lipoxygenase (LOX) mRNA, complete cds	K15718	LOX1_5	linoleate 9S-lipoxygenase	http://www.genome.jp/dbget-bin/www_bget?ko:K15718	Q43191	1074	5.6e-116	Probable linoleate 9S-lipoxygenase 5 OS=Solanum tuberosum GN=LOX1.5 PE=2 SV=1	PF00305//PF05336	Lipoxygenase//Domain of unknown function (DUF718)	GO:0019299//GO:0055114	rhamnose metabolic process//oxidation-reduction process	GO:0016702//GO:0046872//GO:0016857	oxidoreductase activity, acting on single donors with incorporation of molecular oxygen, incorporation of two atoms of oxygen//metal ion binding//racemase and epimerase activity, acting on carbohydrates and derivatives	GO:0005737	cytoplasm	--	--	DOWN	-1.4153	2.65e-07	estscan,start:725 end:1; minus strand
Cluster-15957.158945	18.01	10.12	4.05	0	0	0	2.21	1.34	0.43	0	0	0	743	590727702	XP_007099601.1	198	1.6e-13	Ankyrin repeat family protein, putative [Theobroma cacao]>gi|508728531|gb|EOY20428.1| Ankyrin repeat family protein, putative [Theobroma cacao]	--	--	--	--	--	--	--	--	--	--	--	--	--	--	--	--	--	--	--	--	--	--	--	UP	5.897	0.013319	blast,frame:-1 start:743 end:309
Cluster-15957.220632	0	0	0	5.09	13	22	0	0	0	1.12	3.07	4.92	515	657384794	AES97085.2	407	6.3e-38	plant/T31B5-30 protein [Medicago truncatula]	--	--	--	--	--	--	--	--	--	Q5UNY4	135	3e-07	Uncharacterized protein L728 OS=Acanthamoeba polyphaga mimivirus GN=MIMI_L728 PE=4 SV=1	--	--	--	--	--	--	--	--	--	--	DOWN	-6.1428	0.0042929	blast,frame:1 start:1 end:411
Cluster-15957.18776	0	0	0	16.29	40.64	33.67	0	0	0	4.24	11.3	8.84	476	590607983	XP_007021141.1	239	1.7e-18	Nbs-lrr resistance protein, putative isoform 1 [Theobroma cacao]>gi|590607987|ref|XP_007021142.1| Nbs-lrr resistance protein, putative isoform 1 [Theobroma cacao]>gi|590607991|ref|XP_007021143.1| Nbs-lrr resistance protein, putative isoform 1 [Theobroma cacao]>gi|590607994|ref|XP_007021144.1| Nbs-lrr resistance protein, putative isoform 1 [Theobroma cacao]>gi|508720769|gb|EOY12666.1| Nbs-lrr resi…	--	--	--	--	--	--	--	--	--	Q38834	167	5.5e-11	Disease resistance RPP13-like protein 4 OS=Arabidopsis thaliana GN=RPP13L4 PE=1 SV=2	--	--	--	--	--	--	--	--	--	--	DOWN	-7.3472	1.24e-05	blast,frame:1 start:1 end:474
Cluster-15957.88847	1	9	1	44	29	31	3.8	38.12	3.07	157.53	96.39	91.57	251	--	--	--	--	--	--	--	--	--	--	--	--	--	--	--	--	--	--	--	--	--	--	--	--	--	--	--	--	DOWN	-3.1856	0.021342	estscan,start:1 end:127
Cluster-15957.80695	640.83	780.23	773.91	462.95	284.23	309.53	11.54	15.23	12.17	7.96	5.26	5.57	3530	769797180	XP_011627922.1	4748	0	PREDICTED: inositol hexakisphosphate and diphosphoinositol-pentakisphosphate kinase 2 isoform X1 [Amborella trichopoda]>gi|769797182|ref|XP_011627923.1| PREDICTED: inositol hexakisphosphate and diphosphoinositol-pentakisphosphate kinase 2 isoform X1 [Amborella trichopoda]	720051824	XM_010273910.1	1607	0	PREDICTED: Nelumbo nucifera inositol hexakisphosphate and diphosphoinositol-pentakisphosphate kinase 2-like (LOC104608052), transcript variant X2, mRNA	K13024	PPIP5K, VIP	inositol-hexakisphosphate/diphosphoinositol-pentakisphosphate 1-kinase	http://www.genome.jp/dbget-bin/www_bget?ko:K13024	Q6ZQB6	1692	6e-187	Inositol hexakisphosphate and diphosphoinositol-pentakisphosphate kinase 2 OS=Mus musculus GN=Ppip5k2 PE=1 SV=3	PF00328	Histidine phosphatase superfamily (branch 2)	GO:0019497//GO:0006771	hexachlorocyclohexane metabolic process//riboflavin metabolic process	GO:0003993	acid phosphatase activity	--	--	KOG1057	Arp2/3 complex-interacting protein VIP1/Asp1, involved in regulation of actin cytoskeleton	UP	1.0509	0.0029311	blast,frame:-2 start:3529 end:326
Cluster-15957.70701	3.3	1.29	6.5	13	54.51	57.72	0.12	0.05	0.21	0.47	2.11	2.16	1824	--	--	--	--	--	--	--	--	--	--	--	--	--	--	--	--	--	--	--	--	--	--	--	--	--	--	--	--	DOWN	-3.6637	0.0019017	estscan,start:1464 end:1065; minus strand
Cluster-15957.54071	18.57	14.18	14.15	0	0	0	0.82	0.68	0.55	0	0	0	1591	734328073	KHN05908.1	160	8.5e-09	Transcription factor PIF1 [Glycine soja]	--	--	--	--	--	--	--	--	--	Q9FMG4	139	3.2e-07	Serine/arginine-rich splicing factor SC35 OS=Arabidopsis thaliana GN=SC35 PE=1 SV=1	PF01213	Adenylate cyclase associated (CAP) N terminal	GO:0007010	cytoskeleton organization	GO:0003779	actin binding	--	--	KOG4207	Predicted splicing factor, SR protein superfamily	UP	6.4229	0.00029259	estscan,start:472 end:1442
Cluster-15957.83199	0	0	3.17	11.48	14	39	0	0	0.67	2.65	3.45	9.1	504	--	--	--	--	--	--	--	--	--	--	--	--	--	--	--	--	--	--	PF11722	CCCH zinc finger in TRM13 protein	--	--	GO:0008168	methyltransferase activity	--	--	--	--	DOWN	-4.4349	0.017413	--
Cluster-15957.147821	0	0	0	11.88	6.55	10.87	0	0	0	0.44	0.26	0.42	1781	720036657	XP_010267425.1	439	4.2e-41	PREDICTED: probable protein S-acyltransferase 12 isoform X1 [Nelumbo nucifera]>gi|720036660|ref|XP_010267426.1| PREDICTED: probable protein S-acyltransferase 12 isoform X1 [Nelumbo nucifera]>gi|720036663|ref|XP_010267427.1| PREDICTED: probable protein S-acyltransferase 12 isoform X1 [Nelumbo nucifera]>gi|720036666|ref|XP_010267428.1| PREDICTED: probable protein S-acyltransferase 12 isoform X1 [Ne…	823208322	XM_012582147.1	58	4.58e-19	PREDICTED: Gossypium raimondii probable protein S-acyltransferase 14 (LOC105763798), transcript variant X2, mRNA	K18932	ZDHHC	palmitoyltransferase	http://www.genome.jp/dbget-bin/www_bget?ko:K18932	Q5M757	373	2.7e-34	Probable protein S-acyltransferase 12 OS=Arabidopsis thaliana GN=PAT12 PE=2 SV=1	PF01529//PF04900	DHHC palmitoyltransferase//Fcf1	--	--	GO:0008270	zinc ion binding	GO:0032040	small-subunit processome	--	--	DOWN	-5.7619	0.0049047	blast,frame:-3 start:1485 end:1192
Cluster-15957.147822	27.6	28.63	45.28	60.46	71.43	73.43	1.15	1.3	1.65	2.41	3.06	3.05	1671	225438051	XP_002271836.1	513	1e-49	PREDICTED: uncharacterized protein LOC100241175 [Vitis vinifera]	--	--	--	--	--	K15032	MTERFD	mTERF domain-containing protein, mitochondrial	http://www.genome.jp/dbget-bin/www_bget?ko:K15032	--	--	--	--	PF01632//PF02536	Ribosomal protein L35//mTERF	GO:0006412//GO:0006355//GO:0042254	translation//regulation of transcription, DNA-templated//ribosome biogenesis	GO:0003735//GO:0003690	structural constituent of ribosome//double-stranded DNA binding	GO:0005622//GO:0005840//GO:0005739	intracellular//ribosome//mitochondrion	--	--	DOWN	-1.0051	0.032231	estscan,start:697 end:1671
Cluster-15957.147829	15.19	27.2	25.7	82.88	69.43	94.46	0.75	1.46	1.11	3.91	3.52	4.63	1453	743811557	XP_010929191.1	990	4.4e-105	PREDICTED: probable serine incorporator isoform X2 [Elaeis guineensis]	769810264	XM_006845361.2	288	5.18e-147	PREDICTED: Amborella trichopoda probable serine incorporator (LOC18435315), mRNA	--	--	--	--	Q5R533	255	1e-20	Serine incorporator 3 OS=Pongo abelii GN=SERINC3 PE=2 SV=1	PF12409//PF07359//PF03348	P5-type ATPase cation transporter//Liver-expressed antimicrobial peptide 2 precursor (LEAP-2)//Serine incorporator (Serinc)	GO:0006812//GO:0042742	cation transport//defense response to bacterium	GO:0016887	ATPase activity	GO:0016020//GO:0016021	membrane//integral component of membrane	KOG2592	Tumor differentially expressed (TDE) protein	DOWN	-1.8473	5.4e-05	blast,frame:-3 start:1322 end:567
Cluster-15957.82959	44.39	27	71.69	16.03	11.99	8.34	17.1	11.17	23.45	5.77	4.59	2.98	416	--	--	--	--	--	--	--	--	--	--	--	--	--	--	--	--	--	--	--	--	--	--	--	--	--	--	--	--	UP	1.9455	0.016637	estscan,start:1 end:416
Cluster-15957.212242	4.56	0	0	19.04	26.07	54.81	0.14	0	0	0.55	0.81	1.66	2200	645259765	XP_008235518.1	1613	3.8e-177	PREDICTED: sterol 3-beta-glucosyltransferase UGT80A2 [Prunus mume]	720025717	XM_010265738.1	519	0	PREDICTED: Nelumbo nucifera sterol 3-beta-glucosyltransferase UGT80A2-like (LOC104602150), transcript variant X2, mRNA	K05841	E2.4.1.173	sterol 3beta-glucosyltransferase	http://www.genome.jp/dbget-bin/www_bget?ko:K05841	Q9M8Z7	1552	6.4e-171	Sterol 3-beta-glucosyltransferase UGT80A2 OS=Arabidopsis thaliana GN=UGT80A2 PE=1 SV=1	PF01256//PF00201//PF04843//PF03033	Carbohydrate kinase//UDP-glucoronosyl and UDP-glucosyl transferase//Herpesvirus tegument protein, N-terminal conserved region//Glycosyltransferase family 28 N-terminal domain	GO:0006508//GO:0005975//GO:0008152//GO:0030259	proteolysis//carbohydrate metabolic process//metabolic process//lipid glycosylation	GO:0052855//GO:0016758//GO:0008233	ADP-dependent NAD(P)H-hydrate dehydratase activity//transferase activity, transferring hexosyl groups//peptidase activity	--	--	--	--	DOWN	-4.2747	0.012972	blast,frame:2 start:2 end:1042
Cluster-15957.59247	45.96	73.2	46.56	0	10.02	0	6.11	10.52	5.36	0	1.36	0	706	--	--	--	--	--	--	--	--	--	--	--	--	--	--	--	--	--	--	--	--	--	--	--	--	--	--	--	--	UP	4.077	0.042824	estscan,start:1 end:706
Cluster-15957.139440	0	0	0	2.28	46.99	42.63	0	0	0	0.17	3.8	3.33	1007	720086718	XP_010243927.1	574	5.3e-57	PREDICTED: obg-like ATPase 1 [Nelumbo nucifera]	672139552	XM_008795341.1	182	2.99e-88	PREDICTED: Phoenix dactylifera obg-like ATPase 1 (LOC103709826), transcript variant X3, mRNA	K06942	K06942	uncharacterized protein	http://www.genome.jp/dbget-bin/www_bget?ko:K06942	P37518	371	2.6e-34	Ribosome-binding ATPase YchF OS=Bacillus subtilis (strain 168) GN=ychF PE=3 SV=1	PF01926//PF00005//PF02421	50S ribosome-binding GTPase//ABC transporter//Ferrous iron transport protein B	GO:0015684	ferrous iron transport	GO:0005524//GO:0016887//GO:0015093//GO:0005525	ATP binding//ATPase activity//ferrous iron transmembrane transporter activity//GTP binding	GO:0016021	integral component of membrane	KOG1491	Predicted GTP-binding protein (ODN superfamily)	DOWN	-7.3419	0.002336	blast,frame:-2 start:865 end:260
Cluster-34824.0	12	12	10	0	0	0	1.6	1.73	1.15	0	0	0	705	663441773	AIF28297.1	270	6.6e-22	PIN-like protein, partial [Aextoxicon punctatum]	663441808	KJ664302.1	100	7.91e-43	Persea borbonia isolate PbPIN11-alp PIN-like protein mRNA, partial cds	K13947	PIN	auxin efflux carrier family	http://www.genome.jp/dbget-bin/www_bget?ko:K13947	Q9C6B8	190	1.8e-13	Auxin efflux carrier component 1 OS=Arabidopsis thaliana GN=PIN1 PE=1 SV=1	PF03547	Membrane transport protein	GO:0055085	transmembrane transport	--	--	GO:0016021	integral component of membrane	--	--	UP	5.9611	0.0019266	estscan,start:243 end:1; minus strand
Cluster-15957.199775	5.81	10	4.34	0	0	0	1.29	2.4	0.83	0	0	0	528	--	--	--	--	--	--	--	--	--	--	--	--	--	--	--	--	--	--	--	--	--	--	--	--	--	--	--	--	UP	5.2234	0.045113	--
Cluster-15957.68339	39.49	62.16	55.29	144.78	126.25	103.91	0.79	1.35	0.97	2.77	2.6	2.08	3197	672179968	XP_008810162.1	360	1.1e-31	PREDICTED: transcription factor HBP-1a-like [Phoenix dactylifera]	695026893	XM_009402488.1	80	4.89e-31	PREDICTED: Musa acuminata subsp. malaccensis transcription factor HBP-1a-like (LOC103984914), mRNA	K09060	GBF	plant G-box-binding factor	http://www.genome.jp/dbget-bin/www_bget?ko:K09060	P23922	251	6.7e-20	Transcription factor HBP-1a OS=Triticum aestivum PE=2 SV=1	PF10473//PF04111//PF04833//PF06005//PF07716//PF00170//PF02183//PF06156//PF03131	Leucine-rich repeats of kinetochore protein Cenp-F/LEK1//Autophagy protein Apg6//COBRA-like protein//Protein of unknown function (DUF904)//Basic region leucine zipper//bZIP transcription factor//Homeobox associated leucine zipper//Protein of unknown function (DUF972)//bZIP Maf transcription factor	GO:0043093//GO:0006355//GO:0010215//GO:0000917//GO:0006914//GO:0016049//GO:0006260	FtsZ-dependent cytokinesis//regulation of transcription, DNA-templated//cellulose microfibril organization//barrier septum assembly//autophagy//cell growth//DNA replication	GO:0008134//GO:0042803//GO:0045502//GO:0003677//GO:0043565//GO:0003700	transcription factor binding//protein homodimerization activity//dynein binding//DNA binding//sequence-specific DNA binding//transcription factor activity, sequence-specific DNA binding	GO:0005634//GO:0005667//GO:0031225//GO:0030286//GO:0005737	nucleus//transcription factor complex//anchored component of membrane//dynein complex//cytoplasm	--	--	DOWN	-1.2641	0.005873	blast,frame:-1 start:2714 end:2385|blast,frame:-3 start:3102 end:2737
Cluster-15957.101903	43.95	110.64	72.91	0	0	0	3.58	9.75	5.16	0	0	0	986	698545750	XP_009767492.1	441	1.4e-41	PREDICTED: uncharacterized protein At5g64816-like [Nicotiana sylvestris]>gi|698545753|ref|XP_009767493.1| PREDICTED: uncharacterized protein At5g64816-like [Nicotiana sylvestris]>gi|698545756|ref|XP_009767494.1| PREDICTED: uncharacterized protein At5g64816-like [Nicotiana sylvestris]	743857274	XM_010943777.1	199	1.04e-97	PREDICTED: Elaeis guineensis uncharacterized protein At5g64816 (LOC105060169), transcript variant X1, mRNA	--	--	--	--	--	--	--	--	--	--	--	--	--	--	--	--	--	--	UP	8.7184	1.8e-08	blast,frame:1 start:271 end:660
Cluster-15957.50932	0	0	0	99	53	48.3	0	0	0	51.04	28.88	24.26	368	--	--	--	--	--	--	--	--	--	--	--	--	--	--	--	--	--	--	--	--	--	--	--	--	--	--	--	--	DOWN	-8.5172	3.61e-08	estscan,start:368 end:61; minus strand
Cluster-15957.50936	205.52	308.53	108.74	55.74	69.1	81.09	9.94	16.16	4.58	2.57	3.43	3.89	1480	719999708	XP_010255804.1	1058	5.9e-113	PREDICTED: 39S ribosomal protein L45, mitochondrial isoform X1 [Nelumbo nucifera]	719999707	XM_010257502.1	326	3.97e-168	PREDICTED: Nelumbo nucifera 39S ribosomal protein L45, mitochondrial (LOC104596382), transcript variant X1, mRNA	K17426	MRPL45	large subunit ribosomal protein L45	http://www.genome.jp/dbget-bin/www_bget?ko:K17426	Q9VCX3	150	1.6e-08	Probable 39S ribosomal protein L45, mitochondrial OS=Drosophila melanogaster GN=mRpL45 PE=2 SV=1	PF04816//PF07961//PF14619	tRNA (adenine(22)-N(1))-methyltransferase//MBA1-like protein//Snf2-ATP coupling, chromatin remodelling complex	GO:0008033//GO:0009451//GO:0032979	tRNA processing//RNA modification//protein insertion into mitochondrial membrane from inner side	GO:0016429//GO:0042393	tRNA (adenine-N1-)-methyltransferase activity//histone binding	GO:0005743	mitochondrial inner membrane	KOG4599	Putative mitochondrial/chloroplast ribosomal protein L45	UP	1.6595	0.014179	blast,frame:-3 start:1292 end:402
Cluster-15957.176933	0	0	0	7.93	16.25	6.01	0	0	0	0.38	0.85	0.3	1420	720015528	XP_010260866.1	299	5.8e-25	PREDICTED: membrane-bound transcription factor site-2 protease isoform X1 [Nelumbo nucifera]>gi|720015531|ref|XP_010260867.1| PREDICTED: membrane-bound transcription factor site-2 protease isoform X1 [Nelumbo nucifera]>gi|720015535|ref|XP_010260868.1| PREDICTED: membrane-bound transcription factor site-2 protease isoform X1 [Nelumbo nucifera]>gi|720015543|ref|XP_010260870.1| PREDICTED: membrane-b…	720015542	XM_010262568.1	58	3.64e-19	PREDICTED: Nelumbo nucifera membrane-bound transcription factor site-2 protease (LOC104599827), transcript variant X5, mRNA	K07765	MBTPS2	S2P endopeptidase	http://www.genome.jp/dbget-bin/www_bget?ko:K07765	F4JUU5	152	9e-09	Membrane-bound transcription factor site-2 protease homolog OS=Arabidopsis thaliana GN=S2P PE=2 SV=2	PF02163	Peptidase family M50	GO:0006508	proteolysis	GO:0004222	metalloendopeptidase activity	--	--	--	--	DOWN	-5.7669	0.0092888	blast,frame:3 start:3 end:431
Cluster-15957.80904	238.21	100.43	132.11	5.72	0	2.47	11.37	5.19	5.49	0.26	0	0.12	1496	720052758	XP_010272515.1	1257	5e-136	PREDICTED: probable galactinol--sucrose galactosyltransferase 1 [Nelumbo nucifera]>gi|720052761|ref|XP_010272516.1| PREDICTED: probable galactinol--sucrose galactosyltransferase 1 [Nelumbo nucifera]	769795979	XM_006857570.2	343	1.42e-177	PREDICTED: Amborella trichopoda probable galactinol--sucrose galactosyltransferase 1 (LOC18447473), mRNA	K06617	E2.4.1.82	raffinose synthase	http://www.genome.jp/dbget-bin/www_bget?ko:K06617	Q84VX0	1221	1e-132	Probable galactinol--sucrose galactosyltransferase 1 OS=Arabidopsis thaliana GN=RFS1 PE=2 SV=1	--	--	--	--	--	--	--	--	--	--	UP	5.8678	1.12e-11	blast,frame:2 start:2 end:649
Cluster-15957.165548	0	0	0	5.6	7.04	16.02	0	0	0	0.67	0.91	1.98	729	720050599	XP_010271829.1	256	2.9e-20	PREDICTED: probable disease resistance protein At1g61180 [Nelumbo nucifera]	--	--	--	--	--	--	--	--	--	--	--	--	--	PF16740//PF04977//PF14942//PF00170//PF00804//PF01920	Spindle and kinetochore-associated protein 2//Septum formation initiator//Organelle biogenesis, Muted-like protein//bZIP transcription factor//Syntaxin//Prefoldin subunit	GO:0051301//GO:0000090//GO:0007059//GO:0031110//GO:0007067//GO:0006457//GO:0007049//GO:0006355	cell division//mitotic anaphase//chromosome segregation//regulation of microtubule polymerization or depolymerization//mitotic nuclear division//protein folding//cell cycle//regulation of transcription, DNA-templated	GO:0003700//GO:0051082//GO:0043565//GO:0008017	transcription factor activity, sequence-specific DNA binding//unfolded protein binding//sequence-specific DNA binding//microtubule binding	GO:0031083//GO:0045298//GO:0016020//GO:0000940//GO:0030133//GO:0016272//GO:0005667//GO:0005876	BLOC-1 complex//tubulin complex//membrane//condensed chromosome outer kinetochore//transport vesicle//prefoldin complex//transcription factor complex//spindle microtubule	--	--	DOWN	-5.6853	0.010634	blast,frame:-2 start:458 end:3
Cluster-15957.216615	1	0	0	12	12	9	0.09	0	0	1.01	1.08	0.78	931	--	--	--	--	--	--	--	--	--	--	--	--	--	--	--	--	--	--	--	--	--	--	--	--	--	--	--	--	DOWN	-4.9422	0.015899	--
Cluster-15957.19320	0	0	0	149	90	116	0	0	0	40.26	25.96	31.57	468	802562579	XP_012066444.1	312	5.9e-27	PREDICTED: UPF0481 protein At3g47200 [Jatropha curcas]	--	--	--	--	--	--	--	--	--	Q9SD53	192	6.8e-14	UPF0481 protein At3g47200 OS=Arabidopsis thaliana GN=At3g47200 PE=2 SV=1	--	--	--	--	--	--	--	--	--	--	DOWN	-9.332	4.19e-11	estscan,start:468 end:40; minus strand
Cluster-15957.205019	0	0	0	8	6.73	12	0	0	0	1.61	1.45	2.46	539	--	--	--	--	--	--	--	--	--	--	--	--	--	--	--	--	--	--	--	--	--	--	--	--	--	--	--	--	DOWN	-5.5973	0.0080039	estscan,start:189 end:289
Cluster-15957.77602	0	0	0	5.64	16	6	0	0	0	0.21	0.64	0.23	1773	--	--	--	--	--	--	--	--	--	--	--	--	--	--	--	--	--	--	--	--	--	--	--	--	--	--	--	--	DOWN	-5.6628	0.015272	estscan,start:1306 end:1120; minus strand
Cluster-15957.77600	5.94	1	1	28.83	22.71	41.78	1.79	0.32	0.26	8.14	6.84	11.86	459	743775270	XP_010918012.1	338	5.6e-30	PREDICTED: disease resistance protein RGA2-like [Elaeis guineensis]	--	--	--	--	--	--	--	--	--	Q7XA39	264	3e-22	Putative disease resistance protein RGA4 OS=Solanum bulbocastanum GN=RGA4 PE=2 SV=1	PF00931//PF02180//PF05496	NB-ARC domain//Bcl-2 homology region 4//Holliday junction DNA helicase ruvB N-terminus	GO:0042981//GO:0006310//GO:0006281	regulation of apoptotic process//DNA recombination//DNA repair	GO:0043531//GO:0009378	ADP binding//four-way junction helicase activity	GO:0009379//GO:0005657	Holliday junction helicase complex//replication fork	--	--	DOWN	-3.5332	0.0011727	blast,frame:-1 start:459 end:1
Cluster-15957.206384	1	0	0	35	34	15	0.09	0	0	3.1	3.23	1.37	895	--	--	--	--	--	--	--	--	--	--	--	--	--	--	--	--	--	--	--	--	--	--	--	--	--	--	--	--	DOWN	-6.3028	0.00037825	estscan,start:632 end:108; minus strand
Cluster-10073.0	6.9	7.27	6.49	0	0	0	0.36	0.41	0.29	0	0	0	1393	--	--	--	--	--	--	--	--	--	--	--	--	--	--	--	--	--	--	PF04277	Oxaloacetate decarboxylase, gamma chain	GO:0006814//GO:0006525//GO:0006090//GO:0071436//GO:0006560	sodium ion transport//arginine metabolic process//pyruvate metabolic process//sodium ion export//proline metabolic process	GO:0008948//GO:0015081	oxaloacetate decarboxylase activity//sodium ion transmembrane transporter activity	GO:0016020	membrane	--	--	UP	5.1942	0.027984	estscan,start:587 end:273; minus strand
Cluster-15957.190058	12.66	8	5.12	0	0	0	0.72	0.5	0.26	0	0	0	1291	747103805	XP_011100107.1	1145	4.2e-123	PREDICTED: uncharacterized protein LOC105178339 [Sesamum indicum]	--	--	--	--	--	--	--	--	--	P04323	389	2.7e-36	Retrovirus-related Pol polyprotein from transposon 17.6 OS=Drosophila melanogaster GN=pol PE=3 SV=1	--	--	--	--	--	--	--	--	--	--	UP	5.5855	0.015792	estscan,start:1271 end:1; minus strand
Cluster-15957.114904	77.8	39.67	38.91	0	0	0	711.42	425.29	292.32	0	0	0	224	--	--	--	--	--	--	--	--	--	--	--	--	--	--	--	--	--	--	--	--	--	--	--	--	--	--	--	--	UP	8.1673	1.98e-07	estscan,start:224 end:1; minus strand
Cluster-15957.114902	31.54	14.01	38.04	0	0	0	61.91	29.83	60.57	0	0	0	278	289719772	ADD17346.1	175	2.7e-11	resistance protein XiR1.1 [Vitis arizonica]	--	--	--	--	--	--	--	--	--	Q7XBQ9	120	9e-06	Disease resistance protein RGA2 OS=Solanum bulbocastanum GN=RGA2 PE=1 SV=1	--	--	--	--	--	--	--	--	--	--	UP	7.2239	2e-05	blast,frame:3 start:3 end:278
Cluster-15957.97200	14.98	9.66	14.21	23.97	39.11	56.15	3.58	2.49	2.91	5.39	9.4	12.8	510	586671507	XP_006837216.1	412	1.6e-38	PREDICTED: uncharacterized protein LOC18428114 [Amborella trichopoda]>gi|548839813|gb|ERN00070.1| hypothetical protein AMTR_s00105p00121200 [Amborella trichopoda]	--	--	--	--	--	--	--	--	--	--	--	--	--	PF05374	Mu-Conotoxin	GO:0009405//GO:0006810	pathogenesis//transport	GO:0019871	sodium channel inhibitor activity	GO:0005576	extracellular region	--	--	DOWN	-1.5928	0.042883	estscan,start:510 end:1; minus strand
Cluster-15957.6676	0	1	1	11	6	17	0	0.16	0.13	1.55	0.91	2.47	658	--	--	--	--	--	--	--	--	--	--	--	--	--	--	--	--	--	--	--	--	--	--	--	--	--	--	--	--	DOWN	-4.0752	0.047344	estscan,start:159 end:1; minus strand
Cluster-15957.106927	121.26	86.45	85.67	0	0	0	5.24	4.05	3.23	0	0	0	1625	720044034	XP_010269754.1	972	6e-103	PREDICTED: cinnamoyl-CoA reductase 1-like isoform X1 [Nelumbo nucifera]	--	--	--	--	--	--	--	--	--	Q9S9N9	579	3.2e-58	Cinnamoyl-CoA reductase 1 OS=Arabidopsis thaliana GN=CCR1 PE=1 SV=1	PF01370//PF01073//PF00106	NAD dependent epimerase/dehydratase family//3-beta hydroxysteroid dehydrogenase/isomerase family//short chain dehydrogenase	GO:0055114//GO:0006694//GO:0008210//GO:0008152//GO:0008209//GO:0008207	oxidation-reduction process//steroid biosynthetic process//estrogen metabolic process//metabolic process//androgen metabolic process//C21-steroid hormone metabolic process	GO:0016491//GO:0050662//GO:0016616//GO:0003824//GO:0003854	oxidoreductase activity//coenzyme binding//oxidoreductase activity, acting on the CH-OH group of donors, NAD or NADP as acceptor//catalytic activity//3-beta-hydroxy-delta5-steroid dehydrogenase activity	--	--	--	--	UP	9.0641	1.63e-10	blast,frame:-2 start:571 end:410|blast,frame:-3 start:1515 end:628
Cluster-15957.90316	25.37	16.22	32.19	3.29	3.51	3.47	3.15	2.18	3.46	0.39	0.44	0.42	737	593688429	XP_007144849.1	145	2.2e-07	hypothetical protein PHAVU_007G189400g [Phaseolus vulgaris]>gi|561018039|gb|ESW16843.1| hypothetical protein PHAVU_007G189400g [Phaseolus vulgaris]	--	--	--	--	--	--	--	--	--	--	--	--	--	PF02309	AUX/IAA family	GO:0006355	regulation of transcription, DNA-templated	--	--	GO:0005634	nucleus	--	--	UP	2.852	0.0015237	blast,frame:3 start:3 end:116
Cluster-15957.140085	23	23	11	0	1	4	4.06	4.38	1.67	0	0.18	0.68	597	645227913	XP_008220745.1	398	8e-37	PREDICTED: F-box/FBD/LRR-repeat protein At1g13570-like isoform X2 [Prunus mume]	--	--	--	--	--	--	--	--	--	Q9FZ70	315	4.7e-28	F-box/FBD/LRR-repeat protein At1g13570 OS=Arabidopsis thaliana GN=At1g13570 PE=2 SV=1	--	--	--	--	--	--	--	--	--	--	UP	3.578	0.020909	estscan,start:1 end:597
Cluster-15957.60834	24.81	26.37	16.51	5.19	3.47	7.47	2.75	3.16	1.58	0.55	0.39	0.81	795	--	--	--	--	--	--	--	--	--	--	--	--	--	--	--	--	--	--	--	--	--	--	--	--	--	--	--	--	UP	2.2109	0.023479	estscan,start:411 end:504
Cluster-15957.17279	118	57	134	313	298	171	10.59	5.54	10.44	26.7	27.32	15.1	919	695028913	XP_009401850.1	346	1.3e-30	PREDICTED: miraculin-like [Musa acuminata subsp. malaccensis]	584614228	KF889322.1	37	1.1e-07	Curcuma longa Kunitz-type trypsin inhibitor (Kti) mRNA, complete cds	--	--	--	--	P29421	190	2.3e-13	Alpha-amylase/subtilisin inhibitor OS=Oryza sativa subsp. japonica GN=RASI PE=1 SV=2	PF00197	Trypsin and protease inhibitor	--	--	GO:0004866	endopeptidase inhibitor activity	--	--	--	--	DOWN	-1.3778	0.016518	blast,frame:2 start:2 end:682
Cluster-15957.23589	28.44	1	41.7	0	0	0	7.69	0.29	9.66	0	0	0	481	593783489	XP_007154785.1	338	5.9e-30	hypothetical protein PHAVU_003G147800g [Phaseolus vulgaris]>gi|561028139|gb|ESW26779.1| hypothetical protein PHAVU_003G147800g [Phaseolus vulgaris]	--	--	--	--	--	--	--	--	--	F4IPM3	297	4.7e-26	Calmodulin-binding protein 60 E OS=Arabidopsis thaliana GN=CBP60E PE=2 SV=1	PF07887	Calmodulin binding protein-like	GO:0006950	response to stress	GO:0005516	calmodulin binding	--	--	--	--	UP	6.9382	0.010094	estscan,start:1 end:481
Cluster-15957.158534	382.48	364.81	602.56	197.15	163.45	137.67	12.68	13.1	17.42	6.23	5.56	4.54	2038	720094305	XP_010246320.1	891	1.9e-93	PREDICTED: transcription factor UNE12-like isoform X2 [Nelumbo nucifera]	731389450	XM_002284011.3	252	7.53e-127	PREDICTED: Vitis vinifera transcription factor UNE12 (LOC100264830), mRNA	--	--	--	--	O22768	536	3.8e-53	Transcription factor UNE12 OS=Arabidopsis thaliana GN=UNE12 PE=2 SV=2	PF00010	Helix-loop-helix DNA-binding domain	--	--	GO:0046983	protein dimerization activity	--	--	--	--	UP	1.4134	2.39e-06	blast,frame:-2 start:1923 end:787
Cluster-33895.0	2.39	1.6	2.64	16.74	12.22	12.23	0.05	0.03	0.05	0.32	0.25	0.24	3237	720078506	XP_010241368.1	760	4.6e-78	PREDICTED: uncharacterized protein LOC104585994 isoform X1 [Nelumbo nucifera]	568851190	XM_006479214.1	187	1.64e-90	PREDICTED: Citrus sinensis uncharacterized LOC102615609 (LOC102615609), mRNA	--	--	--	--	--	--	--	--	--	--	--	--	--	--	--	--	--	--	DOWN	-2.5619	0.042103	blast,frame:-3 start:988 end:410|blast,frame:-1 start:1290 end:1105
Cluster-15957.210942	0	0	0	0	29.33	60.61	0	0	0	0	1.36	2.72	1567	359480437	XP_002263195.2	1368	7e-149	PREDICTED: protein misato homolog 1 isoform X1 [Vitis vinifera]>gi|731396783|ref|XP_010652644.1| PREDICTED: protein misato homolog 1 isoform X1 [Vitis vinifera]>gi|731396786|ref|XP_010652645.1| PREDICTED: protein misato homolog 1 isoform X1 [Vitis vinifera]>gi|731396788|ref|XP_010652646.1| PREDICTED: protein misato homolog 1 isoform X1 [Vitis vinifera]>gi|731396790|ref|XP_010652647.1| PREDICTED: …	672137706	XM_008794363.1	322	7.04e-166	PREDICTED: Phoenix dactylifera protein misato homolog 1 (LOC103709146), transcript variant X3, mRNA	--	--	--	--	Q2YDW2	429	7.5e-41	Protein misato homolog 1 OS=Mus musculus GN=Msto1 PE=2 SV=1	PF00091	Tubulin/FtsZ family, GTPase domain	--	--	GO:0003924	GTPase activity	--	--	KOG2530	Members of tubulin/FtsZ family	DOWN	-7.2881	0.0442	blast,frame:-1 start:1159 end:2
Cluster-15957.132626	2	0	0	8.1	19.21	19.79	0.24	0	0	0.91	2.33	2.3	758	661878475	CDP17777.1	132	7.1e-06	unnamed protein product [Coffea canephora]	--	--	--	--	--	--	--	--	--	--	--	--	--	--	--	--	--	--	--	--	--	--	--	DOWN	-4.5285	0.019063	blast,frame:-1 start:707 end:303
Cluster-15957.132624	226.18	145.56	252.48	11	12	1	24.22	16.86	23.44	1.12	1.31	0.1	813	567203189	XP_006408176.1	144	3.1e-07	hypothetical protein EUTSA_v10020867mg [Eutrema salsugineum]>gi|557109322|gb|ESQ49629.1| hypothetical protein EUTSA_v10020867mg [Eutrema salsugineum]	--	--	--	--	--	--	--	--	--	A1L4X7	133	8.2e-07	AT-hook motif nuclear-localized protein 14 OS=Arabidopsis thaliana GN=AHL14 PE=1 SV=1	--	--	--	--	--	--	--	--	--	--	UP	4.6663	2.44e-13	blast,frame:3 start:3 end:347
Cluster-15957.132623	59.34	55.3	70.72	0	0	0	6.96	7.02	7.19	0	0	0	765	--	--	--	--	--	--	--	--	--	--	--	--	--	--	--	--	--	--	PF04805	E10-like protein conserved region	GO:0055114	oxidation-reduction process	GO:0016972	thiol oxidase activity	--	--	--	--	UP	8.387	4.9e-09	estscan,start:426 end:295; minus strand
Cluster-15957.157616	29.84	11.51	22.71	73.89	91.93	52.89	0.86	0.36	0.57	2.04	2.74	1.53	2294	695027419	XP_009401052.1	698	5.1e-71	PREDICTED: protein OSB3, chloroplastic/mitochondrial-like isoform X2 [Musa acuminata subsp. malaccensis]	--	--	--	--	--	--	--	--	--	Q8GWJ4	521	2.4e-51	Protein OSB3, chloroplastic/mitochondrial OS=Arabidopsis thaliana GN=OSB3 PE=2 SV=1	PF00436	Single-strand binding protein family	--	--	GO:0003697	single-stranded DNA binding	--	--	--	--	DOWN	-1.7686	0.0077871	blast,frame:1 start:157 end:1434
Cluster-15957.42193	0	1.35	0	14.28	11.11	27.82	0	0.15	0	1.35	1.13	2.72	854	720050200	XP_010271693.1	223	2.3e-16	PREDICTED: GPI transamidase component PIG-T [Nelumbo nucifera]	--	--	--	--	--	K05292	PIGT	phosphatidylinositol glycan, class T	http://www.genome.jp/dbget-bin/www_bget?ko:K05292	--	--	--	--	PF04113	Gpi16 subunit, GPI transamidase component	GO:0016255	attachment of GPI anchor to protein	--	--	GO:0042765	GPI-anchor transamidase complex	--	--	DOWN	-5.5991	0.0035037	blast,frame:3 start:3 end:248
Cluster-15957.89712	0	1.45	6.28	31.86	25.19	15.98	0	0.08	0.28	1.58	1.34	0.82	1394	743808396	XP_010928329.1	805	1.2e-83	PREDICTED: signal peptidase complex subunit 3B-like [Elaeis guineensis]	719972707	XM_010279984.1	267	2.34e-135	PREDICTED: Nelumbo nucifera signal peptidase complex subunit 3B-like (LOC104612542), mRNA	K12948	SPCS3, SPC3	signal peptidase complex subunit 3	http://www.genome.jp/dbget-bin/www_bget?ko:K12948	Q53YF3	743	2.6e-77	Signal peptidase complex subunit 3B OS=Arabidopsis thaliana GN=At5g27430 PE=2 SV=1	PF04573//PF12537	Signal peptidase subunit//The Golgi pH Regulator (GPHR) Family N-terminal	GO:0006465	signal peptide processing	GO:0008233	peptidase activity	GO:0016020//GO:0005787//GO:0016021	membrane//signal peptidase complex//integral component of membrane	KOG3372	Signal peptidase complex subunit	DOWN	-3.455	0.020514	blast,frame:-1 start:1394 end:786
Cluster-15957.204950	4.89	14.03	3	101.48	91.27	176.92	1.38	4.26	0.72	26.9	25.84	47.27	472	641826437	KDO45658.1	505	2.5e-49	hypothetical protein CISIN_1g039366mg [Citrus sinensis]	881976352	KR336614.1	141	8.37e-66	Laurus nobilis terpene synthase 1 (TPS1) mRNA, complete cds	K15803	GERD	(-)-germacrene D synthase	http://www.genome.jp/dbget-bin/www_bget?ko:K15803	B5A435	444	4.1e-43	Sesquiterpene synthase OS=Santalum album PE=1 SV=1	PF03936	Terpene synthase family, metal binding domain	--	--	GO:0000287//GO:0010333//GO:0016829	magnesium ion binding//terpene synthase activity//lyase activity	--	--	--	--	DOWN	-4.0049	4.43e-08	blast,frame:2 start:2 end:472
Cluster-15957.8921	0	0	0	1	51.52	84.22	0	0	0	0.09	4.86	7.66	900	720083580	XP_010242942.1	196	3.2e-13	PREDICTED: ankyrin repeat-containing protein At5g02620 [Nelumbo nucifera]	--	--	--	--	--	--	--	--	--	Q6AWW5	135	5.3e-07	Ankyrin repeat-containing protein At5g02620 OS=Arabidopsis thaliana GN=At5g02620 PE=1 SV=1	PF13606//PF00023	Ankyrin repeat//Ankyrin repeat	--	--	GO:0005515	protein binding	--	--	--	--	DOWN	-7.9011	0.0022062	estscan,start:900 end:559; minus strand
Cluster-15957.202348	2.14	0	0	8	17.15	12.33	0.33	0	0	1.16	2.67	1.84	647	--	--	--	--	--	821595208	LN846352.1	55	7.49e-18	Trifolium pratense genome assembly redclover, chromosome : chr4	--	--	--	--	Q9S834	124	7.2e-06	ATP-dependent Clp protease proteolytic subunit 5, chloroplastic OS=Arabidopsis thaliana GN=CLPP5 PE=1 SV=1	--	--	--	--	--	--	--	--	--	--	DOWN	-4.1948	0.041296	blast,frame:2 start:2 end:94
Cluster-15957.62063	0	25.08	43.55	131.99	345.89	221.15	0	0.68	0.95	3.14	8.85	5.49	2626	743825168	XP_010932967.1	714	8.1e-73	PREDICTED: ubiquitin carboxyl-terminal hydrolase 12-like isoform X2 [Elaeis guineensis]	672109393	XM_008791697.1	249	4.53e-125	PREDICTED: Phoenix dactylifera ubiquitin carboxyl-terminal hydrolase 12-like (LOC103707271), mRNA	K11838	USP7, UBP15	ubiquitin carboxyl-terminal hydrolase 7	http://www.genome.jp/dbget-bin/www_bget?ko:K11838	Q84WU2	633	2.8e-64	Ubiquitin carboxyl-terminal hydrolase 13 OS=Arabidopsis thaliana GN=UBP13 PE=1 SV=1	--	--	--	--	--	--	--	--	KOG1863	Ubiquitin carboxyl-terminal hydrolase	DOWN	-3.37	0.027243	blast,frame:1 start:1 end:438
Cluster-15957.171527	31	23	24	5	3	8	1.94	1.56	1.31	0.3	0.19	0.5	1202	743933273	XP_011010949.1	1284	3e-139	PREDICTED: pectate lyase-like [Populus euphratica]	719983999	XM_010252628.1	340	5.29e-176	PREDICTED: Nelumbo nucifera probable pectate lyase 5 (LOC104593013), mRNA	K01728	pel	pectate lyase	http://www.genome.jp/dbget-bin/www_bget?ko:K01728	O24554	1229	9.9e-134	Pectate lyase OS=Zinnia violacea PE=1 SV=1	--	--	--	--	--	--	--	--	--	--	UP	2.3018	0.0066314	estscan,start:292 end:1202
Cluster-15957.165596	70.45	144.36	51.01	15.16	10.95	2.28	7.53	16.69	4.73	1.54	1.19	0.24	814	590654644	XP_007033760.1	466	1.4e-44	Uncharacterized protein isoform 1 [Theobroma cacao]>gi|590654652|ref|XP_007033762.1| Uncharacterized protein isoform 1 [Theobroma cacao]>gi|590654656|ref|XP_007033763.1| Uncharacterized protein isoform 1 [Theobroma cacao]>gi|590654663|ref|XP_007033765.1| Uncharacterized protein isoform 1 [Theobroma cacao]>gi|508712789|gb|EOY04686.1| Uncharacterized protein isoform 1 [Theobroma cacao]>gi|508712791…	--	--	--	--	--	K13459	RPS2	disease resistance protein RPS2	http://www.genome.jp/dbget-bin/www_bget?ko:K13459	Q9T048	223	3e-17	Disease resistance protein At4g27190 OS=Arabidopsis thaliana GN=At4g27190 PE=2 SV=1	PF13855	Leucine rich repeat	--	--	GO:0005515	protein binding	--	--	--	--	UP	3.2656	0.0021461	blast,frame:-2 start:813 end:1
Cluster-13071.7	23.75	26.98	17.95	4.01	2.57	0.96	4.47	5.48	2.91	0.71	0.49	0.17	576	586662455	XP_006832909.1	384	3.2e-35	PREDICTED: uncharacterized protein LOC18426188 [Amborella trichopoda]>gi|769821477|ref|XP_011620416.1| PREDICTED: uncharacterized protein LOC18426188 [Amborella trichopoda]>gi|548837409|gb|ERM98187.1| hypothetical protein AMTR_s00095p00128650 [Amborella trichopoda]	--	--	--	--	--	--	--	--	--	--	--	--	--	--	--	--	--	--	--	--	--	--	--	UP	3.1213	0.0028992	estscan,start:275 end:576
Cluster-15957.201551	0	0	0	259.99	150.31	123	0	0	0	5.2	3.24	2.57	3071	--	--	--	--	--	--	--	--	--	--	--	--	--	--	--	--	--	--	PF08095	Hefutoxin family	GO:0009405	pathogenesis	--	--	GO:0005576	extracellular region	--	--	DOWN	-9.9322	4.23e-12	estscan,start:2928 end:2337; minus strand
Cluster-15957.247	0	0	0	9	5.14	4.91	0	0	0	0.45	0.28	0.26	1381	--	--	--	--	--	--	--	--	--	--	--	--	--	--	--	--	--	--	PF02044//PF00126	Bombesin-like peptide//Bacterial regulatory helix-turn-helix protein, lysR family	GO:0006355//GO:0007218	regulation of transcription, DNA-templated//neuropeptide signaling pathway	GO:0003700	transcription factor activity, sequence-specific DNA binding	GO:0005667	transcription factor complex	--	--	DOWN	-5.1156	0.045834	estscan,start:239 end:1003
Cluster-15957.219118	61.71	79.05	28.13	10.06	13.42	5.38	1.66	2.3	0.66	0.26	0.37	0.14	2457	720065423	XP_010276268.1	1976	3.5e-219	PREDICTED: glutamate decarboxylase 4-like [Nelumbo nucifera]	13752461	AF353615.1	374	0	Nicotiana tabacum glutamate decarboxylase isozyme 3 mRNA, complete cds	K01580	E4.1.1.15, gadB, gadA, GAD	glutamate decarboxylase	http://www.genome.jp/dbget-bin/www_bget?ko:K01580	Q07346	1871	7.3e-208	Glutamate decarboxylase OS=Petunia hybrida GN=GAD PE=1 SV=1	PF00282	Pyridoxal-dependent decarboxylase conserved domain	GO:0019752	carboxylic acid metabolic process	GO:0030170//GO:0016831	pyridoxal phosphate binding//carboxy-lyase activity	--	--	KOG1383	Glutamate decarboxylase/sphingosine phosphate lyase	UP	2.6309	0.0051823	blast,frame:3 start:624 end:2141
Cluster-15957.44139	95.38	115.78	94.89	35.66	64.33	51.39	3.99	5.24	3.46	1.42	2.76	2.13	1671	697159414	XP_009588465.1	1114	2.1e-119	PREDICTED: probable receptor-like protein kinase At1g67000 isoform X1 [Nicotiana tomentosiformis]	727559232	XM_010453589.1	49	4.33e-14	PREDICTED: Camelina sativa probable receptor-like protein kinase At1g67000 (LOC104734084), mRNA	K04730	IRAK1	interleukin-1 receptor-associated kinase 1	http://www.genome.jp/dbget-bin/www_bget?ko:K04730	Q9FID6	880	4.1e-93	Probable receptor-like protein kinase At5g39020 OS=Arabidopsis thaliana GN=At5g39020 PE=2 SV=1	PF00069//PF07714	Protein kinase domain//Protein tyrosine kinase	GO:0006468	protein phosphorylation	GO:0005524//GO:0004672	ATP binding//protein kinase activity	--	--	--	--	UP	1.0404	0.044941	blast,frame:-3 start:1669 end:233
Cluster-15957.6736	8.08	23.05	2.51	0	0	0	0.6	1.84	0.16	0	0	0	1060	47027014	AAT08722.1	453	6e-43	cold-induced protein [Hyacinthus orientalis]	76573318	DQ200371.1	151	5.4e-71	Solanum tuberosum clone 057F09 unknown mRNA	K02873	RP-L13e, RPL13	large subunit ribosomal protein L13e	http://www.genome.jp/dbget-bin/www_bget?ko:K02873	P41127	402	6.9e-38	60S ribosomal protein L13-1 OS=Arabidopsis thaliana GN=RPL13B PE=1 SV=1	PF01294//PF06052	Ribosomal protein L13e//3-hydroxyanthranilic acid dioxygenase	GO:0006412//GO:0042254//GO:0006568//GO:0055114	translation//ribosome biogenesis//tryptophan metabolic process//oxidation-reduction process	GO:0003735//GO:0000334//GO:0005506	structural constituent of ribosome//3-hydroxyanthranilate 3,4-dioxygenase activity//iron ion binding	GO:0005622//GO:0005840	intracellular//ribosome	KOG3295	60S Ribosomal protein L13	UP	6.0273	0.023735	blast,frame:3 start:93 end:242
Cluster-15957.204455	0	1	2	11.17	15.64	28.4	0	0.31	0.49	2.99	4.47	7.66	470	--	--	--	--	--	--	--	--	--	--	--	--	--	--	--	--	--	--	--	--	--	--	--	--	--	--	--	--	DOWN	-4.1866	0.0060894	estscan,start:198 end:44; minus strand
Cluster-13207.0	13	3	22	1	0	0	1.51	0.38	2.21	0.11	0	0	771	470110124	XP_004291337.1	202	5.6e-14	PREDICTED: SKP1-like protein 1B [Fragaria vesca subsp. vesca]	--	--	--	--	--	K03094	SKP1, CBF3D	S-phase kinase-associated protein 1	http://www.genome.jp/dbget-bin/www_bget?ko:K03094	Q9LNT9	190	1.9e-13	SKP1-like protein 4 OS=Arabidopsis thaliana GN=ASK4 PE=1 SV=1	PF01466//PF03931	Skp1 family, dimerisation domain//Skp1 family, tetramerisation domain	GO:0006511	ubiquitin-dependent protein catabolic process	--	--	--	--	--	--	UP	5.0887	0.037698	blast,frame:-1 start:747 end:262
Cluster-15957.149804	42.42	89.29	21.44	0	0	0	2.79	6.37	1.23	0	0	0	1157	--	--	--	--	--	--	--	--	--	--	--	--	--	--	--	--	--	--	--	--	--	--	--	--	--	--	--	--	UP	8.1733	4.45e-06	estscan,start:814 end:928
Cluster-15957.1859	0	0	0	40.98	32.99	78.08	0	0	0	0.54	0.47	1.08	4530	720097877	XP_010247462.1	187	1.8e-11	PREDICTED: uncharacterized protein LOC104590478 [Nelumbo nucifera]>gi|720097881|ref|XP_010247463.1| PREDICTED: uncharacterized protein LOC104590478 [Nelumbo nucifera]	--	--	--	--	--	--	--	--	--	--	--	--	--	PF01609	Transposase DDE domain	GO:0006313	transposition, DNA-mediated	GO:0004803//GO:0003677	transposase activity//DNA binding	--	--	--	--	DOWN	-8.0815	2.62e-07	blast,frame:3 start:1737 end:2144|blast,frame:2 start:1037 end:1258
Cluster-15957.59824	97.08	52.31	69.25	29.62	7.07	13.59	7.91	4.61	4.9	2.29	0.59	1.09	986	719966622	XP_010259464.1	670	3.8e-68	PREDICTED: uncharacterized protein LOC104598884 isoform X1 [Nelumbo nucifera]	--	--	--	--	--	--	--	--	--	--	--	--	--	PF14862	Big defensin	GO:0050829//GO:0050830	defense response to Gram-negative bacterium//defense response to Gram-positive bacterium	--	--	--	--	--	--	UP	2.0775	0.026514	blast,frame:1 start:1 end:690
Cluster-8387.0	0	0	1.46	18.18	6.16	11.1	0	0	0.27	3.7	1.34	2.3	536	743793236	XP_010923881.1	179	1.8e-11	PREDICTED: uncharacterized protein LOC105046842 [Elaeis guineensis]	--	--	--	--	--	--	--	--	--	--	--	--	--	PF01529	DHHC palmitoyltransferase	--	--	GO:0008270	zinc ion binding	--	--	--	--	DOWN	-5.0342	0.023657	blast,frame:2 start:80 end:499
Cluster-15957.18155	0	0	0	19	17	31	0	0	0	5.01	4.79	8.25	473	--	--	--	--	--	--	--	--	--	--	--	--	--	--	--	--	--	--	--	--	--	--	--	--	--	--	--	--	DOWN	-6.9058	4.08e-05	estscan,start:473 end:86; minus strand
Cluster-15957.178564	0	0	0	0	51.07	30.82	0	0	0	0	1.25	0.73	2729	672107215	XP_008800072.1	330	2.8e-28	PREDICTED: myb-related protein 3R-1-like isoform X1 [Phoenix dactylifera]>gi|672107217|ref|XP_008800147.1| PREDICTED: myb-related protein 3R-1-like isoform X1 [Phoenix dactylifera]	743814103	XM_011021345.1	66	2.52e-23	PREDICTED: Populus euphratica myb-related protein 3R-1 (LOC105122306), mRNA	K09420	MYB	myb proto-oncogene protein	http://www.genome.jp/dbget-bin/www_bget?ko:K09420	--	--	--	--	--	--	--	--	--	--	--	--	--	--	DOWN	-7.1822	0.049452	blast,frame:3 start:2190 end:2381|blast,frame:2 start:2 end:391
Cluster-15957.66572	103.97	92.14	86.68	320.28	266.01	191.27	5.68	5.45	4.12	16.67	14.9	10.36	1340	672177132	XP_008808650.1	1003	1.3e-106	PREDICTED: DNA replication licensing factor MCM7 [Phoenix dactylifera]	672177131	XM_008810428.1	382	0	PREDICTED: Phoenix dactylifera DNA replication licensing factor MCM7 (LOC103720627), mRNA	K02210	MCM7, CDC47	DNA replication licensing factor MCM7	http://www.genome.jp/dbget-bin/www_bget?ko:K02210	B8BMI1	984	2.8e-105	DNA replication licensing factor MCM7 OS=Oryza sativa subsp. indica GN=MCM7 PE=3 SV=1	PF00493	MCM2/3/5 family	GO:0006260	DNA replication	GO:0005524//GO:0003677	ATP binding//DNA binding	--	--	KOG0482	DNA replication licensing factor, MCM7 component	DOWN	-1.46	0.00014627	blast,frame:2 start:353 end:1051
Cluster-15957.134134	47.89	0	37.64	0	0	0	0.83	0	0.57	0	0	0	3651	225446811	XP_002283428.1	2039	2.6e-226	PREDICTED: protein VACUOLELESS1 [Vitis vinifera]>gi|302143532|emb|CBI22093.3| unnamed protein product [Vitis vinifera]	672181733	XM_008812873.1	599	0	PREDICTED: Phoenix dactylifera protein VACUOLELESS1 (LOC103722345), mRNA	--	--	--	--	Q93VQ0	1672	1.3e-184	Protein VACUOLELESS1 OS=Arabidopsis thaliana GN=VCL1 PE=1 SV=1	PF04840//PF04841	Vps16, C-terminal region//Vps16, N-terminal region	GO:0006886	intracellular protein transport	--	--	GO:0005737	cytoplasm	KOG2280	Vacuolar assembly/sorting protein VPS16	UP	7.2384	0.043794	blast,frame:-3 start:3481 end:1925|blast,frame:-2 start:1454 end:552
Cluster-15957.170101	60.72	59.31	60.08	132.57	114.5	183	7.26	7.66	6.22	15.03	13.93	21.38	756	769806689	XP_011625045.1	216	1.3e-15	PREDICTED: uncharacterized protein LOC105420990 [Amborella trichopoda]	--	--	--	--	--	--	--	--	--	--	--	--	--	--	--	--	--	--	--	--	--	--	--	DOWN	-1.2418	0.00022771	blast,frame:1 start:37 end:252
Cluster-31966.5	0	0	0	7	6.42	6.39	0	0	0	0.24	0.24	0.23	1875	--	--	--	--	--	--	--	--	--	--	--	--	--	--	--	--	--	--	PF08039	Mitochondrial proteolipid	--	--	--	--	GO:0005739	mitochondrion	--	--	DOWN	-5.1047	0.035383	estscan,start:838 end:428; minus strand
Cluster-31906.10	8.92	5.27	15.21	0	0	0	1.3	0.83	1.92	0	0	0	666	720025779	XP_010264055.1	142	4.3e-07	PREDICTED: protein CHROMATIN REMODELING 4-like isoform X3 [Nelumbo nucifera]	--	--	--	--	--	--	--	--	--	--	--	--	--	--	--	--	--	--	--	--	--	--	--	UP	5.6816	0.0095963	blast,frame:3 start:192 end:665
Cluster-15957.32337	5.82	0	7.14	25.13	105.44	80.02	0.49	0	0.52	2.02	9.1	6.66	960	590659139	XP_007035046.1	181	1.9e-11	Uncharacterized protein TCM_020831 [Theobroma cacao]>gi|508714075|gb|EOY05972.1| Uncharacterized protein TCM_020831 [Theobroma cacao]	--	--	--	--	--	--	--	--	--	Q6NN02	139	2e-07	Uncharacterized protein At4g14450, chloroplastic OS=Arabidopsis thaliana GN=At4g14450 PE=2 SV=1	--	--	--	--	--	--	--	--	--	--	DOWN	-4.0365	0.00068724	blast,frame:3 start:183 end:626
Cluster-15957.81203	16.33	8.07	21.26	0	0	0	0.73	0.39	0.83	0	0	0	1579	719972968	XP_010279061.1	412	5.1e-38	PREDICTED: BSD domain-containing protein 1-like [Nelumbo nucifera]	--	--	--	--	--	--	--	--	--	Q80Y55	153	7.6e-09	BSD domain-containing protein 1 OS=Mus musculus GN=Bsdc1 PE=2 SV=1	PF08492//PF06699//PF12822	SRP72 RNA-binding domain//GPI biosynthesis protein family Pig-F//Protein of unknown function (DUF3816)	GO:0006810//GO:0006506//GO:0006614	transport//GPI anchor biosynthetic process//SRP-dependent cotranslational protein targeting to membrane	GO:0005215//GO:0008312	transporter activity//7S RNA binding	GO:0048500//GO:0005789//GO:0016021	signal recognition particle//endoplasmic reticulum membrane//integral component of membrane	KOG2690	Uncharacterized conserved protein, contains BSD domain	UP	6.3234	0.00080144	blast,frame:3 start:195 end:1463
Cluster-15957.80153	405.89	328.65	387.87	175.23	169.18	59.03	12.46	10.93	10.38	5.13	5.33	1.8	2180	720080641	XP_010242032.1	918	1.5e-96	PREDICTED: uncharacterized protein LOC104586479 isoform X2 [Nelumbo nucifera]	672125953	XM_008788190.1	294	3.62e-150	PREDICTED: Phoenix dactylifera uncharacterized LOC103704768 (LOC103704768), transcript variant X2, mRNA	--	--	--	--	--	--	--	--	PF00355//PF13806	Rieske [2Fe-2S] domain//Rieske-like [2Fe-2S] domain	GO:0055114//GO:0042128//GO:0006807	oxidation-reduction process//nitrate assimilation//nitrogen compound metabolic process	GO:0051537//GO:0008942//GO:0016491	2 iron, 2 sulfur cluster binding//nitrite reductase [NAD(P)H] activity//oxidoreductase activity	--	--	--	--	UP	1.4571	0.024643	estscan,start:2180 end:1292; minus strand
Cluster-15957.105866	1003.91	991.31	1269.59	176.4	487	456.2	169.06	180.23	184.48	28.1	83.13	74.39	613	343481065	AEM44784.1	535	1.1e-52	cyclophilin [Momordica charantia]	702407136	XM_010067954.1	215	8.06e-107	PREDICTED: Eucalyptus grandis peptidyl-prolyl cis-trans isomerase (LOC104453409), mRNA	K01802	E5.2.1.8	peptidylprolyl isomerase	http://www.genome.jp/dbget-bin/www_bget?ko:K01802	P34887	508	2e-50	Peptidyl-prolyl cis-trans isomerase OS=Allium cepa GN=CYP PE=2 SV=1	PF00160	Cyclophilin type peptidyl-prolyl cis-trans isomerase/CLD	GO:0000413//GO:0006457	protein peptidyl-prolyl isomerization//protein folding	GO:0003755	peptidyl-prolyl cis-trans isomerase activity	--	--	KOG0865	Cyclophilin type peptidyl-prolyl cis-trans isomerase	UP	1.5603	0.00035339	estscan,start:276 end:613
Cluster-15957.103057	6	6	6	0	0	0	9.45	10.19	7.7	0	0	0	289	--	--	--	--	--	--	--	--	--	--	--	--	--	--	--	--	--	--	--	--	--	--	--	--	--	--	--	--	UP	5.036	0.042487	estscan,start:123 end:1; minus strand
Cluster-15957.103051	547.6	719.07	500.95	92.35	240	184	104.13	147.55	82.07	16.59	46.17	33.73	573	695055101	XP_009415710.1	288	4.4e-24	PREDICTED: LOW QUALITY PROTEIN: putative UDP-rhamnose:rhamnosyltransferase 1 [Musa acuminata subsp. malaccensis]	--	--	--	--	--	--	--	--	--	Q940V3	275	2e-23	UDP-glycosyltransferase 91A1 OS=Arabidopsis thaliana GN=UGT91A1 PE=2 SV=1	PF00201	UDP-glucoronosyl and UDP-glucosyl transferase	GO:0008152	metabolic process	GO:0016758	transferase activity, transferring hexosyl groups	--	--	--	--	UP	1.8145	0.00010031	blast,frame:2 start:2 end:310
Cluster-15957.43920	79.25	75.73	113.25	45	22.19	26.18	3.52	3.64	4.38	1.91	1.01	1.15	1588	720069141	XP_010277343.1	471	7.3e-45	PREDICTED: uncharacterized protein LOC104611811 isoform X3 [Nelumbo nucifera]	--	--	--	--	--	--	--	--	--	--	--	--	--	PF02270	Transcription initiation factor IIF, beta subunit	GO:0006367//GO:0006366	transcription initiation from RNA polymerase II promoter//transcription from RNA polymerase II promoter	--	--	GO:0005674	transcription factor TFIIF complex	--	--	UP	1.5046	0.0079416	blast,frame:3 start:738 end:1271
Cluster-15957.103052	61	50	62	10	14	5	13.78	12.18	12.03	2.13	3.19	1.08	524	--	--	--	--	--	--	--	--	--	--	--	--	--	--	--	--	--	--	--	--	--	--	--	--	--	--	--	--	UP	2.5693	1.5e-05	estscan,start:1 end:227
Cluster-15957.110023	2.98	1.17	0	1.64	54.03	140.71	0.62	0.26	0	0.32	11.37	28.16	546	--	--	--	--	--	--	--	--	--	--	--	--	--	--	--	--	--	--	--	--	--	--	--	--	--	--	--	--	DOWN	-5.5259	0.0089441	estscan,start:152 end:546
Cluster-34714.0	8	1	10	32	51	63	0.82	0.11	0.89	3.11	5.32	6.32	839	695024120	XP_009399261.1	183	9.6e-12	PREDICTED: uncharacterized protein LOC103983715 [Musa acuminata subsp. malaccensis]	--	--	--	--	--	--	--	--	--	--	--	--	--	--	--	--	--	--	--	--	--	--	--	DOWN	-2.9589	0.00083802	blast,frame:-2 start:838 end:359
Cluster-15957.45182	0	0	0	26.49	94.03	14.87	0	0	0	1.28	4.89	0.75	1423	672129356	XP_008788186.1	698	3.1e-71	PREDICTED: uncharacterized protein LOC103706026 isoform X2 [Phoenix dactylifera]	--	--	--	--	--	--	--	--	--	Q6NZQ8	141	1.7e-07	E3 ubiquitin-protein ligase MARCH1 OS=Mus musculus GN=March1 PE=1 SV=2	PF13639//PF00097//PF16866//PF12906	Ring finger domain//Zinc finger, C3HC4 type (RING finger)//PHD-finger//RING-variant domain	--	--	GO:0046872//GO:0008270//GO:0005515	metal ion binding//zinc ion binding//protein binding	--	--	--	--	DOWN	-7.9403	4.08e-05	blast,frame:2 start:56 end:826
Cluster-19740.0	0	0	0	7.56	10.38	19	0	0	0	0.21	0.31	0.55	2302	848927840	XP_012827605.1	1526	4.9e-167	PREDICTED: uncharacterized protein LOC105948893 isoform X2 [Erythranthe guttatus]	848863758	XM_012977187.1	78	4.54e-30	PREDICTED: Erythranthe guttatus uncharacterized LOC105953517 (LOC105953517), mRNA	--	--	--	--	--	--	--	--	--	--	--	--	--	--	--	--	--	--	DOWN	-6.0406	0.0024719	blast,frame:2 start:1325 end:1636|blast,frame:3 start:3 end:1340|blast,frame:1 start:1585 end:1803
Cluster-35576.1	0	0	0	3.09	15.15	9.41	0	0	0	0.16	0.85	0.51	1338	672107824	XP_008781820.1	202	9.6e-14	PREDICTED: uncharacterized protein LOC103701517 [Phoenix dactylifera]	568861157	XM_006484010.1	56	4.43e-18	PREDICTED: Citrus sinensis protein kish-like (LOC102625368), mRNA	--	--	--	--	Q9VWH8	132	1.8e-06	Protein kish OS=Drosophila melanogaster GN=ksh PE=3 SV=2	--	--	--	--	--	--	--	--	--	--	DOWN	-5.5935	0.027371	estscan,start:1 end:102
Cluster-15957.60895	200.24	204.4	178.84	99.23	54.64	54.18	7.22	7.98	5.62	3.41	2.02	1.94	1896	719984484	XP_010251087.1	2008	5.2e-223	PREDICTED: protein TRANSPARENT TESTA 12-like [Nelumbo nucifera]	702276893	XM_010046278.1	371	0	PREDICTED: Eucalyptus grandis protein TRANSPARENT TESTA 12-like (LOC104433508), mRNA	K03327	TC.MATE, SLC47A, norM, mdtK, dinF	multidrug resistance protein, MATE family	http://www.genome.jp/dbget-bin/www_bget?ko:K03327	Q9LYT3	1063	2.8e-114	Protein TRANSPARENT TESTA 12 OS=Arabidopsis thaliana GN=TT12 PE=2 SV=1	PF02419//PF06305//PF01554	PsbL protein//Protein of unknown function (DUF1049)//MatE	GO:0015893//GO:0055085//GO:0006855//GO:0015979//GO:0006810	drug transport//transmembrane transport//drug transmembrane transport//photosynthesis//transport	GO:0015238//GO:0015297	drug transmembrane transporter activity//antiporter activity	GO:0005887//GO:0016020//GO:0009523//GO:0009539	integral component of plasma membrane//membrane//photosystem II//photosystem II reaction center	--	--	UP	1.4864	0.0014967	blast,frame:1 start:1 end:1575
Cluster-15957.103809	13	8	12	0	0	0	89.17	63.24	67.13	0	0	0	232	731403086	XP_010654907.1	141	1.9e-07	PREDICTED: ankyrin repeat-containing protein At3g12360-like [Vitis vinifera]	--	--	--	--	--	--	--	--	--	--	--	--	--	PF13606	Ankyrin repeat	--	--	GO:0005515	protein binding	--	--	--	--	UP	5.8981	0.0025235	estscan,start:1 end:232
Cluster-17095.1	23.39	12.21	31.39	0	0	0	0.56	0.32	0.65	0	0	0	2724	548853501	ERN11484.1	595	5.3e-59	hypothetical protein AMTR_s00022p00099080 [Amborella trichopoda]	--	--	--	--	--	--	--	--	--	F4JRP0	213	1.5e-15	Protein STICHEL-like 3 OS=Arabidopsis thaliana GN=At4g18820 PE=3 SV=1	--	--	--	--	--	--	--	--	--	--	UP	6.8754	7.54e-05	blast,frame:-1 start:2508 end:904
Cluster-15957.182836	0	0	0	29.21	60.56	0	0	0	0	1.24	2.76	0	1589	734333920	KHN07728.1	532	6.2e-52	Hypothetical protein glysoja_033113 [Glycine soja]>gi|734419635|gb|KHN40204.1| Hypothetical protein glysoja_038399 [Glycine soja]>gi|734423595|gb|KHN42252.1| Hypothetical protein glysoja_050325 [Glycine soja]	--	--	--	--	--	--	--	--	--	--	--	--	--	PF07544//PF00502	RNA polymerase II transcription mediator complex subunit 9//Phycobilisome protein	GO:0015979//GO:0006357	photosynthesis//regulation of transcription from RNA polymerase II promoter	GO:0001104	RNA polymerase II transcription cofactor activity	GO:0016592//GO:0030089	mediator complex//phycobilisome	--	--	DOWN	-7.3752	0.042541	estscan,start:1589 end:386; minus strand
Cluster-15957.114684	114.63	76.89	102.58	35.08	45.29	45.43	2.66	1.93	2.08	0.78	1.08	1.05	2799	672178065	XP_008809152.1	513	1.7e-49	PREDICTED: sugar transporter ERD6-like 16 [Phoenix dactylifera]	--	--	--	--	--	K08145	SLC2A8, GLUT8	MFS transporter, SP family, solute carrier family 2 (facilitated glucose transporter), member 8	http://www.genome.jp/dbget-bin/www_bget?ko:K08145	Q8LBI9	496	2.3e-48	Sugar transporter ERD6-like 16 OS=Arabidopsis thaliana GN=At5g18840 PE=2 SV=2	PF07690//PF00083	Major Facilitator Superfamily//Sugar (and other) transporter	GO:0055085	transmembrane transport	GO:0022857	transmembrane transporter activity	GO:0016021	integral component of membrane	--	--	UP	1.2422	0.00083682	blast,frame:1 start:1 end:477
Cluster-15957.79057	17.91	7.36	65.66	0	0	0	3.19	1.42	10.08	0	0	0	594	--	--	--	--	--	--	--	--	--	--	--	--	--	--	--	--	--	--	--	--	--	--	--	--	--	--	--	--	UP	7.2809	0.00055111	estscan,start:422 end:169; minus strand
Cluster-15957.171170	35.39	17.28	24.58	78.12	106.07	170.93	1.58	0.83	0.95	3.31	4.84	7.56	1585	548836544	ERM97734.1	179	5.3e-11	hypothetical protein AMTR_s00121p00130180 [Amborella trichopoda]	--	--	--	--	--	K12877	MAGOH	protein mago nashi	http://www.genome.jp/dbget-bin/www_bget?ko:K12877	P49030	163	5.3e-10	Protein mago nashi homolog OS=Oryza sativa subsp. japonica GN=Os12g0287200 PE=2 SV=2	PF02792//PF05091	Mago nashi protein//Eukaryotic translation initiation factor 3 subunit 7 (eIF-3)	GO:0006446	regulation of translational initiation	GO:0003743	translation initiation factor activity	GO:0005634//GO:0005852//GO:0005737//GO:0005840	nucleus//eukaryotic translation initiation factor 3 complex//cytoplasm//ribosome	KOG3392	Exon-exon junction complex, Magoh component	DOWN	-2.1856	4.08e-05	estscan,start:1110 end:1268
Cluster-15957.84231	0	0	0	319.15	267.01	511.2	0	0	0	8.1	7.3	13.55	2475	695041040	XP_009408117.1	323	1.7e-27	PREDICTED: trihelix transcription factor GTL1-like [Musa acuminata subsp. malaccensis]	--	--	--	--	--	--	--	--	--	--	--	--	--	PF11047//PF02394//PF12326//PF01708	Salmonella outer protein D//Interleukin-1 propeptide//N-glycosylation protein//Geminivirus putative movement protein	GO:0008283//GO:0034599//GO:0046740//GO:0009405//GO:0007165//GO:0040007//GO:0006955//GO:0006954	cell proliferation//cellular response to oxidative stress//transport of virus in host, cell to cell//pathogenesis//signal transduction//growth//immune response//inflammatory response	GO:0005149	interleukin-1 receptor binding	GO:0016021//GO:0033644//GO:0045323//GO:0005789	integral component of membrane//host cell membrane//interleukin-1 receptor complex//endoplasmic reticulum membrane	--	--	DOWN	-10.938	5.82e-16	blast,frame:1 start:352 end:891
Cluster-15957.121581	93.42	42.17	110.1	0	5.6	11.56	7.46	3.65	7.64	0	0.46	0.91	1000	--	--	--	--	--	--	--	--	--	--	--	--	--	--	--	--	--	--	--	--	--	--	--	--	--	--	--	--	UP	3.7797	0.00067968	estscan,start:1000 end:637; minus strand
Cluster-15957.194747	22.4	11.5	50.34	120.9	121.68	84.26	0.65	0.36	1.28	3.35	3.63	2.44	2287	720036771	XP_010267463.1	2521	2.1e-282	PREDICTED: metal-nicotianamine transporter YSL3-like [Nelumbo nucifera]>gi|720036774|ref|XP_010267464.1| PREDICTED: metal-nicotianamine transporter YSL3-like [Nelumbo nucifera]>gi|720036777|ref|XP_010267465.1| PREDICTED: metal-nicotianamine transporter YSL3-like [Nelumbo nucifera]>gi|720036780|ref|XP_010267466.1| PREDICTED: metal-nicotianamine transporter YSL3-like [Nelumbo nucifera]>gi|720036783…	720036782	XM_010269165.1	567	0	PREDICTED: Nelumbo nucifera metal-nicotianamine transporter YSL3-like (LOC104604695), transcript variant X5, mRNA	--	--	--	--	Q2EF88	2287	3.9e-256	Metal-nicotianamine transporter YSL3 OS=Arabidopsis thaliana GN=YSL3 PE=2 SV=1	PF03169	OPT oligopeptide transporter protein	GO:0055085	transmembrane transport	--	--	--	--	--	--	DOWN	-2.0181	0.0042051	blast,frame:-3 start:1781 end:3
Cluster-15957.199048	27	42	31	11	10	8	2.15	3.62	2.14	0.83	0.81	0.63	1003	643714546	KDP27049.1	317	3.3e-27	hypothetical protein JCGZ_20984 [Jatropha curcas]	--	--	--	--	--	--	--	--	--	--	--	--	--	--	--	--	--	--	--	--	--	--	--	UP	1.8	0.018939	estscan,start:1 end:1003
Cluster-15957.36233	43.92	35.37	21.36	0	0	3.65	2.07	1.8	0.87	0	0	0.17	1515	720079057	XP_010241547.1	1458	2.5e-159	PREDICTED: BRCA1-associated protein [Nelumbo nucifera]>gi|720079060|ref|XP_010241548.1| PREDICTED: BRCA1-associated protein [Nelumbo nucifera]	--	--	--	--	--	K10632	BRAP	BRCA1-associated protein	http://www.genome.jp/dbget-bin/www_bget?ko:K10632	Q99MP8	710	1.9e-73	BRCA1-associated protein OS=Mus musculus GN=Brap PE=2 SV=1	PF12678//PF02148//PF12861//PF14634//PF05130//PF06839//PF13639	RING-H2 zinc finger//Zn-finger in ubiquitin-hydrolases and other protein//Anaphase-promoting complex subunit 11 RING-H2 finger//zinc-RING finger domain//FlgN protein//GRF zinc finger//Ring finger domain	GO:0044780//GO:0016567	bacterial-type flagellum assembly//protein ubiquitination	GO:0008270//GO:0005515//GO:0004842	zinc ion binding//protein binding//ubiquitin-protein transferase activity	GO:0005680	anaphase-promoting complex	KOG0804	Cytoplasmic Zn-finger protein BRAP2 (BRCA1 associated protein)	UP	4.7085	0.0010802	blast,frame:-1 start:1461 end:1
Cluster-15957.114439	546.27	744.47	745.66	233.85	284.59	355.89	41.83	61.69	49.61	17.03	22.28	26.88	1032	672199459	XP_008777616.1	705	3.5e-72	PREDICTED: uncharacterized protein LOC103697522 [Phoenix dactylifera]	848896896	XM_012993067.1	80	1.54e-31	PREDICTED: Erythranthe guttatus uncharacterized LOC105968434 (LOC105968434), mRNA	--	--	--	--	--	--	--	--	--	--	--	--	--	--	--	--	--	--	UP	1.2353	4.27e-07	blast,frame:3 start:3 end:824
Cluster-15957.116495	31.14	25.39	25.78	55.73	63.35	93.8	3.25	2.86	2.33	5.52	6.74	9.59	828	719986270	XP_010251649.1	249	2.1e-19	PREDICTED: uncharacterized protein LOC104593480 isoform X1 [Nelumbo nucifera]>gi|719986274|ref|XP_010251650.1| PREDICTED: uncharacterized protein LOC104593480 isoform X1 [Nelumbo nucifera]	--	--	--	--	--	--	--	--	--	--	--	--	--	--	--	--	--	--	--	--	--	--	--	DOWN	-1.3589	0.0058396	estscan,start:704 end:1; minus strand
Cluster-15957.122199	6	9	11	1	0	0	13.13	21.44	19.49	2.03	0	0	273	--	--	--	--	--	--	--	--	--	--	--	--	--	--	--	--	--	--	--	--	--	--	--	--	--	--	--	--	UP	4.5933	0.043444	estscan,start:1 end:172
Cluster-15957.7629	37.28	38.13	38.23	5.4	0	0	0.55	0.61	0.49	0.08	0	0	4253	731388395	XP_010649581.1	2160	2.8e-240	PREDICTED: Fanconi anemia group I protein [Vitis vinifera]	731388394	XM_010651279.1	346	8.83e-179	PREDICTED: Vitis vinifera Fanconi anemia group I protein (LOC100260122), mRNA	K10895	FANCI	fanconi anemia group I protein	http://www.genome.jp/dbget-bin/www_bget?ko:K10895	Q9NVI1	312	7.5e-27	Fanconi anemia group I protein OS=Homo sapiens GN=FANCI PE=1 SV=4	--	--	--	--	--	--	--	--	KOG4553	Uncharacterized conserved protein	UP	4.4733	0.00090497	blast,frame:-3 start:1116 end:466
Cluster-15957.185434	27.42	0	24.46	114.35	188.34	228.43	9.4	0	7.14	36.7	64.42	73.3	435	674928520	CDY05015.1	573	3e-57	BnaAnng01970D [Brassica napus]	349727219	FQ388801.1	176	2.68e-85	Vitis vinifera clone SS0AEB21YN13	K02987	RP-S4e, RPS4	small subunit ribosomal protein S4e	http://www.genome.jp/dbget-bin/www_bget?ko:K02987	Q8VYK6	565	3.5e-57	40S ribosomal protein S4-3 OS=Arabidopsis thaliana GN=RPS4D PE=2 SV=2	PF01479	S4 domain	--	--	GO:0003723	RNA binding	--	--	KOG0378	40S ribosomal protein S4	DOWN	-3.4072	0.0087967	blast,frame:-2 start:374 end:3
Cluster-15957.185436	5.56	0	0	98.51	40.53	9.66	0.19	0	0	3.27	1.45	0.33	1954	743759250	XP_010931107.1	867	1.1e-90	PREDICTED: probable disease resistance protein At1g12280 [Elaeis guineensis]	--	--	--	--	--	--	--	--	--	O81825	539	1.6e-53	Probable disease resistance protein At4g27220 OS=Arabidopsis thaliana GN=At4g27220 PE=2 SV=1	PF13855//PF00931	Leucine rich repeat//NB-ARC domain	--	--	GO:0043531//GO:0005515	ADP binding//protein binding	--	--	--	--	DOWN	-4.6699	0.038692	estscan,start:1954 end:226; minus strand
Cluster-15957.53423	41	65	57	0	0	0	1.57	2.69	1.9	0	0	0	1802	--	--	--	--	--	--	--	--	--	--	--	--	--	--	--	--	--	--	--	--	--	--	--	--	--	--	--	--	UP	8.2196	4.03e-08	estscan,start:1527 end:198; minus strand
Cluster-15957.189897	5.3	13.57	0.01	80.59	71.42	146.91	0.13	0.35	0	1.85	1.76	3.52	2715	225426757	XP_002282540.1	2385	1.4e-266	PREDICTED: SPX domain-containing membrane protein At4g22990 [Vitis vinifera]>gi|297742609|emb|CBI34758.3| unnamed protein product [Vitis vinifera]	720073142	XM_010280307.1	758	0	PREDICTED: Nelumbo nucifera SPX domain-containing membrane protein At4g22990-like (LOC104612743), partial mRNA	--	--	--	--	Q93ZQ5	2174	5.9e-243	SPX domain-containing membrane protein At4g22990 OS=Arabidopsis thaliana GN=At4g22990 PE=2 SV=2	PF07690//PF00083	Major Facilitator Superfamily//Sugar (and other) transporter	GO:0055085	transmembrane transport	GO:0022857	transmembrane transporter activity	GO:0016021	integral component of membrane	--	--	DOWN	-3.8726	0.0021914	blast,frame:-2 start:2327 end:600|blast,frame:-1 start:276 end:1
Cluster-15957.141066	2677.05	2636.06	3282.22	1829.41	1173.56	1099.76	189	201.43	201.44	122.88	84.75	76.68	1097	590571151	XP_007011513.1	1068	3e-114	N-terminal nucleophile aminohydrolases (Ntn hydrolases) superfamily protein isoform 1 [Theobroma cacao]>gi|508781876|gb|EOY29132.1| N-terminal nucleophile aminohydrolases (Ntn hydrolases) superfamily protein isoform 1 [Theobroma cacao]	720086918	XM_010245690.1	310	2.29e-159	PREDICTED: Nelumbo nucifera proteasome subunit beta type-6 (LOC104587914), mRNA	K02738	PSMB6	20S proteasome subunit beta 1	http://www.genome.jp/dbget-bin/www_bget?ko:K02738	Q8LD27	1027	2.4e-110	Proteasome subunit beta type-6 OS=Arabidopsis thaliana GN=PBA1 PE=1 SV=2	PF00227	Proteasome subunit	GO:0051603	proteolysis involved in cellular protein catabolic process	GO:0004298	threonine-type endopeptidase activity	GO:0005839	proteasome core complex	KOG0174	20S proteasome, regulatory subunit beta type PSMB6/PSMB9/PRE3	UP	1.0499	0.0011858	blast,frame:-2 start:1009 end:281
Cluster-15957.141067	270.63	117.73	461.19	1888.99	1993.16	2010.6	19.92	9.38	29.5	132.25	150.03	146.07	1063	590571151	XP_007011513.1	1068	2.9e-114	N-terminal nucleophile aminohydrolases (Ntn hydrolases) superfamily protein isoform 1 [Theobroma cacao]>gi|508781876|gb|EOY29132.1| N-terminal nucleophile aminohydrolases (Ntn hydrolases) superfamily protein isoform 1 [Theobroma cacao]	720086918	XM_010245690.1	310	2.22e-159	PREDICTED: Nelumbo nucifera proteasome subunit beta type-6 (LOC104587914), mRNA	K02738	PSMB6	20S proteasome subunit beta 1	http://www.genome.jp/dbget-bin/www_bget?ko:K02738	Q8LD27	1027	2.3e-110	Proteasome subunit beta type-6 OS=Arabidopsis thaliana GN=PBA1 PE=1 SV=2	PF00227	Proteasome subunit	GO:0051603	proteolysis involved in cellular protein catabolic process	GO:0004298	threonine-type endopeptidase activity	GO:0005839	proteasome core complex	KOG0174	20S proteasome, regulatory subunit beta type PSMB6/PSMB9/PRE3	DOWN	-2.8397	9.78e-12	blast,frame:-1 start:1009 end:281
Cluster-15957.132757	0	0	0	117.77	40.88	44.83	0	0	0	5.82	2.17	2.31	1397	719962060	XP_010262278.1	502	1.6e-48	PREDICTED: probable calcium-binding protein CML23 [Nelumbo nucifera]	694330703	XM_009357772.1	67	3.55e-24	PREDICTED: Pyrus x bretschneideri probable calcium-binding protein CML27 (LOC103946945), mRNA	K13448	CML	calcium-binding protein CML	http://www.genome.jp/dbget-bin/www_bget?ko:K13448	Q0DJV6	416	2.2e-39	Probable calcium-binding protein CML18 OS=Oryza sativa subsp. japonica GN=CML18 PE=2 SV=1	PF10591//PF12763//PF13499//PF13405//PF00036//PF13833//PF13202	Secreted protein acidic and rich in cysteine Ca binding region//Cytoskeletal-regulatory complex EF hand//EF-hand domain pair//EF-hand domain//EF hand//EF-hand domain pair//EF hand	GO:0007165	signal transduction	GO:0005509//GO:0005515	calcium ion binding//protein binding	GO:0005578	proteinaceous extracellular matrix	--	--	DOWN	-8.5539	1.98e-07	blast,frame:3 start:450 end:1046
Cluster-15957.27621	19.13	30.36	11.25	0	0	0	3.75	6.42	1.9	0	0	0	564	--	--	--	--	--	--	--	--	--	--	--	--	--	--	--	--	--	--	--	--	--	--	--	--	--	--	--	--	UP	6.8136	0.0002893	estscan,start:218 end:432
Cluster-15957.207593	6	1.4	2	13.01	31.03	59.3	0.41	0.1	0.12	0.85	2.18	4.03	1119	--	--	--	--	--	--	--	--	--	--	--	--	--	--	--	--	--	--	--	--	--	--	--	--	--	--	--	--	DOWN	-3.4783	0.0070288	estscan,start:607 end:838
Cluster-15957.15246	3	0	0	20.71	29	17.44	0.34	0	0	2.21	3.32	1.92	788	566210336	XP_002323102.2	301	1.9e-25	hypothetical protein POPTR_0016s14800g [Populus trichocarpa]>gi|550321532|gb|EEF04863.2| hypothetical protein POPTR_0016s14800g [Populus trichocarpa]	241987254	AK334511.1	73	9.08e-28	Triticum aestivum cDNA, clone: WT010_C11, cultivar: Chinese Spring	--	--	--	--	Q5M7Z0	151	6.5e-09	RING finger and transmembrane domain-containing protein 1 OS=Homo sapiens GN=RNFT1 PE=2 SV=2	PF12678//PF13639//PF00097//PF12861//PF14634	RING-H2 zinc finger//Ring finger domain//Zinc finger, C3HC4 type (RING finger)//Anaphase-promoting complex subunit 11 RING-H2 finger//zinc-RING finger domain	GO:0016567	protein ubiquitination	GO:0005515//GO:0008270//GO:0004842//GO:0046872	protein binding//zinc ion binding//ubiquitin-protein transferase activity//metal ion binding	GO:0005680	anaphase-promoting complex	--	--	DOWN	-4.4772	0.0033001	blast,frame:1 start:13 end:243
Cluster-15957.67580	82	75	89	153	162	323	36.55	35.85	33.54	63.49	71.36	132.28	395	442803209	AGC78944.1	262	3.1e-21	hypothetical protein (mitochondrion) [Vicia faba]	66969299	DQ008711.1	355	0	Cinnamomum camphora small subunit ribosomal RNA gene, partial sequence; mitochondrial	--	--	--	--	--	--	--	--	--	--	--	--	--	--	--	--	--	--	DOWN	-1.3526	0.0022022	blast,frame:2 start:56 end:262
Cluster-15957.177256	3.99	0	1.06	50.88	62.17	25.38	0.38	0	0.09	4.58	6.01	2.36	885	514783020	XP_004970239.1	229	4.7e-17	PREDICTED: subtilisin-like protease SBT3.5 [Setaria italica]	--	--	--	--	--	--	--	--	--	Q9MAP5	171	3.5e-11	Subtilisin-like protease SBT3.3 OS=Arabidopsis thaliana GN=SBT3.3 PE=2 SV=1	PF00082//PF01022	Subtilase family//Bacterial regulatory protein, arsR family	GO:0006355//GO:0006508	regulation of transcription, DNA-templated//proteolysis	GO:0004252//GO:0003700	serine-type endopeptidase activity//transcription factor activity, sequence-specific DNA binding	GO:0005667	transcription factor complex	--	--	DOWN	-4.8036	5.83e-05	estscan,start:1 end:885
Cluster-15957.83495	230.21	210.71	250.58	75.14	66.98	138.72	43.92	43.38	41.18	13.54	12.93	25.51	572	695036678	XP_009405806.1	594	1.4e-59	PREDICTED: short-chain type dehydrogenase/reductase-like [Musa acuminata subsp. malaccensis]	--	--	--	--	--	K00059	fabG	3-oxoacyl-	http://www.genome.jp/dbget-bin/www_bget?ko:K00059	Q08632	494	8e-49	Short-chain type dehydrogenase/reductase OS=Picea abies PE=2 SV=1	PF00106	short chain dehydrogenase	GO:0008152	metabolic process	GO:0016491	oxidoreductase activity	--	--	KOG0725	Reductases with broad range of substrate specificities	UP	1.3178	0.00050521	blast,frame:2 start:2 end:532
Cluster-15957.83491	26.86	24.57	18	0	3	3	5.24	5.17	3.03	0	0.59	0.56	565	--	--	--	--	--	--	--	--	--	--	--	--	--	--	--	--	--	--	--	--	--	--	--	--	--	--	--	--	UP	3.5807	0.0018592	estscan,start:1 end:381
Cluster-15957.83492	5.13	2.14	7.45	21.23	24.56	26.35	0.16	0.07	0.2	0.63	0.79	0.82	2143	719965220	XP_010255799.1	492	3.6e-47	PREDICTED: serine/threonine-protein kinase D6PKL1 [Nelumbo nucifera]	599023015	HG964667.1	52	1.2e-15	Coffea arabica clone BAC 144-23N, cultivar IAPAR 59	K08286	E2.7.11.-	protein-serine/threonine kinase	http://www.genome.jp/dbget-bin/www_bget?ko:K08286	Q39183	444	1.9e-42	Serine/threonine-protein kinase D6PKL2 OS=Arabidopsis thaliana GN=D6PKL2 PE=1 SV=1	PF00069//PF07714	Protein kinase domain//Protein tyrosine kinase	GO:0006468	protein phosphorylation	GO:0004672//GO:0005524	protein kinase activity//ATP binding	--	--	--	--	DOWN	-2.3745	0.0056669	blast,frame:2 start:389 end:991
Cluster-15957.142604	0	0	0	19.91	12	4	0	0	0	54.05	31.03	9.19	261	--	--	--	--	--	--	--	--	--	--	--	--	--	--	--	--	--	--	--	--	--	--	--	--	--	--	--	--	DOWN	-6.0575	0.009734	--
Cluster-15957.144355	51.08	31.8	172.55	307.44	347.52	452.24	1.95	1.32	5.75	11.21	13.64	17.2	1802	672174664	XP_008807455.1	1828	3.7e-202	PREDICTED: DEAD-box ATP-dependent RNA helicase 20-like [Phoenix dactylifera]	743822312	XM_010933943.1	582	0	PREDICTED: Elaeis guineensis DEAD-box ATP-dependent RNA helicase 20-like (LOC105052957), transcript variant X1, mRNA	K12823	DDX5, DBP2	ATP-dependent RNA helicase DDX5/DBP2	http://www.genome.jp/dbget-bin/www_bget?ko:K12823	Q5N7W4	1680	7.5e-186	DEAD-box ATP-dependent RNA helicase 30 OS=Oryza sativa subsp. japonica GN=Os01g0911100 PE=2 SV=2	PF04851//PF15171//PF00270	Type III restriction enzyme, res subunit//Neuropeptide secretory protein family, NPQ, spexin//DEAD/DEAH box helicase	GO:0007218	neuropeptide signaling pathway	GO:0005184//GO:0005524//GO:0003676//GO:0016787//GO:0003677	neuropeptide hormone activity//ATP binding//nucleic acid binding//hydrolase activity//DNA binding	--	--	KOG0331	ATP-dependent RNA helicase	DOWN	-2.172	0.0024853	estscan,start:1802 end:23; minus strand
Cluster-15957.178645	0	0	0	2.74	28.98	24.64	0	0	0	0.94	10.57	8.41	424	731411468	XP_010657993.1	163	1e-09	PREDICTED: uncharacterized protein LOC100852923 isoform X2 [Vitis vinifera]	--	--	--	--	--	--	--	--	--	--	--	--	--	--	--	--	--	--	--	--	--	--	--	DOWN	-6.657	0.0040408	blast,frame:2 start:2 end:424
Cluster-15957.78763	39.02	12	51.57	0	0	0	7.57	2.51	8.61	0	0	0	567	--	--	--	--	--	--	--	--	--	--	--	--	--	--	--	--	--	--	--	--	--	--	--	--	--	--	--	--	UP	7.503	2.27e-05	estscan,start:1 end:152
Cluster-15957.116514	552.45	669.97	537.58	336.87	226.74	292.85	30.92	40.59	26.18	17.95	13	16.23	1315	802607284	XP_012073718.1	949	2.3e-100	PREDICTED: hippocampus abundant transcript-like protein 1 [Jatropha curcas]	--	--	--	--	--	--	--	--	--	--	--	--	--	PF07690//PF00001//PF00083	Major Facilitator Superfamily//7 transmembrane receptor (rhodopsin family)//Sugar (and other) transporter	GO:0007186//GO:0055085	G-protein coupled receptor signaling pathway//transmembrane transport	GO:0022857//GO:0004930	transmembrane transporter activity//G-protein coupled receptor activity	GO:0016021	integral component of membrane	KOG2816	Predicted transporter ADD1 (major facilitator superfamily)	UP	1.0526	0.0011697	estscan,start:275 end:1315
Cluster-15957.82410	13.23	5.63	15.87	0	0	0	0.41	0.19	0.42	0	0	0	2184	573932751	XP_006651480.1	155	4.4e-08	PREDICTED: dolichyl-phosphate beta-glucosyltransferase-like [Oryza brachyantha]	719991124	XR_734740.1	56	7.3e-18	PREDICTED: Nelumbo nucifera dolichyl-phosphate beta-glucosyltransferase-like (LOC104594542), transcript variant X3, misc_RNA	--	--	--	--	--	--	--	--	PF02176	TRAF-type zinc finger	--	--	GO:0008270	zinc ion binding	--	--	--	--	UP	5.9619	0.0033242	blast,frame:-1 start:84 end:1|blast,frame:-3 start:1810 end:1625|blast,frame:-2 start:2123 end:1872
Cluster-15957.183169	2.23	3.96	9.69	43.4	55.57	57.87	0.07	0.14	0.27	1.34	1.85	1.87	2080	--	--	--	--	--	--	--	--	--	--	--	--	--	--	--	--	--	--	PF01589	Alphavirus E1 glycoprotein	--	--	GO:0004252	serine-type endopeptidase activity	GO:0019028//GO:0055036	viral capsid//virion membrane	--	--	DOWN	-3.3103	2.52e-06	estscan,start:1432 end:1728
Cluster-15957.52638	38.31	35.1	17.03	2.97	0	5.93	2.28	2.26	0.88	0.17	0	0.35	1253	743823649	XP_010932583.1	729	7e-75	PREDICTED: protein ODORANT1-like [Elaeis guineensis]	802732533	XM_012231026.1	145	1.39e-67	PREDICTED: Jatropha curcas protein ODORANT1-like (LOC105645423), mRNA	K09422	MYBP	myb proto-oncogene protein, plant	http://www.genome.jp/dbget-bin/www_bget?ko:K09422	Q50EX6	426	1.3e-40	Protein ODORANT1 OS=Petunia hybrida GN=ODO1 PE=2 SV=1	--	--	--	--	--	--	--	--	--	--	UP	3.3775	0.011134	blast,frame:-2 start:1114 end:326
Cluster-15957.17041	0	0	0	9.37	8.41	10.12	0	0	0	2.81	2.69	3.05	447	--	--	--	--	--	--	--	--	--	--	--	--	--	--	--	--	--	--	--	--	--	--	--	--	--	--	--	--	DOWN	-5.6054	0.0064318	estscan,start:171 end:1; minus strand
Cluster-12347.0	10.9	12	6.14	29.26	90.86	54	2.16	2.56	1.05	5.47	18.17	10.28	561	311033356	P24465.2	555	4.7e-55	RecName: Full=Cytochrome P450 71A1; AltName: Full=ARP-2; AltName: Full=CYPLXXIA1 [Persea americana]>gi|166949|gb|AAA32913.1| cytochrome P-450LXXIA1 (cyp71A1) [Persea americana]	--	--	--	--	--	--	--	--	--	P24465	555	6.6e-56	Cytochrome P450 71A1 OS=Persea americana GN=CYP71A1 PE=1 SV=2	PF00067	Cytochrome P450	GO:0055114	oxidation-reduction process	GO:0016705//GO:0020037//GO:0005506	oxidoreductase activity, acting on paired donors, with incorporation or reduction of molecular oxygen//heme binding//iron ion binding	--	--	--	--	DOWN	-2.5482	0.0034002	estscan,start:1 end:561
Cluster-15957.194638	0	0	4.64	76.89	47.99	34.25	0	0	0.66	11.94	7.99	5.45	622	764516330	XP_011465783.1	167	5.1e-10	PREDICTED: protein FAR-RED IMPAIRED RESPONSE 1-like [Fragaria vesca subsp. vesca]>gi|764516334|ref|XP_011465787.1| PREDICTED: protein FAR-RED IMPAIRED RESPONSE 1-like [Fragaria vesca subsp. vesca]	--	--	--	--	--	--	--	--	--	--	--	--	--	PF04421//PF08159	Mss4 protein//NUC153 domain	GO:0043087//GO:0007264	regulation of GTPase activity//small GTPase mediated signal transduction	GO:0005085	guanyl-nucleotide exchange factor activity	GO:0005634	nucleus	--	--	DOWN	-5.0768	0.00013638	blast,frame:1 start:127 end:621
Cluster-15957.92307	23.95	9.77	17.94	1.09	0	0	11.44	5	7.23	0.48	0	0	386	720027855	XP_010264706.1	370	9.1e-34	PREDICTED: chlorophyll a-b binding protein 6A, chloroplastic-like [Nelumbo nucifera]	719992633	XM_010255332.1	131	2.44e-60	PREDICTED: Nelumbo nucifera chlorophyll a-b binding protein 6, chloroplastic-like (LOC104594830), mRNA	K08907	LHCA1	light-harvesting complex I chlorophyll a/b binding protein 1	http://www.genome.jp/dbget-bin/www_bget?ko:K08907	Q9SDM1	355	7e-33	Chlorophyll a-b binding protein 1B-21, chloroplastic OS=Hordeum vulgare GN=LHC Ib-21 PE=1 SV=1	--	--	--	--	--	--	--	--	--	--	UP	5.59	0.0031018	blast,frame:3 start:3 end:248
Cluster-15957.204211	2	0	0	12	24	36	0.14	0	0	0.81	1.73	2.51	1098	--	--	--	--	--	--	--	--	--	--	--	--	--	--	--	--	--	--	--	--	--	--	--	--	--	--	--	--	DOWN	-5.1374	0.0029998	estscan,start:246 end:61; minus strand
Cluster-15957.17875	0	0	0	41.77	44.75	6	0	0	0	1.14	1.32	0.17	2314	--	--	--	--	--	--	--	--	--	--	--	--	--	--	--	--	--	--	--	--	--	--	--	--	--	--	--	--	DOWN	-7.4253	0.00033692	estscan,start:728 end:429; minus strand
Cluster-15957.17873	14.06	10.58	9	0	0	0	0.41	0.34	0.23	0	0	0	2265	--	--	--	--	--	--	--	--	--	--	--	--	--	--	--	--	--	--	--	--	--	--	--	--	--	--	--	--	UP	5.9629	0.0023191	estscan,start:713 end:429; minus strand
Cluster-15957.71150	0	0	0.04	48.45	71.85	5.08	0	0	0	3.72	5.93	0.4	992	720091939	XP_010245573.1	802	1.9e-83	PREDICTED: protein-lysine methyltransferase METTL21D [Nelumbo nucifera]	702245055	XM_010054004.1	184	2.28e-89	PREDICTED: Eucalyptus grandis protein N-lysine methyltransferase METTL21A (LOC104441001), transcript variant X2, mRNA	--	--	--	--	Q5BLD8	207	2.6e-15	Protein N-lysine methyltransferase METTL21A OS=Danio rerio GN=mettl21a PE=2 SV=1	PF08241	Methyltransferase domain	GO:0008152	metabolic process	GO:0008168	methyltransferase activity	--	--	--	--	DOWN	-7.8497	0.00025918	blast,frame:2 start:2 end:805
Cluster-15957.193292	14.15	11.17	20.62	103.52	89.55	183.74	0.31	0.26	0.39	2.15	2	3.99	2968	719977392	XP_010248839.1	2188	1.1e-243	PREDICTED: serine/threonine protein phosphatase 2A 57 kDa regulatory subunit B' theta isoform-like [Nelumbo nucifera]>gi|719977395|ref|XP_010248840.1| PREDICTED: serine/threonine protein phosphatase 2A 57 kDa regulatory subunit B' theta isoform-like [Nelumbo nucifera]	731418825	XM_010662521.1	570	0	PREDICTED: Vitis vinifera serine/threonine protein phosphatase 2A 57 kDa regulatory subunit B' theta isoform-like (LOC104881660), mRNA	K11584	PPP2R5	serine/threonine-protein phosphatase 2A regulatory subunit B'	http://www.genome.jp/dbget-bin/www_bget?ko:K11584	Q8RW96	1867	2.6e-207	Serine/threonine protein phosphatase 2A 59 kDa regulatory subunit B' gamma isoform OS=Arabidopsis thaliana GN=B'GAMMA PE=1 SV=2	PF01603	Protein phosphatase 2A regulatory B subunit (B56 family)	GO:0007165	signal transduction	GO:0008601	protein phosphatase type 2A regulator activity	GO:0000159	protein phosphatase type 2A complex	--	--	DOWN	-3.0353	5.78e-10	blast,frame:-3 start:2147 end:540
Cluster-15957.119206	146.36	232.97	102.42	10.25	4.25	33.05	9.29	16	5.65	0.62	0.28	2.07	1191	--	--	--	--	--	--	--	--	--	--	--	--	--	--	--	--	--	--	--	--	--	--	--	--	--	--	--	--	UP	3.4373	0.00017993	estscan,start:1191 end:384; minus strand
Cluster-15957.76644	5.04	0	11.33	73.26	40.86	29.97	0.53	0	1.03	7.29	4.37	3.08	825	661883714	CDP12667.1	502	9.7e-49	unnamed protein product [Coffea canephora]	--	--	--	--	--	K01537	E3.6.3.8	Ca2+-transporting ATPase	http://www.genome.jp/dbget-bin/www_bget?ko:K01537	Q9SZR1	463	4.5e-45	Calcium-transporting ATPase 10, plasma membrane-type OS=Arabidopsis thaliana GN=ACA10 PE=1 SV=2	--	--	--	--	--	--	--	--	--	--	DOWN	-3.2598	0.017197	estscan,start:825 end:335; minus strand
Cluster-15957.76646	104.32	100.11	104.09	2.49	13.3	37.8	9.39	9.75	8.14	0.21	1.22	3.35	917	720067152	XP_010276717.1	500	1.8e-48	PREDICTED: calcium-transporting ATPase 10, plasma membrane-type [Nelumbo nucifera]>gi|720067155|ref|XP_010276718.1| PREDICTED: calcium-transporting ATPase 10, plasma membrane-type [Nelumbo nucifera]	--	--	--	--	--	K01537	E3.6.3.8	Ca2+-transporting ATPase	http://www.genome.jp/dbget-bin/www_bget?ko:K01537	Q9SZR1	465	2.9e-45	Calcium-transporting ATPase 10, plasma membrane-type OS=Arabidopsis thaliana GN=ACA10 PE=1 SV=2	--	--	--	--	--	--	--	--	--	--	UP	2.5976	0.030554	estscan,start:917 end:305; minus strand
Cluster-15957.76642	0	2.1	5.61	19	30.84	17.67	0	0.16	0.33	1.24	2.16	1.19	1124	661883714	CDP12667.1	502	1.3e-48	unnamed protein product [Coffea canephora]	--	--	--	--	--	K01537	E3.6.3.8	Ca2+-transporting ATPase	http://www.genome.jp/dbget-bin/www_bget?ko:K01537	Q9SZR1	463	6.2e-45	Calcium-transporting ATPase 10, plasma membrane-type OS=Arabidopsis thaliana GN=ACA10 PE=1 SV=2	--	--	--	--	--	--	--	--	--	--	DOWN	-3.1275	0.022081	estscan,start:1124 end:245; minus strand
Cluster-25952.0	47.43	23.23	58.57	0	0	0	0.89	0.47	0.96	0	0	0	3405	--	--	--	--	--	--	--	--	--	--	--	--	--	--	--	--	--	--	--	--	--	--	--	--	--	--	--	--	UP	7.8428	7.46e-07	estscan,start:3274 end:3405
Cluster-15957.170428	13	22.24	5.31	0	0	0	0.61	1.13	0.22	0	0	0	1515	--	--	--	--	--	--	--	--	--	--	--	--	--	--	--	--	--	--	PF09606	ARC105 or Med15 subunit of Mediator complex non-fungal	GO:0006357	regulation of transcription from RNA polymerase II promoter	GO:0001104	RNA polymerase II transcription cofactor activity	GO:0016592	mediator complex	--	--	UP	6.2427	0.005346	estscan,start:706 end:1515
Cluster-15957.161705	0	0	0	12.61	8.99	7.96	0	0	0	1.35	1.04	0.88	784	--	--	--	--	--	--	--	--	--	--	--	--	--	--	--	--	--	--	--	--	--	--	--	--	--	--	--	--	DOWN	-5.7718	0.0049533	estscan,start:353 end:505
Cluster-15957.97118	15.16	4.82	39.46	181.22	132.05	141.99	4.63	1.58	10.3	51.95	40.39	40.9	456	764542343	XP_011459216.1	193	3.6e-13	PREDICTED: GTP-binding nuclear protein Ran1A [Fragaria vesca subsp. vesca]>gi|334724819|gb|AEH02864.1| ran [Fragaria vesca]	659130102	XM_008466778.1	61	2.39e-21	PREDICTED: Cucumis melo GTP-binding nuclear protein Ran-3-like (LOC103502727), mRNA	K07936	RAN	GTP-binding nuclear protein Ran	http://www.genome.jp/dbget-bin/www_bget?ko:K07936	P54765	185	4.3e-13	GTP-binding nuclear protein Ran1A (Fragment) OS=Lotus japonicus GN=RAN1A PE=2 SV=1	--	--	--	--	--	--	--	--	KOG0096	GTPase Ran/TC4/GSP1 (nuclear protein transport pathway), small G protein superfamily	DOWN	-3.0162	5.02e-05	blast,frame:-3 start:430 end:209
Cluster-15957.204664	0	0	0	22.58	14.93	72.03	0	0	0	0.36	0.26	1.2	3784	658044550	XP_008357937.1	885	1.7e-92	PREDICTED: putative ribonuclease H protein At1g65750 [Malus domestica]	--	--	--	--	--	--	--	--	--	P14381	335	1.4e-29	Transposon TX1 uncharacterized 149 kDa protein OS=Xenopus laevis PE=3 SV=1	PF04840	Vps16, C-terminal region	GO:0006886	intracellular protein transport	--	--	GO:0005737	cytoplasm	--	--	DOWN	-7.5972	4.34e-05	blast,frame:2 start:2 end:718
Cluster-15957.106634	595.18	580.09	405.76	230.81	158.74	326.34	14.16	14.95	8.42	5.24	3.88	7.74	2737	658115670	AID55339.1	2812	0	1-deoxy-D-xylulose-5-phosphate synthase [Actinidia chinensis]	566176970	XM_006381782.1	629	0	Populus trichocarpa hypothetical protein (POPTR_0006s18750g) mRNA, complete cds	K01662	dxs	1-deoxy-D-xylulose-5-phosphate synthase	http://www.genome.jp/dbget-bin/www_bget?ko:K01662	Q6YU51	2660	2.6e-299	Probable 1-deoxy-D-xylulose-5-phosphate synthase 2, chloroplastic OS=Oryza sativa subsp. japonica GN=Os07g0190000 PE=2 SV=1	PF13292//PF00676//PF02780//PF02775	1-deoxy-D-xylulose-5-phosphate synthase//Dehydrogenase E1 component//Transketolase, C-terminal domain//Thiamine pyrophosphate enzyme, C-terminal TPP binding domain	GO:0008152//GO:0016114//GO:0006694	metabolic process//terpenoid biosynthetic process//steroid biosynthetic process	GO:0003824//GO:0008661//GO:0016624//GO:0030976	catalytic activity//1-deoxy-D-xylulose-5-phosphate synthase activity//oxidoreductase activity, acting on the aldehyde or oxo group of donors, disulfide as acceptor//thiamine pyrophosphate binding	--	--	--	--	UP	1.179	0.010974	blast,frame:3 start:3 end:2285
Cluster-15957.106630	829.31	947.06	1319.65	225.57	505.71	610.75	336.96	412.99	454.51	85.49	203.78	229.56	408	558520411	AHA61354.1	240	1.2e-18	chalcone synthase [Phyllanthus emblica]	4056400	AD001672.1	309	2.91e-159	Persea americana chalcone synthase (CHS) mRNA, complete cds	K00660	CHS	chalcone synthase	http://www.genome.jp/dbget-bin/www_bget?ko:K00660	Q9FUB7	230	2.3e-18	Chalcone synthase OS=Hypericum androsaemum PE=1 SV=1	--	--	--	--	--	--	--	--	--	--	UP	1.2179	0.010535	blast,frame:1 start:1 end:150
Cluster-33221.0	22.23	28	23.01	113.33	92.43	99.77	1.64	2.23	1.47	7.94	6.97	7.26	1062	224082950	XP_002306904.1	635	4.7e-64	Zinc finger protein CONSTANS-LIKE 6 [Populus trichocarpa]>gi|222856353|gb|EEE93900.1| Zinc finger protein CONSTANS-LIKE 6 [Populus trichocarpa]	--	--	--	--	--	--	--	--	--	Q0IGM7	434	1.3e-41	B-box zinc finger protein 20 OS=Arabidopsis thaliana GN=BBX20 PE=1 SV=1	PF00643//PF00628//PF00130	B-box zinc finger//PHD-finger//Phorbol esters/diacylglycerol binding domain (C1 domain)	GO:0035556	intracellular signal transduction	GO:0008270//GO:0005515	zinc ion binding//protein binding	GO:0005622	intracellular	--	--	DOWN	-2.0562	4.81e-08	blast,frame:-1 start:1062 end:133
Cluster-15957.25880	0	0	0	44.83	18	21	0	0	0	11.4	4.89	5.39	481	--	--	--	--	--	--	--	--	--	--	--	--	--	--	--	--	--	--	--	--	--	--	--	--	--	--	--	--	DOWN	-7.2671	3.75e-05	estscan,start:1 end:429
Cluster-15957.55079	537.31	457.68	542.96	166.73	100.95	49.23	15.34	14.15	13.51	4.54	2.96	1.4	2325	225432348	XP_002276482.1	1876	1.3e-207	PREDICTED: GTP-binding protein OBGC, chloroplastic isoform X3 [Vitis vinifera]	720099189	XR_734171.1	500	0	PREDICTED: Nelumbo nucifera GTP-binding protein OBGC, chloroplastic (LOC104590809), transcript variant X4, misc_RNA	--	--	--	--	Q0D3S3	1717	5e-190	Probable GTP-binding protein OBGC1, chloroplastic OS=Oryza sativa subsp. japonica GN=OBGC1 PE=3 SV=1	PF01018//PF03052//PF03193//PF09269//PF00005//PF01926//PF01580//PF02421//PF00025	GTP1/OBG//Adenoviral protein L1 52/55-kDa//Protein of unknown function, DUF258//Domain of unknown function (DUF1967)//ABC transporter//50S ribosome-binding GTPase//FtsK/SpoIIIE family//Ferrous iron transport protein B//ADP-ribosylation factor family	GO:0015684//GO:0019068	ferrous iron transport//virion assembly	GO:0005524//GO:0016887//GO:0015093//GO:0000166//GO:0003677//GO:0003924//GO:0005525	ATP binding//ATPase activity//ferrous iron transmembrane transporter activity//nucleotide binding//DNA binding//GTPase activity//GTP binding	GO:0016021	integral component of membrane	KOG1489	Predicted GTP-binding protein (ODN superfamily)	UP	2.251	3.23e-05	blast,frame:-2 start:2324 end:699
Cluster-15957.88109	153.62	125.08	249.67	56.86	66.77	76.75	1.63	1.44	2.31	0.57	0.73	0.81	5819	720000513	XP_010256047.1	3718	0	PREDICTED: protein MON2 homolog isoform X2 [Nelumbo nucifera]	731416577	XM_010661649.1	1352	0	PREDICTED: Vitis vinifera protein MON2 homolog (LOC100264068), transcript variant X2, mRNA	--	--	--	--	Q6GP04	454	3.5e-43	Protein MON2 homolog OS=Xenopus laevis GN=mon2 PE=2 SV=1	PF02985//PF01602	HEAT repeat//Adaptin N terminal region	GO:0006886//GO:0016192	intracellular protein transport//vesicle-mediated transport	GO:0005515	protein binding	GO:0030117	membrane coat	KOG1848	Uncharacterized conserved protein	UP	1.3796	0.00010997	blast,frame:2 start:2957 end:5251|blast,frame:1 start:196 end:3033
Cluster-15957.16214	0	0	0	13.87	12.43	20.77	0	0	0	0.73	0.7	1.14	1326	720087182	XP_010244072.1	465	3e-44	PREDICTED: probable disease resistance RPP8-like protein 4 [Nelumbo nucifera]	--	--	--	--	--	--	--	--	--	Q9FJB5	329	2.5e-29	Disease resistance RPP8-like protein 3 OS=Arabidopsis thaliana GN=RPP8L3 PE=2 SV=1	PF13855	Leucine rich repeat	--	--	GO:0005515	protein binding	--	--	--	--	DOWN	-6.3967	0.00036105	blast,frame:2 start:2 end:340
Cluster-15957.69493	116.36	107.43	128.43	245.38	247.35	229.03	3.56	3.56	3.43	7.16	7.77	6.98	2187	720061484	XP_010275182.1	834	8.2e-87	PREDICTED: serine/threonine-protein kinase minibrain-like [Nelumbo nucifera]	--	--	--	--	--	K18670	YAK1	dual specificity protein kinase YAK1	http://www.genome.jp/dbget-bin/www_bget?ko:K18670	Q9P6P3	285	5.2e-24	Serine/threonine-protein kinase ppk15 OS=Schizosaccharomyces pombe (strain 972 / ATCC 24843) GN=ppk15 PE=1 SV=1	PF00069	Protein kinase domain	GO:0006468	protein phosphorylation	GO:0004672//GO:0005524	protein kinase activity//ATP binding	--	--	KOG0667	Dual-specificity tyrosine-phosphorylation regulated kinase	DOWN	-1.0397	1.54e-07	blast,frame:-2 start:1388 end:15
Cluster-15957.132590	16	0	24	44.76	176.56	171.95	0.63	0	0.82	1.68	7.14	6.73	1757	--	--	--	--	--	--	--	--	--	--	--	--	--	--	--	--	--	--	--	--	--	--	--	--	--	--	--	--	DOWN	-3.3422	0.029993	estscan,start:883 end:1081
Cluster-15957.132592	1317.38	911.77	1546.89	0	0	0	244.21	182.4	247.11	0	0	0	581	--	--	--	--	--	--	--	--	--	--	--	--	--	--	--	--	--	--	--	--	--	--	--	--	--	--	--	--	UP	12.728	8.99e-23	estscan,start:581 end:295; minus strand
Cluster-15957.61802	84	78	116	56.83	34.11	37	13.34	13.38	15.91	8.54	5.5	5.7	634	672208463	XP_008780252.1	407	7.7e-38	PREDICTED: protein PHLOEM PROTEIN 2-LIKE A9-like, partial [Phoenix dactylifera]	--	--	--	--	--	--	--	--	--	Q9SA16	307	4.3e-27	Protein PHLOEM PROTEIN 2-LIKE A9 OS=Arabidopsis thaliana GN=PP2A9 PE=2 SV=1	PF01074	Glycosyl hydrolases family 38 N-terminal domain	GO:0005975	carbohydrate metabolic process	GO:0004559	alpha-mannosidase activity	--	--	--	--	UP	1.1002	0.039952	blast,frame:-2 start:609 end:31
Cluster-15957.217709	0	0	0	20	33	31	0	0	0	0.52	0.93	0.85	2403	--	--	--	--	--	--	--	--	--	--	--	--	--	--	--	--	--	--	PF02336	Capsid protein VP4	--	--	GO:0005198	structural molecule activity	GO:0019028	viral capsid	--	--	DOWN	-7.2367	6.45e-06	estscan,start:96 end:516
Cluster-15957.3794	56.73	40.81	66	10	19.7	28.74	1.99	1.55	2.02	0.33	0.71	1	1943	720028003	XP_010264758.1	1063	2e-113	PREDICTED: uncharacterized protein LOC104602674, partial [Nelumbo nucifera]	720003248	XM_010258626.1	213	3.43e-105	PREDICTED: Nelumbo nucifera uncharacterized LOC104597192 (LOC104597192), mRNA	--	--	--	--	--	--	--	--	--	--	--	--	--	--	--	--	--	--	UP	1.4838	0.038208	blast,frame:-1 start:1562 end:522
Cluster-15957.208666	0	51.23	33.68	0	0	0	0	1.72	0.91	0	0	0	2159	672142159	XP_008794933.1	2472	9.3e-277	PREDICTED: LOW QUALITY PROTEIN: ATP-dependent DNA helicase srs2 [Phoenix dactylifera]	672142158	XM_008796711.1	610	0	PREDICTED: Phoenix dactylifera ATP-dependent DNA helicase srs2 (LOC103710812), mRNA	--	--	--	--	D1KF50	2221	1.7e-248	ATP-dependent DNA helicase SRS2-like protein At4g25120 OS=Arabidopsis thaliana GN=SRS2 PE=1 SV=1	PF00580//PF13361	UvrD/REP helicase N-terminal domain//UvrD-like helicase C-terminal domain	--	--	GO:0016787//GO:0005524	hydrolase activity//ATP binding	--	--	KOG2108	3'-5' DNA helicase	UP	7.2949	0.044137	blast,frame:-2 start:2158 end:98
Cluster-28398.0	0	0.25	0	15.15	1.3	30.58	0	0	0	0.24	0.02	0.51	3787	645275531	XP_008242862.1	625	2.4e-62	PREDICTED: uncharacterized protein LOC103341160 [Prunus mume]	53793071	AP004810.3	35	6.01e-06	Oryza sativa Japonica Group genomic DNA, chromosome 6, BAC clone:B1068H08	--	--	--	--	P11369	274	1.7e-22	LINE-1 retrotransposable element ORF2 protein OS=Mus musculus GN=Pol PE=1 SV=2	PF10716	NADH dehydrogenase transmembrane subunit	GO:0055114//GO:0006118	oxidation-reduction process//obsolete electron transport	GO:0016655	oxidoreductase activity, acting on NAD(P)H, quinone or similar compound as acceptor	--	--	--	--	DOWN	-6.3779	0.028359	blast,frame:3 start:1995 end:3086
Cluster-15957.70910	0	0	0	26.83	82.22	23.36	0	0	0	0.56	1.85	0.51	2953	743764545	XP_010912477.1	3095	0	PREDICTED: long chain acyl-CoA synthetase 9, chloroplastic-like [Elaeis guineensis]	720083088	XM_010244485.1	916	0	PREDICTED: Nelumbo nucifera long chain acyl-CoA synthetase 9, chloroplastic (LOC104587046), mRNA	K01897	ACSL, fadD	long-chain acyl-CoA synthetase	http://www.genome.jp/dbget-bin/www_bget?ko:K01897	Q9CAP8	2827	0	Long chain acyl-CoA synthetase 9, chloroplastic OS=Arabidopsis thaliana GN=LACS9 PE=2 SV=1	PF00501	AMP-binding enzyme	GO:0008152	metabolic process	GO:0003824	catalytic activity	--	--	KOG1180	Acyl-CoA synthetase	DOWN	-7.903	8.4e-06	blast,frame:-1 start:2332 end:197
Cluster-15957.70911	193.03	99.12	230.2	25.61	14.32	1.68	7.51	4.18	7.8	0.95	0.57	0.07	1776	694389515	XP_009370377.1	971	8.6e-103	PREDICTED: serine/threonine-protein phosphatase 7 long form homolog [Pyrus x bretschneideri]>gi|694389517|ref|XP_009370378.1| PREDICTED: serine/threonine-protein phosphatase 7 long form homolog [Pyrus x bretschneideri]>gi|694389519|ref|XP_009370379.1| PREDICTED: serine/threonine-protein phosphatase 7 long form homolog [Pyrus x bretschneideri]	--	--	--	--	--	--	--	--	--	Q9LNG5	405	5.2e-38	Serine/threonine-protein phosphatase 7 long form homolog OS=Arabidopsis thaliana GN=At1g48120 PE=2 SV=1	PF04869	Uso1 / p115 like vesicle tethering protein, head region	GO:0048280//GO:0006886	vesicle fusion with Golgi apparatus//intracellular protein transport	--	--	GO:0000139//GO:0005737	Golgi membrane//cytoplasm	--	--	UP	3.5709	0.00010724	blast,frame:1 start:1 end:1692
Cluster-15957.146011	684.33	581.42	678.05	254.94	290.6	291.17	18.5	17.03	15.99	6.57	8.07	7.84	2440	568827028	XP_006467870.1	950	3.2e-100	PREDICTED: putative secretory carrier-associated membrane protein 1-like isoform X1 [Citrus sinensis]>gi|568827030|ref|XP_006467871.1| PREDICTED: putative secretory carrier-associated membrane protein 1-like isoform X2 [Citrus sinensis]>gi|641857028|gb|KDO75794.1| hypothetical protein CISIN_1g019268mg [Citrus sinensis]>gi|641857029|gb|KDO75795.1| hypothetical protein CISIN_1g019268mg [Citrus sine…	720072353	XM_010280038.1	342	8.43e-177	PREDICTED: Nelumbo nucifera secretory carrier-associated membrane protein 3-like (LOC104612581), mRNA	--	--	--	--	Q9SKT3	888	7e-94	Secretory carrier-associated membrane protein 1 OS=Arabidopsis thaliana GN=SCAMP1 PE=2 SV=1	PF16099//PF04144	Recq-mediated genome instability protein 1, C-terminal OB-fold//SCAMP family	GO:0015031	protein transport	GO:0000166	nucleotide binding	GO:0016021	integral component of membrane	KOG3088	Secretory carrier membrane protein	UP	1.2199	1.59e-21	blast,frame:1 start:1507 end:2136
Cluster-15957.43339	5	7	15	0	0	0	0.5	0.76	1.31	0	0	0	849	--	--	--	--	--	--	--	--	--	--	--	--	--	--	--	--	--	--	--	--	--	--	--	--	--	--	--	--	UP	5.5809	0.014955	--
Cluster-15957.184477	21	13	20	0	0	0	1.24	0.83	1.03	0	0	0	1258	--	--	--	--	--	--	--	--	--	--	--	--	--	--	--	--	--	--	PF08290//PF08219	Hepatitis core protein, putative zinc finger//Outer membrane protein TOM13	GO:0009405	pathogenesis	GO:0005198	structural molecule activity	GO:0005741	mitochondrial outer membrane	--	--	UP	6.6073	0.00012415	estscan,start:267 end:392
Cluster-15957.69943	65.34	112.07	71.05	10.2	23.2	24.44	1.91	3.55	1.81	0.28	0.7	0.71	2277	720059913	XP_010274711.1	1254	1.7e-135	PREDICTED: serine/threonine-protein kinase BIK1-like [Nelumbo nucifera]	--	--	--	--	--	--	--	--	--	Q9SGY7	496	1.9e-48	Putative proline-rich receptor-like protein kinase PERK11 OS=Arabidopsis thaliana GN=PERK11 PE=2 SV=2	PF07714//PF00069	Protein tyrosine kinase//Protein kinase domain	GO:0006468	protein phosphorylation	GO:0004672//GO:0005524	protein kinase activity//ATP binding	--	--	--	--	UP	2.1639	0.00089047	blast,frame:-1 start:1878 end:685
Cluster-15957.51206	0	0	0	24.37	29.3	6.63	0	0	0	0.73	0.94	0.21	2144	719982748	XP_010250549.1	1142	1.5e-122	PREDICTED: transcription factor ICE1 [Nelumbo nucifera]	732666626	KJ812152.1	155	6.63e-73	Citrus trifoliata inducer of CBF expression 1 (ICE1) mRNA, complete cds	--	--	--	--	Q9LSE2	651	1.9e-66	Transcription factor ICE1 OS=Arabidopsis thaliana GN=SCRM PE=1 SV=1	PF00010	Helix-loop-helix DNA-binding domain	--	--	GO:0046983	protein dimerization activity	--	--	--	--	DOWN	-6.7839	0.00071164	blast,frame:-2 start:1774 end:434
Cluster-15957.80103	0	0	9.27	52.98	185.24	184.54	0	0	0.15	0.95	3.59	3.47	3388	359492272	XP_002279471.2	2849	0	PREDICTED: ABC transporter B family member 13-like [Vitis vinifera]	672129903	XM_008790249.1	330	5.5e-170	PREDICTED: Phoenix dactylifera ABC transporter B family member 13-like (LOC103706210), mRNA	K05658	ABCB1	ATP-binding cassette, subfamily B (MDR/TAP), member 1	http://www.genome.jp/dbget-bin/www_bget?ko:K05658	Q9C7F8	2557	2.9e-287	ABC transporter B family member 13 OS=Arabidopsis thaliana GN=ABCB13 PE=3 SV=1	PF00444//PF03193//PF06414//PF00943//PF00664//PF00005//PF13304	Ribosomal protein L36//Protein of unknown function, DUF258//Zeta toxin//Alphavirus E2 glycoprotein//ABC transporter transmembrane region//ABC transporter//AAA domain, putative AbiEii toxin, Type IV TA system	GO:0055085//GO:0006412//GO:0006810//GO:0042254	transmembrane transport//translation//transport//ribosome biogenesis	GO:0042626//GO:0003735//GO:0003924//GO:0005525//GO:0016301//GO:0005198//GO:0005524//GO:0016887	ATPase activity, coupled to transmembrane movement of substances//structural constituent of ribosome//GTPase activity//GTP binding//kinase activity//structural molecule activity//ATP binding//ATPase activity	GO:0005840//GO:0019028//GO:0016021//GO:0005622	ribosome//viral capsid//integral component of membrane//intracellular	--	--	DOWN	-5.6281	4.02e-05	estscan,start:48 end:3388
Cluster-15957.33726	0	0	0	29.6	19.23	5	0	0	0	3.38	2.36	0.59	752	743754688	XP_010912919.1	148	9.9e-08	PREDICTED: ribonuclease 3-like [Elaeis guineensis]	--	--	--	--	--	--	--	--	--	--	--	--	--	PF07127//PF10541	Late nodulin protein//Nuclear envelope localisation domain	GO:0009878	nodule morphogenesis	GO:0046872	metal ion binding	GO:0016021	integral component of membrane	--	--	DOWN	-6.645	0.0023197	estscan,start:680 end:1; minus strand
Cluster-15957.15466	30.93	52.1	36.37	15	6	14	2.23	4.07	2.28	1.03	0.44	1	1078	629088600	KCW54853.1	199	1.7e-13	hypothetical protein EUGRSUZ_I00798 [Eucalyptus grandis]	--	--	--	--	--	--	--	--	--	--	--	--	--	PF00642	Zinc finger C-x8-C-x5-C-x3-H type (and similar)	--	--	GO:0046872	metal ion binding	--	--	--	--	UP	1.7879	0.044541	blast,frame:-1 start:1078 end:836
Cluster-15957.100746	50	49	41	0	6	11	331.42	373.54	221.49	0	33.82	55.3	233	--	--	--	--	--	--	--	--	--	--	--	--	--	--	--	--	--	--	--	--	--	--	--	--	--	--	--	--	UP	3.0969	0.0086948	--
Cluster-10507.0	0	0	0	9	4.13	19	0	0	0	2.63	1.29	5.58	452	--	--	--	--	--	--	--	--	--	--	--	--	--	--	--	--	--	--	--	--	--	--	--	--	--	--	--	--	DOWN	-5.828	0.01366	estscan,start:228 end:452
Cluster-15957.176694	32	17.08	16.21	0	1.36	0	0.63	0.37	0.28	0	0.03	0	3236	--	--	--	--	--	--	--	--	--	--	--	--	--	--	--	--	--	--	PF04689	DNA binding protein S1FA	GO:0006355	regulation of transcription, DNA-templated	GO:0003677	DNA binding	GO:0005634	nucleus	--	--	UP	5.9335	0.0010648	estscan,start:1240 end:975; minus strand
Cluster-15957.155128	13.02	15.32	19.13	1.51	0	0	1.43	1.82	1.82	0.16	0	0	799	--	--	--	--	--	--	--	--	--	--	--	--	--	--	--	--	--	--	--	--	--	--	--	--	--	--	--	--	UP	4.5389	0.0095393	estscan,start:164 end:229
Cluster-15957.75552	84	65	56	13	18	16	32.57	27.06	18.43	4.71	6.93	5.76	415	--	--	--	--	--	--	--	--	--	--	--	--	--	--	--	--	--	--	--	--	--	--	--	--	--	--	--	--	UP	2.1434	2.53e-05	estscan,start:1 end:308
Cluster-15957.60254	22.01	12	46.81	284.6	144.15	54.02	3.99	2.35	7.32	48.78	26.47	9.46	588	548857592	ERN15391.1	145	1.7e-07	hypothetical protein AMTR_s00036p00194520 [Amborella trichopoda]	--	--	--	--	--	--	--	--	--	P38389	127	2.9e-06	Protein transport protein Sec61 subunit beta OS=Arabidopsis thaliana GN=At2g45070 PE=1 SV=1	--	--	--	--	--	--	--	--	--	--	DOWN	-2.6646	0.008223	blast,frame:2 start:47 end:352
Cluster-15957.136667	91	153	142	44	47.5	41.25	13.75	24.97	18.54	6.29	7.29	6.06	653	672183124	XP_008811831.1	168	4.1e-10	PREDICTED: NAC domain-containing protein 21/22-like [Phoenix dactylifera]	--	--	--	--	--	--	--	--	--	Q84TE6	127	3.3e-06	NAC domain-containing protein 21/22 OS=Arabidopsis thaliana GN=NAC021 PE=1 SV=2	PF02365	No apical meristem (NAM) protein	GO:0006355	regulation of transcription, DNA-templated	GO:0003677	DNA binding	--	--	--	--	UP	1.5447	0.00022739	blast,frame:-3 start:294 end:1
Cluster-15957.178498	39.96	10.23	15.91	130.88	102.5	107.55	0.88	0.25	0.31	2.77	2.33	2.38	2921	694995831	XP_009390651.1	2424	4.6e-271	PREDICTED: DNA ligase 1-like [Musa acuminata subsp. malaccensis]	743858785	XM_010944145.1	464	0	PREDICTED: Elaeis guineensis DNA ligase 1-like (LOC105060442), transcript variant X9, mRNA	K10747	LIG1	DNA ligase 1	http://www.genome.jp/dbget-bin/www_bget?ko:K10747	Q42572	2199	8e-246	DNA ligase 1 OS=Arabidopsis thaliana GN=LIG1 PE=2 SV=2	PF07127//PF04675//PF04679//PF02723//PF01068	Late nodulin protein//DNA ligase N terminus//ATP dependent DNA ligase C terminal region//Non-structural protein NS3/Small envelope protein E//ATP dependent DNA ligase domain	GO:0006260//GO:0006310//GO:0006281//GO:0009878	DNA replication//DNA recombination//DNA repair//nodule morphogenesis	GO:0003910//GO:0003677//GO:0005524//GO:0046872	DNA ligase (ATP) activity//DNA binding//ATP binding//metal ion binding	GO:0016020	membrane	KOG0967	ATP-dependent DNA ligase I	DOWN	-2.3708	0.00084822	blast,frame:3 start:144 end:2624
Cluster-15957.174871	4.05	0	0	91.63	46.87	49.72	0.24	0	0	5.26	2.89	2.97	1239	590705396	XP_007047426.1	1644	5.5e-181	Auxin-responsive GH3 family protein [Theobroma cacao]>gi|508699687|gb|EOX91583.1| Auxin-responsive GH3 family protein [Theobroma cacao]	719970503	XM_010273209.1	399	0	PREDICTED: Nelumbo nucifera probable indole-3-acetic acid-amido synthetase GH3.1 (LOC104607544), mRNA	K14487	GH3	auxin responsive GH3 gene family	http://www.genome.jp/dbget-bin/www_bget?ko:K14487	O82333	1579	2.7e-174	Probable indole-3-acetic acid-amido synthetase GH3.1 OS=Arabidopsis thaliana GN=GH3.1 PE=2 SV=1	--	--	--	--	--	--	--	--	--	--	DOWN	-5.5687	6.5e-06	estscan,start:137 end:1239
Cluster-15957.154371	30.81	25.01	48.77	1	4.92	1.14	3.22	2.83	4.42	0.1	0.52	0.12	826	--	--	--	--	--	--	--	--	--	--	--	--	--	--	--	--	--	--	--	--	--	--	--	--	--	--	--	--	UP	3.8852	9.11e-05	estscan,start:1 end:115
Cluster-15957.99352	555.59	590.13	628.73	103.92	393.66	185.79	5.76	6.63	5.69	1.03	4.2	1.93	5939	720043448	XP_010269562.1	2670	2.8e-299	PREDICTED: condensin-2 complex subunit D3 [Nelumbo nucifera]	590661210	XM_007035548.1	255	4.77e-128	Theobroma cacao Condensin-2 complex subunit D3 isoform 3 (TCM_021222) mRNA, complete cds	K11491	NCAPD3	condensin-2 complex subunit D3	http://www.genome.jp/dbget-bin/www_bget?ko:K11491	Q6ZQK0	435	5.8e-41	Condensin-2 complex subunit D3 OS=Mus musculus GN=Ncapd3 PE=1 SV=3	PF02985//PF01602	HEAT repeat//Adaptin N terminal region	GO:0006886//GO:0016192	intracellular protein transport//vesicle-mediated transport	GO:0005515	protein binding	GO:0030117	membrane coat	KOG0413	Uncharacterized conserved protein related to condensin complex subunit 1	UP	1.3883	0.045237	blast,frame:-1 start:2282 end:2079|blast,frame:-2 start:5938 end:2867|blast,frame:-3 start:1263 end:223
Cluster-15957.99356	31.18	93.49	49.27	0	0	0	0.54	1.75	0.74	0	0	0	3670	731373807	XP_010666758.1	153	1.3e-07	PREDICTED: 40S ribosomal protein S2-2 [Beta vulgaris subsp. vulgaris]>gi|870842457|gb|KMS95869.1| hypothetical protein BVRB_004290 [Beta vulgaris subsp. vulgaris]	--	--	--	--	--	--	--	--	--	Q9SCM3	135	2.2e-06	40S ribosomal protein S2-4 OS=Arabidopsis thaliana GN=RPS2D PE=2 SV=1	PF03348	Serine incorporator (Serinc)	--	--	--	--	GO:0016020	membrane	--	--	UP	8.3315	4.32e-07	estscan,start:2249 end:1760; minus strand
Cluster-15957.124624	147.27	186.07	166.09	52.45	53.73	95.12	9.19	12.58	9.02	3.12	3.43	5.87	1206	720090548	XP_010245130.1	911	5.3e-96	PREDICTED: probable glutathione S-transferase parC [Nelumbo nucifera]	590611773	XM_007022137.1	101	3.84e-43	Theobroma cacao Glutathione S-transferase TAU 19 (TCM_032364) mRNA, complete cds	K00799	GST, gst	glutathione S-transferase	http://www.genome.jp/dbget-bin/www_bget?ko:K00799	Q03666	808	6.5e-85	Probable glutathione S-transferase OS=Nicotiana tabacum PE=2 SV=1	PF13417//PF13409//PF02798	Glutathione S-transferase, N-terminal domain//Glutathione S-transferase, N-terminal domain//Glutathione S-transferase, N-terminal domain	--	--	GO:0005515	protein binding	--	--	--	--	UP	1.339	0.00090658	blast,frame:-3 start:976 end:314
Cluster-15957.124627	140.68	155.4	120.26	42.16	53.82	9.2	6.42	7.68	4.78	1.83	2.52	0.42	1553	720013733	XP_010260277.1	1322	1.5e-143	PREDICTED: protein TPX2-like isoform X2 [Nelumbo nucifera]	743908431	XM_011049368.1	35	2.43e-06	PREDICTED: Populus euphratica protein TPX2-like (LOC105141951), mRNA	K16812	TPX2	targeting protein for Xklp2	http://www.genome.jp/dbget-bin/www_bget?ko:K16812	F4I2H7	1152	1.1e-124	Protein TPX2 OS=Arabidopsis thaliana GN=TPX2 PE=1 SV=1	--	--	--	--	--	--	--	--	--	--	UP	1.9812	0.041995	estscan,start:1 end:1553
Cluster-15957.70890	148.58	115.24	211.62	0	0	0	3.66	3.07	4.55	0	0	0	2653	743764545	XP_010912477.1	3095	0	PREDICTED: long chain acyl-CoA synthetase 9, chloroplastic-like [Elaeis guineensis]	720083088	XM_010244485.1	916	0	PREDICTED: Nelumbo nucifera long chain acyl-CoA synthetase 9, chloroplastic (LOC104587046), mRNA	K01897	ACSL, fadD	long-chain acyl-CoA synthetase	http://www.genome.jp/dbget-bin/www_bget?ko:K01897	Q9CAP8	2827	0	Long chain acyl-CoA synthetase 9, chloroplastic OS=Arabidopsis thaliana GN=LACS9 PE=2 SV=1	PF00501	AMP-binding enzyme	GO:0008152	metabolic process	GO:0003824	catalytic activity	--	--	KOG1180	Acyl-CoA synthetase	UP	9.7348	1.37e-12	blast,frame:-1 start:2317 end:182
Cluster-15957.12861	8.25	14.66	15	0	0	0	1.07	2.06	1.69	0	0	0	716	--	--	--	--	--	--	--	--	--	--	--	--	--	--	--	--	--	--	--	--	--	--	--	--	--	--	--	--	UP	6.1111	0.0015822	estscan,start:620 end:489; minus strand
Cluster-15957.114685	912.71	614.43	827.82	350.92	389.86	425.4	28.05	20.46	22.18	10.29	12.3	13.02	2178	719973093	XP_010279404.1	654	6.1e-66	PREDICTED: sugar transporter ERD6-like 16 isoform X2 [Nelumbo nucifera]	--	--	--	--	--	K08145	SLC2A8, GLUT8	MFS transporter, SP family, solute carrier family 2 (facilitated glucose transporter), member 8	http://www.genome.jp/dbget-bin/www_bget?ko:K08145	Q8LBI9	618	1.3e-62	Sugar transporter ERD6-like 16 OS=Arabidopsis thaliana GN=At5g18840 PE=2 SV=2	PF07690//PF00083	Major Facilitator Superfamily//Sugar (and other) transporter	GO:0055085	transmembrane transport	GO:0022857	transmembrane transporter activity	GO:0016021	integral component of membrane	--	--	UP	1.0167	7.52e-08	blast,frame:1 start:1 end:492
Cluster-15957.125978	374.4	365.28	297.43	0	2	0	253.86	264.84	168.17	0	1.31	0	348	--	--	--	--	--	--	--	--	--	--	--	--	--	--	--	--	--	--	--	--	--	--	--	--	--	--	--	--	UP	9.0372	1.41e-14	estscan,start:348 end:1; minus strand
Cluster-15957.81370	3.56	8.37	1.97	72.51	14.98	32.92	0.17	0.44	0.08	3.37	0.75	1.59	1469	641848764	KDO67640.1	1510	2.3e-165	hypothetical protein CISIN_1g0092461mg, partial [Citrus sinensis]	743787226	XR_832110.1	312	2.39e-160	PREDICTED: Elaeis guineensis heat shock cognate 70 kDa protein 2-like (LOC105045696), misc_RNA	K03283	HSPA1_8	heat shock 70kDa protein 1/8	http://www.genome.jp/dbget-bin/www_bget?ko:K03283	P09189	1455	7.5e-160	Heat shock cognate 70 kDa protein OS=Petunia hybrida GN=HSP70 PE=2 SV=1	PF01968//PF06723	Hydantoinase/oxoprolinase//MreB/Mbl protein	GO:0000902	cell morphogenesis	GO:0016787	hydrolase activity	--	--	KOG0101	Molecular chaperones HSP70/HSC70, HSP70 superfamily	DOWN	-3.0903	0.020451	estscan,start:1 end:1469
Cluster-15957.116861	3.48	4.09	3.19	21.7	20.91	16.24	0.15	0.19	0.12	0.87	0.9	0.68	1661	--	--	--	--	--	--	--	--	--	--	--	--	--	--	--	--	--	--	--	--	--	--	--	--	--	--	--	--	DOWN	-2.5596	0.0088234	estscan,start:797 end:877
Cluster-15957.119100	162.83	100.07	195.86	313	515	524	10.89	7.25	11.4	19.93	35.26	34.65	1143	--	--	--	--	--	--	--	--	--	--	--	--	--	--	--	--	--	--	--	--	--	--	--	--	--	--	--	--	DOWN	-1.5643	2.51e-06	estscan,start:492 end:296; minus strand
Cluster-15957.201489	17	4	13	0	0	0	6.3	1.59	4.1	0	0	0	422	672109927	XP_008792710.1	304	4.5e-26	PREDICTED: LOW QUALITY PROTEIN: putative protein disulfide-isomerase DDB_G0275025 [Phoenix dactylifera]	--	--	--	--	--	--	--	--	--	Q9SR96	234	8.3e-19	DnaJ protein ERDJ3A OS=Arabidopsis thaliana GN=ERDJ3A PE=1 SV=1	--	--	--	--	--	--	--	--	--	--	UP	5.9254	0.0084884	estscan,start:295 end:173; minus strand
Cluster-15957.79755	92.42	89.91	103.92	49.45	26.77	45.06	8.72	9.18	8.51	4.43	2.58	4.18	887	720074815	XP_010279137.1	649	9.4e-66	PREDICTED: peroxisome biogenesis protein 7-like [Nelumbo nucifera]	571499887	XM_006594493.1	215	1.19e-106	PREDICTED: Glycine max peroxisome biogenesis protein 7-like (LOC100817902), transcript variant X4, mRNA	K13341	PEX7, PTS2R	peroxin-7	http://www.genome.jp/dbget-bin/www_bget?ko:K13341	Q9XF57	561	2.1e-56	Peroxisome biogenesis protein 7 OS=Arabidopsis thaliana GN=PEX7 PE=1 SV=2	PF00400	WD domain, G-beta repeat	--	--	GO:0005515	protein binding	--	--	KOG0277	Peroxisomal targeting signal type 2 receptor	UP	1.2417	0.0052863	estscan,start:887 end:409; minus strand
Cluster-15957.123714	103.84	86.4	273.61	618.39	700.03	539.8	9.83	8.85	22.48	55.63	67.65	50.23	885	807405947	AKC88471.1	485	9.7e-47	putative AP2/ERF2 protein [Rosa chinensis]	823150076	XM_012619413.1	42	1.75e-10	PREDICTED: Gossypium raimondii ethylene-responsive transcription factor CRF2-like (LOC105791368), mRNA	K09286	EREBP	EREBP-like factor	http://www.genome.jp/dbget-bin/www_bget?ko:K09286	O22259	303	1.7e-26	Ethylene-responsive transcription factor ERF071 OS=Arabidopsis thaliana GN=ERF071 PE=2 SV=1	PF00847//PF04847	AP2 domain//Calcipressin	GO:0006355//GO:0019722	regulation of transcription, DNA-templated//calcium-mediated signaling	GO:0003700	transcription factor activity, sequence-specific DNA binding	GO:0005667	transcription factor complex	--	--	DOWN	-2.0552	1.94e-05	blast,frame:-2 start:848 end:3
Cluster-15957.198198	26.63	35.81	19.3	0	0	0	0.65	0.95	0.41	0	0	0	2671	--	--	--	--	--	743872774	XM_010908337.1	38	9.08e-08	PREDICTED: Elaeis guineensis zinc finger protein 2-like (LOC105033503), transcript variant X2, mRNA	--	--	--	--	--	--	--	--	--	--	--	--	--	--	--	--	--	--	UP	7.2504	1.63e-05	estscan,start:1289 end:243; minus strand
Cluster-15957.60603	0	0	0	64.26	46.66	90.93	0	0	0	9.69	7.54	14.05	633	720091528	XP_010245442.1	396	1.5e-36	PREDICTED: kinesin-4-like [Nelumbo nucifera]	--	--	--	--	--	K10406	KIFC2_3	kinesin family member C2/C3	http://www.genome.jp/dbget-bin/www_bget?ko:K10406	--	--	--	--	PF12467	Cucumber mosaic virus 1a protein family	--	--	GO:0016817//GO:0008168	hydrolase activity, acting on acid anhydrides//methyltransferase activity	--	--	--	--	DOWN	-8.5007	9.19e-09	blast,frame:1 start:1 end:495
Cluster-15957.119924	50	27.55	17.79	238.43	319.15	312.01	4.74	2.83	1.46	21.48	30.89	29.08	884	720088671	XP_010244528.1	1184	8.6e-128	PREDICTED: putative rRNA methyltransferase [Nelumbo nucifera]	672175944	XM_008809816.1	337	1.79e-174	PREDICTED: Phoenix dactylifera adoMet-dependent rRNA methyltransferase spb1-like (LOC103720214), mRNA	K14857	SPB1, FTSJ3	AdoMet-dependent rRNA methyltransferase SPB1	http://www.genome.jp/dbget-bin/www_bget?ko:K14857	Q54NX0	694	7.9e-72	Putative rRNA methyltransferase OS=Dictyostelium discoideum GN=fsjC PE=3 SV=1	PF01728//PF07941	FtsJ-like methyltransferase//Potassium channel Kv1.4 tandem inactivation domain	GO:0006813//GO:0032259	potassium ion transport//methylation	GO:0005249//GO:0008168//GO:0030955	voltage-gated potassium channel activity//methyltransferase activity//potassium ion binding	GO:0016021//GO:0008076	integral component of membrane//voltage-gated potassium channel complex	KOG1098	Putative SAM-dependent rRNA methyltransferase SPB1	DOWN	-3.1496	1.57e-12	blast,frame:2 start:2 end:883
Cluster-15957.163328	0	0	0	45	69	88	0	0	0	1.87	3.08	3.8	1616	719962342	XP_010270531.1	342	6.8e-30	PREDICTED: 1-aminocyclopropane-1-carboxylate oxidase homolog 1-like [Nelumbo nucifera]	--	--	--	--	--	--	--	--	--	O04847	226	2.7e-17	Deacetoxyvindoline 4-hydroxylase OS=Catharanthus roseus GN=D4H PE=1 SV=2	PF03171//PF10156//PF00945//PF02724//PF04005//PF10486//PF04147//PF04931//PF03612//PF09726//PF09026//PF01080//PF06213//PF01770//PF10152	2OG-Fe(II) oxygenase superfamily//Subunit 17 of Mediator complex//Rhabdovirus nucleocapsid protein//CDC45-like protein//Hus1-like protein//Phosphoinositide 3-kinase gamma adapter protein p101 subunit//Nop14-like family//DNA polymerase phi//Sorbitol phosphotransferase enzyme II N-terminus//Transmembrane protein//Centromere protein B dimerisation domain//Presenilin//Cobalamin biosynthesis protein C…	GO:0008643//GO:0006281//GO:0009236//GO:0006355//GO:0006351//GO:0055114//GO:0000077//GO:0006810//GO:0006357//GO:0006270//GO:0009401//GO:0006260	carbohydrate transport//DNA repair//cobalamin biosynthetic process//regulation of transcription, DNA-templated//transcription, DNA-templated//oxidation-reduction process//DNA damage checkpoint//transport//regulation of transcription from RNA polymerase II promoter//DNA replication initiation//phosphoenolpyruvate-dependent sugar phosphotransferase system//DNA replication	GO:0008982//GO:0046935//GO:0003677//GO:0003682//GO:0016491//GO:0001104//GO:0004190//GO:0003887	protein-N(PI)-phosphohistidine-sugar phosphotransferase activity//1-phosphatidylinositol-3-kinase regulator activity//DNA binding//chromatin binding//oxidoreductase activity//RNA polymerase II transcription cofactor activity//aspartic-type endopeptidase activity//DNA-directed DNA polymerase activity	GO:0032040//GO:0005634//GO:0030896//GO:0016021//GO:0042575//GO:0000775//GO:0019013//GO:0071203//GO:0009357//GO:0000785//GO:0016592//GO:0016020//GO:0005944	small-subunit processome//nucleus//checkpoint clamp complex//integral component of membrane//DNA polymerase complex//chromosome, centromeric region//viral nucleocapsid//WASH complex//protein-N(PI)-phosphohistidine-sugar phosphotransferase complex//chromatin//mediator complex//membrane//phosphatidylinositol 3-kinase complex, class IB	--	--	DOWN	-8.4955	8.21e-09	blast,frame:-1 start:1268 end:525|blast,frame:-2 start:1600 end:1097|blast,frame:-3 start:1614 end:1183
Cluster-15957.163325	63.48	29.88	51.43	0	0	0	6.37	3.24	4.48	0	0	0	850	719970135	XP_010270496.1	538	6.7e-53	PREDICTED: uncharacterized acetyltransferase At3g50280 [Nelumbo nucifera]	697161669	XM_009591326.1	50	6e-15	PREDICTED: Nicotiana tomentosiformis uncharacterized acetyltransferase At3g50280-like (LOC104086962), transcript variant X1, mRNA	--	--	--	--	Q9SND9	331	9.4e-30	Uncharacterized acetyltransferase At3g50280 OS=Arabidopsis thaliana GN=At3g50280 PE=3 SV=1	PF02458	Transferase family	--	--	GO:0016747	transferase activity, transferring acyl groups other than amino-acyl groups	--	--	--	--	UP	8.0211	1.95e-07	blast,frame:-1 start:772 end:2
Cluster-15957.163323	25.06	23.2	26.77	0	3.09	3	9.01	8.96	8.19	0	1.11	1.01	427	359492019	XP_002284916.2	512	3.5e-50	PREDICTED: uncharacterized acetyltransferase At3g50280-like [Vitis vinifera]	697161669	XM_009591326.1	53	6.23e-17	PREDICTED: Nicotiana tomentosiformis uncharacterized acetyltransferase At3g50280-like (LOC104086962), transcript variant X1, mRNA	--	--	--	--	Q9SND9	269	7.3e-23	Uncharacterized acetyltransferase At3g50280 OS=Arabidopsis thaliana GN=At3g50280 PE=3 SV=1	PF02458	Transferase family	--	--	GO:0016747	transferase activity, transferring acyl groups other than amino-acyl groups	--	--	--	--	UP	3.6577	0.00036118	estscan,start:1 end:427
Cluster-15957.128707	160.1	143.76	154.04	43.88	42.86	64.89	55.87	53.91	45.75	14.33	14.91	21.17	432	222423641	BAH19789.1	193	3.4e-13	AT5G48570 [Arabidopsis thaliana]	590713450	XM_007049585.1	102	3.64e-44	Theobroma cacao Rotamase FKBP 1 isoform 2 (TCM_002740) mRNA, complete cds	K09571	FKBP4_5	FK506-binding protein 4/5	http://www.genome.jp/dbget-bin/www_bget?ko:K09571	Q9FJL3	193	4.8e-14	Peptidyl-prolyl cis-trans isomerase FKBP65 OS=Arabidopsis thaliana GN=FKBP65 PE=1 SV=1	--	--	--	--	--	--	--	--	KOG0544	FKBP-type peptidyl-prolyl cis-trans isomerase	UP	1.6046	1.57e-08	blast,frame:-2 start:332 end:165|blast,frame:-3 start:208 end:2
Cluster-15957.89445	65	72	67	35	25	35	3.78	4.53	3.39	1.94	1.49	2.01	1276	720095644	XP_010246745.1	1472	5e-161	PREDICTED: phospholipase A1-Igamma3, chloroplastic-like [Nelumbo nucifera]	--	--	--	--	--	--	--	--	--	Q9C8J6	1255	1e-136	Phospholipase A1-Igamma3, chloroplastic OS=Arabidopsis thaliana GN=At1g51440 PE=1 SV=1	PF17064//PF01764	Sleepless protein//Lipase (class 3)	GO:0030431//GO:0006629//GO:0032222//GO:1903818	sleep//lipid metabolic process//regulation of synaptic transmission, cholinergic//positive regulation of voltage-gated potassium channel activity	GO:0034235	GPI anchor binding	--	--	--	--	UP	1.113	0.022602	estscan,start:1276 end:260; minus strand
Cluster-15957.48218	19.02	55.07	37.56	0	0	0	1.36	4.27	2.34	0	0	0	1084	567918172	XP_006451092.1	407	1.3e-37	hypothetical protein CICLE_v10009855mg [Citrus clementina]>gi|568843661|ref|XP_006475718.1| PREDICTED: uncharacterized protein LOC102620555 isoform X1 [Citrus sinensis]>gi|568843663|ref|XP_006475719.1| PREDICTED: uncharacterized protein LOC102620555 isoform X2 [Citrus sinensis]>gi|568843665|ref|XP_006475720.1| PREDICTED: uncharacterized protein LOC102620555 isoform X3 [Citrus sinensis]>gi|5688436…	720024884	XM_010265478.1	85	2.7e-34	PREDICTED: Nelumbo nucifera uncharacterized LOC104601957 (LOC104601957), mRNA	--	--	--	--	Q94BT9	144	5.8e-08	Copper transport protein ATX1 OS=Arabidopsis thaliana GN=ATX1 PE=1 SV=1	PF02983//PF00403//PF12242	Alpha-lytic protease prodomain//Heavy-metal-associated domain//NAD(P)H binding domain of trans-2-enoyl-CoA reductase	GO:0055114//GO:0030001//GO:0006508	oxidation-reduction process//metal ion transport//proteolysis	GO:0016491//GO:0008236//GO:0046872	oxidoreductase activity//serine-type peptidase activity//metal ion binding	GO:0005576	extracellular region	--	--	UP	7.6898	5.89e-06	blast,frame:-1 start:583 end:173
Cluster-15957.176717	0	0	0	10.73	12.05	16	0	0	0	0.45	0.54	0.7	1598	--	--	--	--	--	--	--	--	--	--	--	--	--	--	--	--	--	--	--	--	--	--	--	--	--	--	--	--	DOWN	-6.1296	0.0008807	estscan,start:968 end:1187
Cluster-15957.176712	0	0	0	15.39	3	6	0	0	0	3.64	0.76	1.43	498	657966285	XP_008374828.1	198	1e-13	PREDICTED: laccase-1-like [Malus domestica]>gi|657966295|ref|XP_008374832.1| PREDICTED: laccase-1-like [Malus domestica]	--	--	--	--	--	K05909	E1.10.3.2	laccase	http://www.genome.jp/dbget-bin/www_bget?ko:K05909	Q9LMS3	187	2.8e-13	Laccase-1 OS=Arabidopsis thaliana GN=LAC1 PE=2 SV=1	PF07732	Multicopper oxidase	--	--	GO:0005507	copper ion binding	--	--	--	--	DOWN	-5.4651	0.046962	estscan,start:354 end:498
Cluster-15957.17361	19	28	10	218.04	159.78	266.14	0.89	1.42	0.41	9.75	7.69	12.4	1517	645220141	XP_008238889.1	471	7e-45	PREDICTED: UPF0481 protein At3g47200 [Prunus mume]	--	--	--	--	--	--	--	--	--	Q9SD53	238	1e-18	UPF0481 protein At3g47200 OS=Arabidopsis thaliana GN=At3g47200 PE=2 SV=1	PF06160//PF02434//PF02388	Septation ring formation regulator, EzrA//Fringe-like//FemAB family	GO:0009252//GO:0000921	peptidoglycan biosynthetic process//septin ring assembly	GO:0016757//GO:0016755	transferase activity, transferring glycosyl groups//transferase activity, transferring amino-acyl groups	GO:0016020//GO:0005940//GO:0016021	membrane//septin ring//integral component of membrane	--	--	DOWN	-3.4552	4.77e-12	blast,frame:-1 start:1517 end:144
Cluster-15957.76949	30.71	0	64.62	0	0	0	2.68	0	4.89	0	0	0	939	764560855	XP_004295934.2	323	6.3e-28	PREDICTED: glycine-rich RNA-binding protein 4, mitochondrial-like isoform X3 [Fragaria vesca subsp. vesca]	731391238	XM_010652389.1	98	1.38e-41	PREDICTED: Vitis vinifera glycine-rich RNA-binding protein 4, mitochondrial (LOC100855070), transcript variant X4, mRNA	K13195	CIRBP	cold-inducible RNA-binding protein	http://www.genome.jp/dbget-bin/www_bget?ko:K13195	P98179	212	6.5e-16	RNA-binding protein 3 OS=Homo sapiens GN=RBM3 PE=1 SV=1	PF00076//PF16367	RNA recognition motif. (a.k.a. RRM, RBD, or RNP domain)//RNA recognition motif	--	--	GO:0003676	nucleic acid binding	--	--	--	--	UP	7.3553	0.039118	blast,frame:2 start:326 end:814
Cluster-15957.109365	16.61	15	10.42	36.19	85.11	48.79	5.69	5.53	3.04	11.62	29.11	15.66	435	659098834	XP_008450315.1	142	2.8e-07	PREDICTED: fasciclin-like arabinogalactan protein 17 [Cucumis melo]>gi|659098836|ref|XP_008450316.1| PREDICTED: fasciclin-like arabinogalactan protein 17 [Cucumis melo]	--	--	--	--	--	--	--	--	--	--	--	--	--	--	--	--	--	--	--	--	--	--	--	DOWN	-1.9932	0.010039	blast,frame:-3 start:433 end:278
Cluster-15957.49998	59.39	11.76	44.46	0	0	0	3.76	0.81	2.45	0	0	0	1192	118489882	ABK96739.1	225	1.8e-16	unknown [Populus trichocarpa x Populus deltoides]	--	--	--	--	--	K08832	SRPK3, STK23	serine/threonine-protein kinase SRPK3	http://www.genome.jp/dbget-bin/www_bget?ko:K08832	P36616	153	5.8e-09	Protein kinase dsk1 OS=Schizosaccharomyces pombe (strain 972 / ATCC 24843) GN=dsk1 PE=3 SV=2	PF00628	PHD-finger	--	--	GO:0005515	protein binding	--	--	KOG1290	Serine/threonine protein kinase	UP	7.6805	2.05e-05	estscan,start:1 end:485
Cluster-15957.49997	106.57	142.14	78.98	40.1	48.93	22.62	4.54	6.56	2.93	1.63	2.14	0.96	1644	694310995	XP_009355681.1	598	1.4e-59	PREDICTED: transcription factor bHLH49-like [Pyrus x bretschneideri]	719967322	XM_010263169.1	47	5.5e-13	PREDICTED: Nelumbo nucifera transcription factor bHLH49 (LOC104600291), transcript variant X2, mRNA	--	--	--	--	Q9CAA9	288	1.8e-24	Transcription factor bHLH49 OS=Arabidopsis thaliana GN=BHLH49 PE=1 SV=1	--	--	--	--	--	--	--	--	--	--	UP	1.572	0.025542	blast,frame:-3 start:937 end:281
Cluster-15957.182945	22.24	24.72	24.9	4	7.35	6.35	4.59	5.5	4.42	0.78	1.53	1.26	549	--	--	--	--	--	--	--	--	--	--	--	--	--	--	--	--	--	--	--	--	--	--	--	--	--	--	--	--	UP	2.0935	0.0091625	estscan,start:252 end:424
Cluster-15957.182942	8	10	9	0	0	0	0.83	1.12	0.81	0	0	0	830	--	--	--	--	--	--	--	--	--	--	--	--	--	--	--	--	--	--	--	--	--	--	--	--	--	--	--	--	UP	5.6244	0.0065486	estscan,start:375 end:506
Cluster-15957.174263	26.62	22.74	33.45	1.49	0	0	9.07	8.33	9.71	0.48	0	0	436	720023341	XP_010263303.1	238	2.1e-18	PREDICTED: glycosyltransferase family protein 64 C3 [Nelumbo nucifera]	--	--	--	--	--	K02370	EXTL3	alpha-1,4-N-acetylglucosaminyltransferase EXTL3	http://www.genome.jp/dbget-bin/www_bget?ko:K02370	Q9C975	209	6.7e-16	Glycosyltransferase family protein 64 C3 OS=Arabidopsis thaliana GN=At1g80290 PE=2 SV=1	PF09258	Glycosyl transferase family 64 domain	GO:0015012//GO:0006024	heparan sulfate proteoglycan biosynthetic process//glycosaminoglycan biosynthetic process	--	--	GO:0016021	integral component of membrane	--	--	UP	6.2652	0.00011684	estscan,start:436 end:261; minus strand
Cluster-7977.0	0	0	0	29	3	6	0	0	0	7.18	0.79	1.5	487	659100398	XP_008451079.1	330	5e-29	PREDICTED: non-specific lipid transfer protein GPI-anchored 2 isoform X2 [Cucumis melo]	--	--	--	--	--	--	--	--	--	Q9ZVC7	228	4.7e-18	Xylogen-like protein 11 OS=Arabidopsis thaliana GN=XYP11 PE=1 SV=2	PF15510	Centromere kinetochore component W	GO:0051382//GO:0007067	kinetochore assembly//mitotic nuclear division	GO:0003677	DNA binding	--	--	--	--	DOWN	-6.1472	0.027234	blast,frame:-3 start:452 end:3
Cluster-15957.98722	0	12.22	0	3796.76	1883.41	1754.97	0	0.99	0	269.18	143.55	129.09	1053	720035456	XP_010267047.1	587	1.7e-58	PREDICTED: 60S ribosomal protein L28-2 [Nelumbo nucifera]	769800613	XM_006853886.2	160	5.32e-76	PREDICTED: Amborella trichopoda 60S ribosomal protein L28-1 (LOC18443704), mRNA	K02903	RP-L28e, RPL28	large subunit ribosomal protein L28e	http://www.genome.jp/dbget-bin/www_bget?ko:K02903	Q9M0E2	480	6.2e-47	60S ribosomal protein L28-2 OS=Arabidopsis thaliana GN=RPL28C PE=2 SV=1	PF01077//PF04211	Nitrite and sulphite reductase 4Fe-4S domain//Tetrahydromethanopterin S-methyltransferase, subunit C	GO:0055114//GO:0015948//GO:0046656	oxidation-reduction process//methanogenesis//folic acid biosynthetic process	GO:0016491//GO:0020037//GO:0030269//GO:0051536	oxidoreductase activity//heme binding//tetrahydromethanopterin S-methyltransferase activity//iron-sulfur cluster binding	GO:0016021	integral component of membrane	KOG3412	60S ribosomal protein L28	DOWN	-9.175	0.0001877	blast,frame:3 start:90 end:551
Cluster-15957.98720	0	0	1.78	12.33	25.73	17	0	0	0.17	1.29	2.9	1.84	796	566258228	XP_006388709.1	159	5.5e-09	hypothetical protein POPTR_0115s002602g, partial [Populus trichocarpa]>gi|550310691|gb|ERP47623.1| hypothetical protein POPTR_0115s002602g, partial [Populus trichocarpa]	--	--	--	--	--	--	--	--	--	Q7XA39	135	4.7e-07	Putative disease resistance protein RGA4 OS=Solanum bulbocastanum GN=RGA4 PE=2 SV=1	--	--	--	--	--	--	--	--	--	--	DOWN	-4.8043	0.0067744	blast,frame:2 start:2 end:211
Cluster-15957.111608	32.19	33.25	5.46	64.94	263.05	230.49	2.84	3.18	0.42	5.45	23.72	20.03	930	698545750	XP_009767492.1	441	1.3e-41	PREDICTED: uncharacterized protein At5g64816-like [Nicotiana sylvestris]>gi|698545753|ref|XP_009767493.1| PREDICTED: uncharacterized protein At5g64816-like [Nicotiana sylvestris]>gi|698545756|ref|XP_009767494.1| PREDICTED: uncharacterized protein At5g64816-like [Nicotiana sylvestris]	743857274	XM_010943777.1	199	9.78e-98	PREDICTED: Elaeis guineensis uncharacterized protein At5g64816 (LOC105060169), transcript variant X1, mRNA	--	--	--	--	--	--	--	--	PF08492	SRP72 RNA-binding domain	GO:0006614	SRP-dependent cotranslational protein targeting to membrane	GO:0008312	7S RNA binding	GO:0048500	signal recognition particle	--	--	DOWN	-2.9102	0.00684	blast,frame:2 start:215 end:604
Cluster-15957.46062	17.29	5.57	30.47	0	0	1.15	1.33	0.46	2.03	0	0	0.09	1031	--	--	--	--	--	--	--	--	--	--	--	--	--	--	--	--	--	--	--	--	--	--	--	--	--	--	--	--	UP	5.5742	0.0074195	estscan,start:1 end:636
Cluster-15957.46067	87.87	38.66	155	0	0	0	3.11	1.48	4.78	0	0	0	1927	720098960	XP_010247792.1	1109	9.3e-119	PREDICTED: uncharacterized protein LOC104590746 [Nelumbo nucifera]	--	--	--	--	--	--	--	--	--	Q96ER3	139	3.9e-07	Protein SAAL1 OS=Homo sapiens GN=SAAL1 PE=1 SV=2	PF00351//PF02346//PF00514	Biopterin-dependent aromatic amino acid hydroxylase//Chordopoxvirus multifunctional envelope protein A27//Armadillo/beta-catenin-like repeat	GO:0019064//GO:0055114	fusion of virus membrane with host plasma membrane//oxidation-reduction process	GO:0005515//GO:0016714	protein binding//oxidoreductase activity, acting on paired donors, with incorporation or reduction of molecular oxygen, reduced pteridine as one donor, and incorporation of one atom of oxygen	GO:0019031	viral envelope	--	--	UP	8.9497	9.15e-09	blast,frame:-3 start:1805 end:135
Cluster-15957.206957	186.35	175.08	176.25	76.16	84.58	73.81	8.85	9	7.29	3.44	4.12	3.48	1503	672204263	XP_008778866.1	615	1.4e-61	PREDICTED: transcription factor WER-like [Phoenix dactylifera]	769800461	XM_006854139.2	135	6.05e-62	PREDICTED: Amborella trichopoda myb-related protein 308 (LOC18443960), mRNA	K09422	MYBP	myb proto-oncogene protein, plant	http://www.genome.jp/dbget-bin/www_bget?ko:K09422	Q9FJA2	451	2e-43	Transcription factor TT2 OS=Arabidopsis thaliana GN=TT2 PE=1 SV=1	--	--	--	--	--	--	--	--	--	--	UP	1.1995	1.21e-06	blast,frame:1 start:169 end:1047
Cluster-15957.114725	42.18	54.17	60.75	87.12	117.51	162.17	1.26	1.75	1.58	2.48	3.61	4.83	2233	719964436	XP_010252666.1	548	1.2e-53	PREDICTED: serine/arginine-rich splicing factor RS31-like isoform X3 [Nelumbo nucifera]	--	--	--	--	--	K12893	SFRS4_5_6	splicing factor, arginine/serine-rich 4/5/6	http://www.genome.jp/dbget-bin/www_bget?ko:K12893	P92964	480	1.3e-46	Serine/arginine-rich splicing factor RS31 OS=Arabidopsis thaliana GN=RS31 PE=1 SV=2	PF08675//PF00076//PF08777	RNA binding domain//RNA recognition motif. (a.k.a. RRM, RBD, or RNP domain)//RNA binding motif	GO:0006402//GO:0051252	mRNA catabolic process//regulation of RNA metabolic process	GO:0004535//GO:0003676//GO:0046872//GO:0003723	poly(A)-specific ribonuclease activity//nucleic acid binding//metal ion binding//RNA binding	GO:0005634//GO:0005737	nucleus//cytoplasm	--	--	DOWN	-1.2096	0.0051754	blast,frame:2 start:1724 end:2233
Cluster-15957.52061	0	0.22	0.41	4.77	5.02	14.92	0	0.36	0.51	6.66	7.05	18.74	291	502077683	XP_004485715.1	358	1.7e-32	PREDICTED: quinone oxidoreductase PIG3-like [Cicer arietinum]	--	--	--	--	--	--	--	--	--	Q53FA7	192	4.2e-14	Quinone oxidoreductase PIG3 OS=Homo sapiens GN=TP53I3 PE=1 SV=2	PF08240	Alcohol dehydrogenase GroES-like domain	GO:0055114	oxidation-reduction process	--	--	--	--	KOG1198	Zinc-binding oxidoreductase	DOWN	-5.4665	0.027626	estscan,start:291 end:1; minus strand
Cluster-15957.53335	0	0	0	3.33	9.87	92.27	0	0	0	0.07	0.22	2	2978	746948251	YP_009109798.1	677	1.8e-68	RNA polymerase beta' subunit (chloroplast) [Trifolium boissieri]>gi|672424998|gb|AIJ27839.1| RNA polymerase beta' subunit (chloroplast) [Trifolium boissieri]	608608381	KJ408574.1	392	0	Magnolia tripetala plastid, complete genome	K03046	rpoC	DNA-directed RNA polymerase subunit beta'	http://www.genome.jp/dbget-bin/www_bget?ko:K03046	P12227	671	1.2e-68	DNA-directed RNA polymerase subunit beta'' (Fragment) OS=Pisum sativum GN=rpoC2 PE=3 SV=1	PF04998//PF01612	RNA polymerase Rpb1, domain 5//3'-5' exonuclease	GO:0006144//GO:0006139//GO:0006351//GO:0006206	purine nucleobase metabolic process//nucleobase-containing compound metabolic process//transcription, DNA-templated//pyrimidine nucleobase metabolic process	GO:0008408//GO:0003676//GO:0003899//GO:0003677	3'-5' exonuclease activity//nucleic acid binding//DNA-directed RNA polymerase activity//DNA binding	GO:0005730	nucleolus	--	--	DOWN	-7.4942	0.0043116	estscan,start:2054 end:1; minus strand
Cluster-15957.53334	6	2.24	0	24	26	31	0.87	0.35	0	3.31	3.84	4.39	668	557159454	AGZ90155.1	165	9.4e-10	glyceraldehyde-3-phosphate dehydrogenase, partial [Litsea cubeba]	557159453	KF706378.1	89	9.74e-37	Litsea cubeba glyceraldehyde-3-phosphate dehydrogenase (gapdh) mRNA, partial cds and 3' UTR	--	--	--	--	Q39769	152	4.2e-09	Glyceraldehyde-3-phosphate dehydrogenase, cytosolic OS=Ginkgo biloba PE=2 SV=1	--	--	--	--	--	--	--	--	KOG0657	Glyceraldehyde 3-phosphate dehydrogenase	DOWN	-3.305	0.0068491	estscan,start:668 end:1; minus strand
Cluster-15957.57545	11	12	4	0	0	0	4.69	5.49	1.44	0	0	0	401	--	--	--	--	--	--	--	--	--	--	--	--	--	--	--	--	--	--	--	--	--	--	--	--	--	--	--	--	UP	5.66	0.017493	estscan,start:1 end:271
Cluster-15957.204940	50.02	81.77	28.08	287.91	183.71	507.09	3.91	6.91	1.91	21.38	14.67	39.05	1017	410591621	B3TPQ6.1	816	4.6e-85	RecName: Full=Beta-cubebene synthase; Short=Mg25 [Magnolia grandiflora]>gi|184097728|gb|ACC66281.1| beta-cubebene synthase [Magnolia grandiflora]	568842768	XM_006475244.1	36	4.38e-07	PREDICTED: Citrus sinensis (E)-beta-farnesene synthase-like (LOC102613448), transcript variant X1, mRNA >gnl|BL_ORD_ID|17177532 PREDICTED: Citrus sinensis (E)-beta-farnesene synthase-like (LOC102613448), transcript variant X2, mRNA	K14182	HVS	vetispiradiene synthase	http://www.genome.jp/dbget-bin/www_bget?ko:K14182	B3TPQ6	816	6.5e-86	Beta-cubebene synthase OS=Magnolia grandiflora PE=1 SV=1	PF03936//PF01397	Terpene synthase family, metal binding domain//Terpene synthase, N-terminal domain	GO:0008152//GO:0051762//GO:0045338	metabolic process//sesquiterpene biosynthetic process//farnesyl diphosphate metabolic process	GO:0000287//GO:0046872//GO:0016829//GO:0010334//GO:0010333	magnesium ion binding//metal ion binding//lyase activity//sesquiterpene synthase activity//terpene synthase activity	--	--	--	--	DOWN	-2.5436	0.00014641	blast,frame:2 start:41 end:1015
Cluster-15957.133170	38.02	35.83	25.7	5.29	6.16	8.97	24.21	24.4	13.67	3.11	3.81	5.1	354	--	--	--	--	--	--	--	--	--	--	--	--	--	--	--	--	--	--	--	--	--	--	--	--	--	--	--	--	UP	2.3513	0.0016413	estscan,start:1 end:188
Cluster-15957.138471	1	0	0	12	15	49	0.22	0	0	2.44	3.27	10.15	536	--	--	--	--	--	--	--	--	--	--	--	--	--	--	--	--	--	--	--	--	--	--	--	--	--	--	--	--	DOWN	-6.1001	0.0019682	estscan,start:1 end:143
Cluster-15957.138476	45.05	43.94	51.84	0	2.8	0	3.78	3.99	3.78	0	0.24	0	964	595812876	XP_007203483.1	340	6.9e-30	hypothetical protein PRUPE_ppa022373mg, partial [Prunus persica]>gi|462399014|gb|EMJ04682.1| hypothetical protein PRUPE_ppa022373mg, partial [Prunus persica]	--	--	--	--	--	--	--	--	--	Q75HY5	259	2.4e-21	Zinc finger BED domain-containing protein RICESLEEPER 3 OS=Oryza sativa subsp. japonica GN=Os05g0583200 PE=2 SV=1	--	--	--	--	--	--	--	--	--	--	UP	5.5563	1.15e-06	estscan,start:55 end:1; minus strand
Cluster-15957.162752	8	9	9	0	0	0	4.19	5.04	3.96	0	0	0	375	--	--	--	--	--	--	--	--	--	--	--	--	--	--	--	--	--	--	--	--	--	--	--	--	--	--	--	--	UP	5.5659	0.007573	estscan,start:1 end:156
Cluster-15957.211258	2.39	1.77	2.07	5.83	19.39	27.04	0.19	0.15	0.14	0.43	1.55	2.08	1017	720031306	XP_010265773.1	581	8.3e-58	PREDICTED: protein cornichon homolog 1 [Nelumbo nucifera]>gi|720031310|ref|XP_010265774.1| PREDICTED: protein cornichon homolog 1 [Nelumbo nucifera]>gi|720031313|ref|XP_010265775.1| PREDICTED: protein cornichon homolog 1 [Nelumbo nucifera]>gi|720031316|ref|XP_010265776.1| PREDICTED: protein cornichon homolog 1 [Nelumbo nucifera]	695039380	XM_009408949.1	96	1.94e-40	PREDICTED: Musa acuminata subsp. malaccensis protein cornichon homolog 1-like (LOC103989967), transcript variant X3, mRNA	--	--	--	--	Q9C7D7	476	1.7e-46	Protein cornichon homolog 1 OS=Arabidopsis thaliana GN=At3g12180 PE=2 SV=1	PF03311	Cornichon protein	GO:0035556	intracellular signal transduction	--	--	GO:0016020	membrane	KOG2729	ER vesicle integral membrane protein involved in establishing cell polarity, signaling and protein degradation	DOWN	-3.0826	0.034655	blast,frame:1 start:361 end:840
Cluster-15957.119786	5.81	38.29	41.61	180.3	85.3	119.45	0.16	1.17	1.02	4.83	2.46	3.34	2357	720051292	XP_010272043.1	1424	3.4e-155	PREDICTED: uncharacterized protein LOC104607948 [Nelumbo nucifera]>gi|720051295|ref|XP_010272044.1| PREDICTED: uncharacterized protein LOC104607948 [Nelumbo nucifera]	731425327	XM_010664907.1	193	5.48e-94	PREDICTED: Vitis vinifera uncharacterized LOC100255354 (LOC100255354), transcript variant X2, mRNA	--	--	--	--	Q0WVV6	882	3.4e-93	Calmodulin-binding protein 60 D OS=Arabidopsis thaliana GN=CBP60D PE=2 SV=1	PF07887	Calmodulin binding protein-like	GO:0006950	response to stress	GO:0005516	calmodulin binding	--	--	--	--	DOWN	-2.1764	0.040681	blast,frame:1 start:55 end:372|blast,frame:3 start:465 end:2045
Cluster-15957.119787	4.05	8.6	15.74	0	0.04	0.07	0.17	0.4	0.58	0	0	0	1648	720051292	XP_010272043.1	1253	1.6e-135	PREDICTED: uncharacterized protein LOC104607948 [Nelumbo nucifera]>gi|720051295|ref|XP_010272044.1| PREDICTED: uncharacterized protein LOC104607948 [Nelumbo nucifera]	731425327	XM_010664907.1	199	1.76e-97	PREDICTED: Vitis vinifera uncharacterized LOC100255354 (LOC100255354), transcript variant X2, mRNA	--	--	--	--	C0SV51	928	1.1e-98	Calmodulin-binding protein 60 C OS=Arabidopsis thaliana GN=CBP60C PE=2 SV=1	PF07887	Calmodulin binding protein-like	GO:0006950	response to stress	GO:0005516	calmodulin binding	--	--	--	--	UP	5.689	0.014821	blast,frame:1 start:55 end:1302
Cluster-18641.0	14.13	2.56	10.17	0.02	0	0	0.4	0.08	0.25	0	0	0	2320	590677020	XP_007039903.1	425	2.3e-39	WRKY DNA-binding protein 21, putative [Theobroma cacao]>gi|508777148|gb|EOY24404.1| WRKY DNA-binding protein 21, putative [Theobroma cacao]	441469540	HE572762.1	297	8.29e-152	Litsea hypophaea microsatellite DNA, locus Listea-80	--	--	--	--	Q32SG4	397	5.7e-37	Protein WRKY1 OS=Zea mays PE=1 SV=1	PF03106	WRKY DNA -binding domain	GO:0006355	regulation of transcription, DNA-templated	GO:0043565//GO:0003700	sequence-specific DNA binding//transcription factor activity, sequence-specific DNA binding	GO:0005667	transcription factor complex	--	--	UP	5.5942	0.024536	blast,frame:1 start:1645 end:1965
Cluster-15957.19471	0	0	0	46.9	3.6	20.57	0	0	0	1.91	0.16	0.87	1643	698482018	XP_009787959.1	455	5.4e-43	PREDICTED: putative 4-hydroxy-4-methyl-2-oxoglutarate aldolase 3 [Nicotiana sylvestris]>gi|698482020|ref|XP_009787961.1| PREDICTED: putative 4-hydroxy-4-methyl-2-oxoglutarate aldolase 3 [Nicotiana sylvestris]>gi|698482022|ref|XP_009787962.1| PREDICTED: putative 4-hydroxy-4-methyl-2-oxoglutarate aldolase 3 [Nicotiana sylvestris]	--	--	--	--	--	K02553	rraA, menG	regulator of ribonuclease activity A	http://www.genome.jp/dbget-bin/www_bget?ko:K02553	Q9FH13	425	2.3e-40	Putative 4-hydroxy-4-methyl-2-oxoglutarate aldolase 3 OS=Arabidopsis thaliana GN=At5g56260 PE=1 SV=1	--	--	--	--	--	--	--	--	--	--	DOWN	-7.0504	0.0021161	blast,frame:-2 start:1558 end:1040
Cluster-15957.215202	171.94	133.65	130.3	8.91	51.76	4.92	9.05	7.62	5.97	0.45	2.79	0.26	1381	695052709	XP_009414423.1	498	4.7e-48	PREDICTED: thiosulfate sulfurtransferase 16, chloroplastic-like [Musa acuminata subsp. malaccensis]	147776974	AM457042.2	122	9.35e-55	Vitis vinifera contig VV78X034443.92, whole genome shotgun sequence	--	--	--	--	Q38853	413	4.8e-39	Rhodanese-like domain-containing protein 15, chloroplastic OS=Arabidopsis thaliana GN=STR15 PE=2 SV=1	--	--	--	--	--	--	--	--	--	--	UP	2.7272	0.022869	blast,frame:2 start:467 end:1021
Cluster-15957.215201	20.6	15.74	25.32	197.08	102.08	132.35	1.09	0.9	1.17	9.94	5.54	6.95	1375	695052709	XP_009414423.1	498	4.7e-48	PREDICTED: thiosulfate sulfurtransferase 16, chloroplastic-like [Musa acuminata subsp. malaccensis]	147776974	AM457042.2	122	9.31e-55	Vitis vinifera contig VV78X034443.92, whole genome shotgun sequence	--	--	--	--	Q38853	413	4.7e-39	Rhodanese-like domain-containing protein 15, chloroplastic OS=Arabidopsis thaliana GN=STR15 PE=2 SV=1	--	--	--	--	--	--	--	--	--	--	DOWN	-2.8161	1.7e-09	blast,frame:2 start:461 end:1015
Cluster-15957.19390	0	0	0	7	13	4	0	0	0	0.51	1.02	0.3	1029	--	--	--	--	--	--	--	--	--	--	--	--	--	--	--	--	--	--	--	--	--	--	--	--	--	--	--	--	DOWN	-5.4493	0.02849	--
Cluster-15957.67596	0	2.84	0	22.12	20.45	31.68	0	0.34	0	2.32	2.3	3.42	797	442803208	AGC78943.1	458	1.2e-43	hypothetical protein (mitochondrion) [Vicia faba]	307707191	HM919950.1	489	0	Uncultured bacterium clone JH34 16S ribosomal RNA gene, partial sequence	--	--	--	--	--	--	--	--	--	--	--	--	--	--	--	--	--	--	DOWN	-4.58	0.001439	blast,frame:1 start:289 end:735
Cluster-15957.32825	0	5.92	6.74	38.37	36.7	38.7	0	0.87	0.8	4.97	5.1	5.16	694	657949602	XP_008343989.1	146	1.5e-07	PREDICTED: 20 kDa chaperonin, chloroplastic-like isoform X1 [Malus domestica]	--	--	--	--	--	--	--	--	--	--	--	--	--	--	--	--	--	--	--	--	--	--	--	DOWN	-3.1397	0.001815	estscan,start:1 end:694
Cluster-15957.86426	0	0	0	73.65	89.95	82.78	0	0	0	4.17	5.47	4.87	1254	747042946	XP_011081123.1	141	1.1e-06	PREDICTED: 26S protease regulatory subunit 8 homolog A [Sesamum indicum]	--	--	--	--	--	--	--	--	--	Q9C5U3	140	2e-07	26S protease regulatory subunit 8 homolog A OS=Arabidopsis thaliana GN=RPT6A PE=1 SV=1	--	--	--	--	--	--	--	--	KOG0728	26S proteasome regulatory complex, ATPase RPT6	DOWN	-8.7995	3.82e-10	estscan,start:917 end:715; minus strand
Cluster-15957.160869	0	0	0	6.68	6.43	4.71	0	0	0	1.22	1.26	0.88	568	--	--	--	--	--	705244037	KM387287.1	55	6.52e-18	Nicotiana rustica cation exchanger 2 mRNA, complete cds	--	--	--	--	--	--	--	--	--	--	--	--	--	--	--	--	--	--	DOWN	-5.0309	0.046275	--
Cluster-15957.61636	9.98	15.64	14.78	0	0	0	1.08	1.83	1.39	0	0	0	807	--	--	--	--	--	--	--	--	--	--	--	--	--	--	--	--	--	--	--	--	--	--	--	--	--	--	--	--	UP	6.2245	0.00079049	estscan,start:1 end:807
Cluster-15957.30408	0	0	0	17	8	4	0	0	0	6.19	3.1	1.45	414	720076100	XP_010279527.1	219	3.2e-16	PREDICTED: putative disease resistance protein RGA3 [Nelumbo nucifera]	--	--	--	--	--	K15078	SLX1	structure-specific endonuclease subunit SLX1	http://www.genome.jp/dbget-bin/www_bget?ko:K15078	Q7XBQ9	140	6.4e-08	Disease resistance protein RGA2 OS=Solanum bulbocastanum GN=RGA2 PE=1 SV=1	--	--	--	--	--	--	--	--	--	--	DOWN	-5.7448	0.019705	blast,frame:2 start:2 end:412
Cluster-15957.58474	25.39	4.31	39.81	114.55	251.62	328.21	0.47	0.09	0.65	2.03	4.8	6.09	3431	719967413	XP_010261784.1	1723	1.1e-189	PREDICTED: protein NSP-INTERACTING KINASE 1-like isoform X2 [Nelumbo nucifera]	719967412	XM_010263482.1	552	0	PREDICTED: Nelumbo nucifera protein NSP-INTERACTING KINASE 1-like (LOC104600502), transcript variant X2, mRNA	--	--	--	--	Q9LFS4	1541	1.9e-169	Protein NSP-INTERACTING KINASE 1 OS=Arabidopsis thaliana GN=NIK1 PE=1 SV=1	PF00069//PF07714//PF13855//PF00560	Protein kinase domain//Protein tyrosine kinase//Leucine rich repeat//Leucine Rich Repeat	GO:0006468	protein phosphorylation	GO:0005524//GO:0004672//GO:0005515	ATP binding//protein kinase activity//protein binding	--	--	--	--	DOWN	-3.3638	5.35e-05	blast,frame:-3 start:1506 end:271
Cluster-15957.215591	0.89	0	0	5.03	11.58	14.89	0.04	0	0	0.23	0.58	0.72	1468	147857332	CAN79190.1	138	2.8e-06	hypothetical protein VITISV_000232 [Vitis vinifera]	--	--	--	--	--	--	--	--	--	--	--	--	--	--	--	--	--	--	--	--	--	--	--	DOWN	-4.8696	0.030348	blast,frame:2 start:944 end:1168
Cluster-15957.52747	0	0	0	24.22	31.89	26.94	0	0	0	0.73	1.03	0.84	2136	720016783	XP_010261258.1	1013	1.4e-107	PREDICTED: uncharacterized protein LOC104600115 isoform X3 [Nelumbo nucifera]	672167620	XM_008805559.1	287	2.76e-146	PREDICTED: Phoenix dactylifera uncharacterized LOC103717243 (LOC103717243), mRNA	K07053	K07053	uncharacterized protein	http://www.genome.jp/dbget-bin/www_bget?ko:K07053	P44176	274	9.6e-23	PHP domain-containing protein HI_1400 OS=Haemophilus influenzae (strain ATCC 51907 / DSM 11121 / KW20 / Rd) GN=HI_1400 PE=3 SV=1	PF00050//PF02811//PF02100	Kazal-type serine protease inhibitor domain//PHP domain//Ornithine decarboxylase antizyme	GO:0019467	ornithine catabolic process, by decarboxylation	GO:0005515//GO:0008073//GO:0004857//GO:0003824	protein binding//ornithine decarboxylase inhibitor activity//enzyme inhibitor activity//catalytic activity	--	--	--	--	DOWN	-7.2263	4.91e-06	blast,frame:-1 start:786 end:313|blast,frame:-2 start:2135 end:1086
Cluster-15957.212061	4	2	3	18	11.01	23	1.17	0.63	0.75	4.96	3.24	6.38	464	--	--	--	--	--	--	--	--	--	--	--	--	--	--	--	--	--	--	--	--	--	--	--	--	--	--	--	--	DOWN	-2.5243	0.02804	estscan,start:284 end:134; minus strand
Cluster-15957.12811	0	0	0	14	7.14	12	0	0	0	4.6	2.5	3.94	431	720017526	XP_010261493.1	185	2.9e-12	PREDICTED: uncharacterized protein LOC104600314 isoform X3 [Nelumbo nucifera]	--	--	--	--	--	--	--	--	--	--	--	--	--	PF02346//PF00769//PF13851//PF00992//PF01166//PF00170//PF01496//PF04111//PF01025	Chordopoxvirus multifunctional envelope protein A27//Ezrin/radixin/moesin family//Growth-arrest specific micro-tubule binding//Troponin//TSC-22/dip/bun family//bZIP transcription factor//V-type ATPase 116kDa subunit family//Autophagy protein Apg6//GrpE	GO:0048870//GO:0006457//GO:0015992//GO:0006355//GO:0019064//GO:0015991//GO:0006914	cell motility//protein folding//proton transport//regulation of transcription, DNA-templated//fusion of virus membrane with host plasma membrane//ATP hydrolysis coupled proton transport//autophagy	GO:0015078//GO:0008092//GO:0042803//GO:0043565//GO:0000774//GO:0003700//GO:0051087	hydrogen ion transmembrane transporter activity//cytoskeletal protein binding//protein homodimerization activity//sequence-specific DNA binding//adenyl-nucleotide exchange factor activity//transcription factor activity, sequence-specific DNA binding//chaperone binding	GO:0005667//GO:0033179//GO:0019031//GO:0005861//GO:0005737//GO:0031514//GO:0019898	transcription factor complex//proton-transporting V-type ATPase, V0 domain//viral envelope//troponin complex//cytoplasm//motile cilium//extrinsic component of membrane	--	--	DOWN	-5.9013	0.0035966	blast,frame:-3 start:429 end:1
Cluster-15957.48201	8	7	10	50	55	52	0.87	0.82	0.94	5.16	6.09	5.54	805	--	--	--	--	--	--	--	--	--	--	--	--	--	--	--	--	--	--	--	--	--	--	--	--	--	--	--	--	DOWN	-2.6531	2.4e-07	estscan,start:312 end:728
Cluster-15957.119760	70.49	86.08	252.12	328.34	361.12	465.31	1.76	2.33	5.49	7.82	9.26	11.58	2621	763805000	KJB71938.1	290	1.2e-23	hypothetical protein B456_011G148700, partial [Gossypium raimondii]	--	--	--	--	--	--	--	--	--	Q09353	145	1.1e-07	Sentrin-specific protease OS=Caenorhabditis elegans GN=ulp-1 PE=2 SV=3	PF02902//PF05699//PF08061	Ulp1 protease family, C-terminal catalytic domain//hAT family C-terminal dimerisation region//P68HR (NUC004) repeat	GO:0006508	proteolysis	GO:0003712//GO:0003724//GO:0046983//GO:0016818//GO:0008234	transcription cofactor activity//RNA helicase activity//protein dimerization activity//hydrolase activity, acting on acid anhydrides, in phosphorus-containing anhydrides//cysteine-type peptidase activity	GO:0005634//GO:0005667	nucleus//transcription factor complex	--	--	DOWN	-1.5418	0.016342	blast,frame:-3 start:1599 end:1210
Cluster-15957.140302	42	31	53	16	16.04	18	1.88	1.5	2.06	0.68	0.74	0.8	1579	--	--	--	--	--	--	--	--	--	--	--	--	--	--	--	--	--	--	--	--	--	--	--	--	--	--	--	--	UP	1.3245	0.027475	estscan,start:274 end:921
Cluster-15957.138536	31	11.27	32.21	0	0	2.6	2.7	1.06	2.44	0	0	0.22	938	388510334	AFK43233.1	287	9.4e-24	unknown [Medicago truncatula]	848925211	XM_013003140.1	63	3.94e-22	PREDICTED: Erythranthe guttatus nudix hydrolase 26, chloroplastic (LOC105977771), mRNA	--	--	--	--	Q9CAF2	254	8.8e-21	Nudix hydrolase 26, chloroplastic OS=Arabidopsis thaliana GN=NUDT26 PE=1 SV=1	PF00293	NUDIX domain	--	--	GO:0016787	hydrolase activity	--	--	--	--	UP	4.628	0.0044944	blast,frame:1 start:307 end:510|blast,frame:3 start:3 end:299
Cluster-15957.65823	0	3	3.85	9.91	54.83	69.5	0	0.1	0.11	0.3	1.76	2.17	2143	719969714	XP_010269220.1	669	1.1e-67	PREDICTED: B3 domain-containing protein At3g19184-like [Nelumbo nucifera]	747081950	XM_011089972.1	56	7.16e-18	PREDICTED: Sesamum indicum B3 domain-containing protein At3g19184 (LOC105169553), transcript variant X2, mRNA	--	--	--	--	Q1G3M3	523	1.3e-51	B3 domain-containing protein At3g19184 OS=Arabidopsis thaliana GN=At3g19184 PE=2 SV=1	PF02362	B3 DNA binding domain	--	--	GO:0003677	DNA binding	--	--	--	--	DOWN	-4.2475	0.0035727	blast,frame:2 start:146 end:970
Cluster-15957.107988	605.99	1068.86	644.08	192.17	389.49	325.58	34.77	66.4	32.16	10.5	22.89	18.5	1289	720002649	XP_010256748.1	669	6.5e-68	PREDICTED: uncharacterized protein LOC104597057 isoform X2 [Nelumbo nucifera]	--	--	--	--	--	--	--	--	--	--	--	--	--	PF00525	Alpha crystallin A chain, N terminal	GO:0007423	sensory organ development	GO:0005212	structural constituent of eye lens	--	--	--	--	UP	1.3971	0.0050577	blast,frame:-2 start:1051 end:2
Cluster-15957.92410	36.83	31.38	33	78	74	108	7.73	7.1	5.96	15.44	15.68	21.76	544	--	--	--	--	--	--	--	--	--	--	--	--	--	--	--	--	--	--	--	--	--	--	--	--	--	--	--	--	DOWN	-1.3516	0.00059249	--
Cluster-15957.27332	234.03	232	273.05	112.61	135.57	118.1	7.31	7.85	7.43	3.35	4.35	3.67	2148	720024563	XP_010263669.1	1445	1.1e-157	PREDICTED: DUF21 domain-containing protein At1g47330 [Nelumbo nucifera]	720024562	XM_010265367.1	452	0	PREDICTED: Nelumbo nucifera DUF21 domain-containing protein At1g47330 (LOC104601868), mRNA	K16302	CNNM	metal transporter CNNM	http://www.genome.jp/dbget-bin/www_bget?ko:K16302	Q8RY60	1148	4.4e-124	DUF21 domain-containing protein At1g47330 OS=Arabidopsis thaliana GN=CBSDUF7 PE=1 SV=1	PF00955	HCO3- transporter family	GO:0006820	anion transport	--	--	GO:0016021	integral component of membrane	KOG2118	Predicted membrane protein, contains two CBS domains	UP	1.0114	1.86e-07	blast,frame:-2 start:2147 end:603
Cluster-15957.206043	0	19.69	8.57	186.09	37.13	121.59	0	1.94	0.68	16.15	3.46	10.92	908	719992250	XP_010253511.1	450	1.1e-42	PREDICTED: RNA-binding protein 38-like isoform X1 [Nelumbo nucifera]	--	--	--	--	--	--	--	--	--	Q9M1S3	354	2.2e-32	Probable RNA-binding protein ARP1 OS=Arabidopsis thaliana GN=ARP1 PE=2 SV=1	PF00076//PF08777//PF16367	RNA recognition motif. (a.k.a. RRM, RBD, or RNP domain)//RNA binding motif//RNA recognition motif	--	--	GO:0003676//GO:0003723	nucleic acid binding//RNA binding	--	--	KOG0149	Predicted RNA-binding protein SEB4 (RRM superfamily)	DOWN	-3.5409	0.035233	blast,frame:1 start:175 end:780
Cluster-15957.136949	49.71	112.54	67.64	187.06	196.17	214.78	3.34	8.18	3.95	11.95	13.48	14.25	1140	743761916	XP_010905439.1	774	3.9e-80	PREDICTED: protein STRUBBELIG-RECEPTOR FAMILY 3 isoform X8 [Elaeis guineensis]	--	--	--	--	--	--	--	--	--	Q6R2K3	636	5.4e-65	Protein STRUBBELIG-RECEPTOR FAMILY 3 OS=Arabidopsis thaliana GN=SRF3 PE=2 SV=1	PF00560//PF13855	Leucine Rich Repeat//Leucine rich repeat	--	--	GO:0005515	protein binding	--	--	--	--	DOWN	-1.3404	0.011977	estscan,start:890 end:1; minus strand
Cluster-15957.179406	0	0	0	24	10.92	39.2	0	0	0	1.04	0.51	1.76	1563	--	--	--	--	--	--	--	--	--	--	--	--	--	--	--	--	--	--	--	--	--	--	--	--	--	--	--	--	DOWN	-7.0458	0.00011328	estscan,start:655 end:933
Cluster-15957.115404	11.84	3.11	9.02	0	0	0	1.29	0.37	0.85	0	0	0	804	720056586	XP_010273719.1	391	7e-36	PREDICTED: uncharacterized protein LOC104609178 [Nelumbo nucifera]>gi|720056589|ref|XP_010273720.1| PREDICTED: uncharacterized protein LOC104609178 [Nelumbo nucifera]	702511571	XM_010042541.1	93	7.07e-39	PREDICTED: Eucalyptus grandis uncharacterized LOC104429702 (LOC104429702), transcript variant X4, mRNA	K10842	MNAT1	CDK-activating kinase assembly factor MAT1	http://www.genome.jp/dbget-bin/www_bget?ko:K10842	P51950	168	7.1e-11	CDK-activating kinase assembly factor MAT1 OS=Marthasterias glacialis PE=1 SV=1	PF06391	CDK-activating kinase assembly factor MAT1	GO:0007049	cell cycle	--	--	GO:0005634	nucleus	KOG3800	Predicted E3 ubiquitin ligase containing RING finger, subunit of transcription/repair factor TFIIH and CDK-activating kinase assembly factor	UP	5.4252	0.032144	blast,frame:2 start:446 end:802|blast,frame:1 start:1 end:525
Cluster-15957.115403	58.76	49.25	53.28	3.16	9.24	19.7	4.99	4.53	3.93	0.26	0.8	1.65	956	720056586	XP_010273719.1	645	2.9e-65	PREDICTED: uncharacterized protein LOC104609178 [Nelumbo nucifera]>gi|720056589|ref|XP_010273720.1| PREDICTED: uncharacterized protein LOC104609178 [Nelumbo nucifera]	702511571	XM_010042541.1	111	8.35e-49	PREDICTED: Eucalyptus grandis uncharacterized LOC104429702 (LOC104429702), transcript variant X4, mRNA	K10842	MNAT1	CDK-activating kinase assembly factor MAT1	http://www.genome.jp/dbget-bin/www_bget?ko:K10842	P51949	188	4e-13	CDK-activating kinase assembly factor MAT1 OS=Mus musculus GN=Mnat1 PE=2 SV=2	PF08429//PF06391	PLU-1-like protein//CDK-activating kinase assembly factor MAT1	GO:0055114//GO:0007049	oxidation-reduction process//cell cycle	GO:0016706	oxidoreductase activity, acting on paired donors, with incorporation or reduction of molecular oxygen, 2-oxoglutarate as one donor, and incorporation of one atom each of oxygen into both donors	GO:0005634	nucleus	KOG3800	Predicted E3 ubiquitin ligase containing RING finger, subunit of transcription/repair factor TFIIH and CDK-activating kinase assembly factor	UP	2.3695	0.0071528	estscan,start:140 end:721
Cluster-15957.115402	60.12	44.45	83.71	0	0	9.13	7.06	5.64	8.51	0	0	1.05	765	720056586	XP_010273719.1	415	1.1e-38	PREDICTED: uncharacterized protein LOC104609178 [Nelumbo nucifera]>gi|720056589|ref|XP_010273720.1| PREDICTED: uncharacterized protein LOC104609178 [Nelumbo nucifera]	702511571	XM_010042541.1	102	6.66e-44	PREDICTED: Eucalyptus grandis uncharacterized LOC104429702 (LOC104429702), transcript variant X4, mRNA	K10842	MNAT1	CDK-activating kinase assembly factor MAT1	http://www.genome.jp/dbget-bin/www_bget?ko:K10842	P51949	191	1.5e-13	CDK-activating kinase assembly factor MAT1 OS=Mus musculus GN=Mnat1 PE=2 SV=2	PF06391	CDK-activating kinase assembly factor MAT1	GO:0007049	cell cycle	--	--	GO:0005634	nucleus	KOG3800	Predicted E3 ubiquitin ligase containing RING finger, subunit of transcription/repair factor TFIIH and CDK-activating kinase assembly factor	UP	4.4259	0.0061001	blast,frame:1 start:1 end:486|blast,frame:2 start:407 end:763
Cluster-15957.115409	0	0	0	3.06	14.95	13.51	0	0	0	0.16	0.82	0.72	1361	695046908	XP_009411310.1	648	1.9e-65	PREDICTED: uncharacterized protein LOC103993086 [Musa acuminata subsp. malaccensis]	672109441	XM_008791928.1	181	1.47e-87	PREDICTED: Phoenix dactylifera uncharacterized LOC103707438 (LOC103707438), mRNA	--	--	--	--	--	--	--	--	PF00777	Glycosyltransferase family 29 (sialyltransferase)	GO:0006486	protein glycosylation	GO:0008373	sialyltransferase activity	--	--	--	--	DOWN	-5.8283	0.01558	estscan,start:701 end:1; minus strand
Cluster-15957.209889	0	0	0	7.56	5.14	6.49	0	0	0	0.55	0.4	0.49	1040	225458814	XP_002285260.1	509	1.9e-49	PREDICTED: zinc finger protein ZAT10-like [Vitis vinifera]	593640898	XM_007143048.1	66	9.44e-24	Phaseolus vulgaris hypothetical protein (PHAVU_007G044500g) mRNA, complete cds	--	--	--	--	Q96289	382	1.4e-35	Zinc finger protein ZAT10 OS=Arabidopsis thaliana GN=ZAT10 PE=2 SV=1	PF00096//PF16622//PF08472//PF13465//PF13912//PF17123	Zinc finger, C2H2 type//zinc-finger C2H2-type//Sucrose-6-phosphate phosphohydrolase C-terminal//Zinc-finger double domain//C2H2-type zinc finger//RING-like zinc finger	GO:0005982//GO:0005985//GO:0005986	starch metabolic process//sucrose metabolic process//sucrose biosynthetic process	GO:0050307//GO:0008270//GO:0005515//GO:0046872	sucrose-phosphate phosphatase activity//zinc ion binding//protein binding//metal ion binding	--	--	--	--	DOWN	-5.1081	0.039714	blast,frame:-1 start:872 end:36
Cluster-25978.3	0	0	0	7.63	10.79	17.7	0	0	0	0.8	1.22	1.92	795	720040861	XP_010268724.1	546	7.4e-54	PREDICTED: uncharacterized protein LOC104605592 [Nelumbo nucifera]	--	--	--	--	--	--	--	--	--	--	--	--	--	PF13867	Sin3 binding region of histone deacetylase complex subunit SAP30	--	--	GO:0005515	protein binding	--	--	--	--	DOWN	-6.043	0.0020935	estscan,start:664 end:366; minus strand
Cluster-15957.148270	19	24.76	28	6	4.53	1	4.92	6.9	6.21	1.46	1.18	0.25	491	297740421	CBI30603.3	142	3.2e-07	unnamed protein product [Vitis vinifera]	--	--	--	--	--	--	--	--	--	--	--	--	--	--	--	--	--	--	--	--	--	--	--	UP	2.5698	0.013336	blast,frame:1 start:1 end:174
Cluster-15957.31022	2.96	16.67	8.74	0	0	0	0.04	0.22	0.09	0	0	0	5076	731435376	XP_010645692.1	564	3.9e-55	PREDICTED: crossover junction endonuclease MUS81 isoform X1 [Vitis vinifera]	255544094	XM_002513064.1	120	4.53e-53	Ricinus communis endonuclease, putative, mRNA	K08991	MUS81	crossover junction endonuclease MUS81	http://www.genome.jp/dbget-bin/www_bget?ko:K08991	Q5W9E7	479	3.9e-46	Crossover junction endonuclease MUS81 OS=Arabidopsis thaliana GN=MUS81 PE=1 SV=1	PF02732	ERCC4 domain	--	--	GO:0004518//GO:0003677	nuclease activity//DNA binding	--	--	KOG2379	Endonuclease MUS81	UP	5.7536	0.025574	blast,frame:-3 start:4894 end:4403
Cluster-15957.54414	24.61	68.88	18.83	0.02	0	1.78	0.53	1.59	0.35	0	0	0.04	3021	719964718	XP_010254259.1	1103	7.3e-118	PREDICTED: RING-H2 finger protein ATL46-like [Nelumbo nucifera]	743926700	XR_839892.1	188	4.24e-91	PREDICTED: Populus euphratica RING-H2 finger protein ATL46-like (LOC105113169), transcript variant X2, misc_RNA	--	--	--	--	Q9FL07	867	2.4e-91	RING-H2 finger protein ATL46 OS=Arabidopsis thaliana GN=ATL46 PE=2 SV=1	PF12678//PF17123//PF12906//PF12861//PF14634//PF13639//PF00097	RING-H2 zinc finger//RING-like zinc finger//RING-variant domain//Anaphase-promoting complex subunit 11 RING-H2 finger//zinc-RING finger domain//Ring finger domain//Zinc finger, C3HC4 type (RING finger)	GO:0016567	protein ubiquitination	GO:0008270//GO:0005515//GO:0046872//GO:0004842	zinc ion binding//protein binding//metal ion binding//ubiquitin-protein transferase activity	GO:0005680	anaphase-promoting complex	--	--	UP	5.9092	0.00092047	blast,frame:-3 start:2167 end:992
Cluster-15957.54417	0	0	0	32.16	22.69	33.73	0	0	0	2.11	1.6	2.3	1117	--	--	--	--	--	--	--	--	--	--	--	--	--	--	--	--	--	--	--	--	--	--	--	--	--	--	--	--	DOWN	-7.327	3.62e-06	estscan,start:745 end:837
Cluster-15957.142800	17.62	15.66	21.55	0	0	0	0.95	0.92	1.01	0	0	0	1353	255577428	XP_002529593.1	143	6.8e-07	Serine carboxypeptidase, putative [Ricinus communis]>gi|223530926|gb|EEF32785.1| Serine carboxypeptidase, putative [Ricinus communis]	--	--	--	--	--	--	--	--	--	--	--	--	--	PF00450	Serine carboxypeptidase	GO:0006508	proteolysis	GO:0004185//GO:0004180	serine-type carboxypeptidase activity//carboxypeptidase activity	--	--	--	--	UP	6.6607	7.34e-05	blast,frame:-3 start:901 end:617|blast,frame:-1 start:1035 end:811
Cluster-15957.106700	25	23	30	6	0	6	18.11	17.81	18.08	4.01	0	3.83	342	672166559	XP_008803211.1	301	8.1e-26	PREDICTED: probable disease resistance protein At4g27220 [Phoenix dactylifera]	--	--	--	--	--	K13459	RPS2	disease resistance protein RPS2	http://www.genome.jp/dbget-bin/www_bget?ko:K13459	Q42484	176	3.5e-12	Disease resistance protein RPS2 OS=Arabidopsis thaliana GN=RPS2 PE=1 SV=1	PF13855	Leucine rich repeat	--	--	GO:0005515	protein binding	--	--	--	--	UP	2.6997	0.027453	estscan,start:342 end:1; minus strand
Cluster-15957.102135	17.32	10.69	18.44	56.31	44.69	33.63	0.81	0.54	0.75	2.52	2.15	1.57	1516	720061100	XP_010275066.1	232	3.6e-17	PREDICTED: uncharacterized protein LOC104610239 [Nelumbo nucifera]	720061099	XM_010276764.1	142	7.84e-66	PREDICTED: Nelumbo nucifera uncharacterized LOC104610239 (LOC104610239), mRNA	--	--	--	--	--	--	--	--	--	--	--	--	--	--	--	--	--	--	DOWN	-1.5717	0.02204	blast,frame:-3 start:317 end:3
Cluster-15957.79011	4	9.46	8	0.14	0	0	0.44	1.11	0.76	0.01	0	0	804	--	--	--	--	--	--	--	--	--	--	--	--	--	--	--	--	--	--	--	--	--	--	--	--	--	--	--	--	UP	5.2605	0.032878	estscan,start:286 end:1; minus strand
Cluster-15957.219832	7.19	6.06	14.84	44.69	81.4	213.07	0.4	0.36	0.71	2.35	4.6	11.64	1331	743925297	XP_011006784.1	178	5.8e-11	PREDICTED: uncharacterized protein LOC105112702 isoform X1 [Populus euphratica]	--	--	--	--	--	--	--	--	--	--	--	--	--	--	--	--	--	--	--	--	--	--	--	DOWN	-3.585	2.38e-05	blast,frame:2 start:770 end:1117
Cluster-15957.66218	0	0	0	514.33	279.03	507.04	0	0	0	13.24	7.73	13.63	2444	720091663	XP_010245486.1	2124	2.4e-236	PREDICTED: cytochrome P450 86B1 [Nelumbo nucifera]	743868224	XM_010907213.1	335	6.57e-173	PREDICTED: Elaeis guineensis cytochrome P450 86B1-like (LOC105032702), mRNA	K15402	CYP86B1	fatty acid omega-hydroxylase	http://www.genome.jp/dbget-bin/www_bget?ko:K15402	Q9FMY1	1938	1.2e-215	Cytochrome P450 86B1 OS=Arabidopsis thaliana GN=CYP86B1 PE=2 SV=1	PF00067	Cytochrome P450	GO:0055114	oxidation-reduction process	GO:0005506//GO:0016705//GO:0020037	iron ion binding//oxidoreductase activity, acting on paired donors, with incorporation or reduction of molecular oxygen//heme binding	--	--	--	--	DOWN	-11.198	1.41e-16	blast,frame:1 start:523 end:2181
Cluster-15957.66219	501.74	588.59	600.78	128.64	132.39	193.17	13.19	16.77	13.78	3.23	3.58	5.06	2501	720091663	XP_010245486.1	2124	2.4e-236	PREDICTED: cytochrome P450 86B1 [Nelumbo nucifera]	743868224	XM_010907213.1	335	6.73e-173	PREDICTED: Elaeis guineensis cytochrome P450 86B1-like (LOC105032702), mRNA	K15402	CYP86B1	fatty acid omega-hydroxylase	http://www.genome.jp/dbget-bin/www_bget?ko:K15402	Q9FMY1	1938	1.3e-215	Cytochrome P450 86B1 OS=Arabidopsis thaliana GN=CYP86B1 PE=2 SV=1	PF00067	Cytochrome P450	GO:0055114	oxidation-reduction process	GO:0020037//GO:0016705//GO:0005506	heme binding//oxidoreductase activity, acting on paired donors, with incorporation or reduction of molecular oxygen//iron ion binding	--	--	--	--	UP	1.9141	1.58e-19	blast,frame:1 start:523 end:2181
Cluster-15957.61970	8.79	5.07	7.85	25.26	29.48	42.08	1.76	1.09	1.35	4.76	5.95	8.09	558	--	--	--	--	--	--	--	--	--	--	--	--	--	--	--	--	--	--	--	--	--	--	--	--	--	--	--	--	DOWN	-2.117	0.003451	estscan,start:558 end:1; minus strand
Cluster-15957.73760	94.44	81.99	37.24	271.62	317.62	258.95	2.46	2.32	0.85	6.76	8.51	6.73	2520	720084124	XP_010243110.1	1817	9.8e-201	PREDICTED: condensin-2 complex subunit H2-like [Nelumbo nucifera]	720084123	XM_010244808.1	185	1.64e-89	PREDICTED: Nelumbo nucifera condensin-2 complex subunit H2-like (LOC104587268), mRNA	K11490	NCAPH2	condensin-2 complex subunit H2	http://www.genome.jp/dbget-bin/www_bget?ko:K11490	Q9LUR0	1353	8.7e-148	Condensin-2 complex subunit H2 OS=Arabidopsis thaliana GN=CAPH2 PE=2 SV=1	PF15339	Acrosome formation-associated factor	GO:0060478//GO:0006897//GO:0007342	acrosomal vesicle exocytosis//endocytosis//fusion of sperm to egg plasma membrane	--	--	GO:0005886	plasma membrane	KOG2359	Uncharacterized conserved protein	DOWN	-1.9599	0.00013365	blast,frame:-1 start:2448 end:100
Cluster-15957.36555	0	0	0	101.8	122.14	188.34	0	0	0	4.43	5.71	8.53	1553	697157196	XP_009587352.1	1588	2.1e-174	PREDICTED: 3-oxoacyl-[acyl-carrier-protein] synthase II, chloroplastic-like [Nicotiana tomentosiformis]	720018310	XM_010263445.1	521	0	PREDICTED: Nelumbo nucifera 3-oxoacyl-[acyl-carrier-protein] synthase II, chloroplastic-like (LOC104600487), transcript variant X2, mRNA	K09458	fabF	3-oxoacyl-	http://www.genome.jp/dbget-bin/www_bget?ko:K09458	Q9C9P4	1534	5.5e-169	3-oxoacyl-[acyl-carrier-protein] synthase II, chloroplastic OS=Arabidopsis thaliana GN=KAS2 PE=1 SV=1	PF00108	Thiolase, N-terminal domain	GO:0008152	metabolic process	GO:0016747	transferase activity, transferring acyl groups other than amino-acyl groups	--	--	KOG1394	3-oxoacyl-(acyl-carrier-protein) synthase (I and II)	DOWN	-9.5234	9.31e-12	estscan,start:1553 end:115; minus strand
Cluster-15957.104399	84.09	64.37	89.22	0	0	0	3.98	3.3	3.68	0	0	0	1506	719980817	XP_010249930.1	1302	3e-141	PREDICTED: pleiotropic drug resistance protein 1-like [Nelumbo nucifera]	590579454	XM_007013729.1	251	1.99e-126	Theobroma cacao Pleiotropic drug resistance 12 (TCM_038349) mRNA, complete cds	--	--	--	--	Q76CU2	1250	4.6e-136	Pleiotropic drug resistance protein 1 OS=Nicotiana tabacum GN=PDR1 PE=2 SV=1	PF01695//PF05496//PF07728//PF01637//PF03193//PF03266//PF00005//PF13304//PF00437//PF00004	IstB-like ATP binding protein//Holliday junction DNA helicase ruvB N-terminus//AAA domain (dynein-related subfamily)//Archaeal ATPase//Protein of unknown function, DUF258//NTPase//ABC transporter//AAA domain, putative AbiEii toxin, Type IV TA system//Type II/IV secretion system protein//ATPase family associated with various cellular activities (AAA)	GO:0006810//GO:0006310//GO:0006281	transport//DNA recombination//DNA repair	GO:0005525//GO:0098519//GO:0016887//GO:0005524//GO:0003924//GO:0009378	GTP binding//nucleotide phosphatase activity, acting on free nucleotides//ATPase activity//ATP binding//GTPase activity//four-way junction helicase activity	GO:0009379//GO:0005657	Holliday junction helicase complex//replication fork	--	--	UP	8.743	5.83e-10	blast,frame:-3 start:1114 end:2
Cluster-15957.108442	0	0	0	101	92	43	0	0	0	50.72	48.85	21.07	371	672145604	XP_008796725.1	286	4.8e-24	PREDICTED: histone H2B-like [Phoenix dactylifera]	743780919	XM_010922366.1	142	1.79e-66	PREDICTED: Elaeis guineensis histone H2B.11-like (LOC105044455), mRNA	K11252	H2B	histone H2B	http://www.genome.jp/dbget-bin/www_bget?ko:K11252	O65819	283	1.5e-24	Histone H2B.3 (Fragment) OS=Solanum lycopersicum GN=H2B-3 PE=2 SV=1	PF00125//PF03847	Core histone H2A/H2B/H3/H4//Transcription initiation factor TFIID subunit A	GO:0006352	DNA-templated transcription, initiation	GO:0003677	DNA binding	GO:0005669	transcription factor TFIID complex	--	--	DOWN	-8.7565	1.24e-08	blast,frame:-2 start:370 end:98
Cluster-15957.129732	353.11	353.5	396.77	0	0	0	18.03	19.54	17.64	0	0	0	1416	720048884	XP_010271270.1	406	2.3e-37	PREDICTED: THO complex subunit 4D [Nelumbo nucifera]	--	--	--	--	--	K12881	THOC4, ALY	THO complex subunit 4	http://www.genome.jp/dbget-bin/www_bget?ko:K12881	Q6NQ72	307	9.5e-27	THO complex subunit 4D OS=Arabidopsis thaliana GN=ALY4 PE=1 SV=1	PF00076	RNA recognition motif. (a.k.a. RRM, RBD, or RNP domain)	--	--	GO:0003676	nucleic acid binding	--	--	KOG0533	RRM motif-containing protein	UP	10.97	6.15e-17	blast,frame:-1 start:1185 end:670
Cluster-15957.64998	57	35	70	381	206	300	7.9	5.24	8.39	50.05	29.03	40.51	688	593488665	XP_007141200.1	431	1.4e-40	hypothetical protein PHAVU_008G175500g [Phaseolus vulgaris]>gi|561014333|gb|ESW13194.1| hypothetical protein PHAVU_008G175500g [Phaseolus vulgaris]	--	--	--	--	--	--	--	--	--	Q9LMF0	421	2.8e-40	UDP-glycosyltransferase 85A5 OS=Arabidopsis thaliana GN=UGT85A5 PE=2 SV=1	--	--	--	--	--	--	--	--	--	--	DOWN	-2.4767	3.32e-10	blast,frame:2 start:5 end:619
Cluster-15957.192331	7.92	15.3	14.89	0	2.16	0	1.16	2.42	1.89	0	0.32	0	665	--	--	--	--	--	--	--	--	--	--	--	--	--	--	--	--	--	--	--	--	--	--	--	--	--	--	--	--	UP	4.2524	0.034876	estscan,start:133 end:461
Cluster-15957.47824	1.64	1	2.47	10.48	12.41	14.23	0.12	0.08	0.16	0.75	0.95	1.05	1047	769799737	XP_011627188.1	551	2.6e-54	PREDICTED: pentatricopeptide repeat-containing protein At5g04810, chloroplastic [Amborella trichopoda]	--	--	--	--	--	--	--	--	--	Q0WMY5	532	5.7e-53	Pentatricopeptide repeat-containing protein At5g04810, chloroplastic OS=Arabidopsis thaliana GN=PPR4 PE=1 SV=1	PF13414//PF00515//PF13176	TPR repeat//Tetratricopeptide repeat//Tetratricopeptide repeat	--	--	GO:0005515	protein binding	--	--	--	--	DOWN	-2.8456	0.040184	blast,frame:3 start:3 end:548
Cluster-15957.196548	12.38	28.22	16.14	0	0	0	0.32	0.8	0.37	0	0	0	2526	720036292	XP_010267307.1	1225	4.3e-132	PREDICTED: uncharacterized protein LOC104604586 [Nelumbo nucifera]	720079413	XM_010243354.1	210	2.09e-103	PREDICTED: Nelumbo nucifera uncharacterized LOC104586196 (LOC104586196), mRNA	--	--	--	--	F4IXE7	226	4.2e-17	Increased DNA methylation 1 OS=Arabidopsis thaliana GN=IDM1 PE=1 SV=1	PF13508//PF00628	Acetyltransferase (GNAT) domain//PHD-finger	GO:0042967	acyl-carrier-protein biosynthetic process	GO:0008080//GO:0005515	N-acetyltransferase activity//protein binding	--	--	--	--	UP	6.6978	0.00030143	blast,frame:-1 start:2526 end:1276|blast,frame:-3 start:1195 end:389
Cluster-15957.94852	20.35	5	14.66	0	0	0	1.86	0.49	1.16	0	0	0	907	695071954	XP_009383074.1	156	1.4e-08	PREDICTED: uncharacterized protein LOC103970877 [Musa acuminata subsp. malaccensis]	--	--	--	--	--	--	--	--	--	--	--	--	--	PF03006	Haemolysin-III related	--	--	--	--	GO:0016021	integral component of membrane	--	--	UP	6.1616	0.0036773	blast,frame:-1 start:907 end:308
Cluster-15957.94854	33.22	25.7	23.17	0	0	0	3.26	2.72	1.97	0	0	0	864	590649524	XP_007032427.1	551	2.1e-54	H(+)-ATPase 4 isoform 1 [Theobroma cacao]>gi|508711456|gb|EOY03353.1| H(+)-ATPase 4 isoform 1 [Theobroma cacao]	743766857	XM_010915377.1	115	4.49e-51	PREDICTED: Elaeis guineensis plasma membrane ATPase (LOC105039277), mRNA	K01535	E3.6.3.6	H+-transporting ATPase	http://www.genome.jp/dbget-bin/www_bget?ko:K01535	Q9M2A0	335	3.3e-30	ATPase 8, plasma membrane-type OS=Arabidopsis thaliana GN=AHA8 PE=3 SV=1	--	--	--	--	--	--	--	--	--	--	UP	7.2305	7.24e-06	blast,frame:3 start:318 end:566
Cluster-15957.94859	14.86	17.8	12.5	0	0	0	1.92	2.49	1.4	0	0	0	718	793421094	NP_001292679.1	161	2.9e-09	plasma membrane ATPase 4 [Cucumis sativus]>gi|158288384|gb|ABW25091.1| plasma membrane proton pump [Cucumis sativus]	--	--	--	--	--	K01535	E3.6.3.6	H+-transporting ATPase	http://www.genome.jp/dbget-bin/www_bget?ko:K01535	Q7XPY2	157	1.2e-09	Plasma membrane ATPase OS=Oryza sativa subsp. japonica GN=Os04g0656100 PE=2 SV=1	--	--	GO:0006812//GO:0006754//GO:0006200	cation transport//ATP biosynthetic process//obsolete ATP catabolic process	GO:0005524//GO:0046872//GO:0015662	ATP binding//metal ion binding//ATPase activity, coupled to transmembrane movement of ions, phosphorylative mechanism	GO:0016021	integral component of membrane	--	--	UP	6.3743	0.00046152	blast,frame:-3 start:152 end:3
Cluster-15957.155921	0	0	0	320.48	280.38	519	0	0	0	11.62	10.95	19.63	1810	720081140	XP_010242191.1	587	3e-58	PREDICTED: PRA1 family protein F3-like [Nelumbo nucifera]	--	--	--	--	--	--	--	--	--	Q9LIC6	452	1.9e-43	PRA1 family protein F3 OS=Arabidopsis thaliana GN=PRA1F3 PE=1 SV=1	--	--	--	--	--	--	--	--	--	--	DOWN	-10.967	4.13e-16	blast,frame:3 start:978 end:1631
Cluster-15957.155925	18	24	19	42	76	59.01	1.09	1.57	1	2.42	4.71	3.53	1236	--	--	--	--	--	--	--	--	--	--	--	--	--	--	--	--	--	--	--	--	--	--	--	--	--	--	--	--	DOWN	-1.5183	0.012201	estscan,start:1072 end:937; minus strand
Cluster-33712.0	0	0	0	12.4	6.93	20.99	0	0	0	0.51	0.31	0.91	1615	--	--	--	--	--	--	--	--	--	--	--	--	--	--	--	--	--	--	--	--	--	--	--	--	--	--	--	--	DOWN	-6.1574	0.0023249	estscan,start:1268 end:1521
Cluster-15957.158262	279.81	268.71	315.35	82.12	98.01	55.89	17.97	18.68	17.61	5.02	6.44	3.55	1180	719978727	XP_010249256.1	471	5.5e-45	PREDICTED: uncharacterized protein LOC104591875 [Nelumbo nucifera]	--	--	--	--	--	--	--	--	--	--	--	--	--	PF02150//PF00301//PF00096//PF01155	RNA polymerases M/15 Kd subunit//Rubredoxin//Zinc finger, C2H2 type//Hydrogenase/urease nickel incorporation, metallochaperone, hypA	GO:0006144//GO:0006351//GO:0006464//GO:0006206	purine nucleobase metabolic process//transcription, DNA-templated//cellular protein modification process//pyrimidine nucleobase metabolic process	GO:0005506//GO:0003899//GO:0046872//GO:0016151//GO:0003677	iron ion binding//DNA-directed RNA polymerase activity//metal ion binding//nickel cation binding//DNA binding	GO:0005730	nucleolus	--	--	UP	1.8659	4.26e-10	blast,frame:-1 start:808 end:287
Cluster-15957.158261	31	36	52	3	2	1	11.94	14.89	17.01	1.08	0.77	0.36	416	--	--	--	--	--	672159732	XM_008801410.1	43	2.19e-11	PREDICTED: Phoenix dactylifera protein RTF2 homolog (LOC103714229), mRNA	--	--	--	--	--	--	--	--	--	--	--	--	--	--	--	--	--	--	UP	4.2953	1.61e-06	estscan,start:1 end:416
Cluster-15957.134502	1	0	2	9	13	20	0.16	0	0.28	1.36	2.11	3.11	631	658000898	XP_008392907.1	157	7.5e-09	PREDICTED: uncharacterized protein LOC103455091 [Malus domestica]>gi|658000900|ref|XP_008392908.1| PREDICTED: uncharacterized protein LOC103455091 [Malus domestica]	--	--	--	--	--	--	--	--	--	Q9FFJ8	145	2.6e-08	L10-interacting MYB domain-containing protein OS=Arabidopsis thaliana GN=LIMYB PE=1 SV=1	--	--	--	--	--	--	--	--	--	--	DOWN	-3.8102	0.019411	blast,frame:2 start:299 end:556
Cluster-15957.134506	17.82	10	14.37	0	0	0	1.37	0.83	0.96	0	0	0	1029	--	--	--	--	--	--	--	--	--	--	--	--	--	--	--	--	--	--	PF16588//PF00098	C2H2 zinc-finger//Zinc knuckle	--	--	GO:0003676//GO:0008270	nucleic acid binding//zinc ion binding	--	--	--	--	UP	6.2499	0.00071889	estscan,start:1 end:1029
Cluster-38363.1	5	9	12.01	0	0	0	0.65	1.27	1.35	0	0	0	716	--	--	--	--	--	--	--	--	--	--	--	--	--	--	--	--	--	--	--	--	--	--	--	--	--	--	--	--	UP	5.5492	0.012692	--
Cluster-15957.52587	208.9	195.72	170.29	52.87	33.59	57.97	18.31	18.56	12.96	4.4	3.01	5	935	720051910	XP_010272242.1	503	8.4e-49	PREDICTED: mitochondrial import inner membrane translocase subunit TIM14-3-like [Nelumbo nucifera]>gi|720051914|ref|XP_010272243.1| PREDICTED: mitochondrial import inner membrane translocase subunit TIM14-3-like [Nelumbo nucifera]>gi|720051918|ref|XP_010272244.1| PREDICTED: mitochondrial import inner membrane translocase subunit TIM14-3-like [Nelumbo nucifera]	743761507	XM_010944305.1	99	3.82e-42	PREDICTED: Elaeis guineensis mitochondrial import inner membrane translocase subunit TIM14-3-like (LOC105060539), mRNA	K09539	DNAJC19	DnaJ homolog subfamily C member 19	http://www.genome.jp/dbget-bin/www_bget?ko:K09539	Q9LYY2	444	8.2e-43	Mitochondrial import inner membrane translocase subunit TIM14-3 OS=Arabidopsis thaliana GN=TIM14-3 PE=1 SV=1	--	--	--	--	--	--	--	--	KOG0723	Molecular chaperone (DnaJ superfamily)	UP	2.0054	5.33e-09	blast,frame:2 start:107 end:580
Cluster-15957.125051	9.02	8.87	19.27	0	0	0.38	0.55	0.58	1.01	0	0	0.02	1237	720019737	XP_010262181.1	150	9.5e-08	PREDICTED: K(+) efflux antiporter 6-like isoform X2 [Nelumbo nucifera]	--	--	--	--	--	--	--	--	--	--	--	--	--	--	--	--	--	--	--	--	--	--	--	UP	6.0406	0.0021397	blast,frame:-3 start:662 end:480
Cluster-15957.60535	122.35	55.5	127.24	0	0	0	3.35	1.65	3.04	0	0	0	2410	--	--	--	--	--	--	--	--	--	--	--	--	--	--	--	--	--	--	--	--	--	--	--	--	--	--	--	--	UP	9.0908	4.59e-10	estscan,start:575 end:954
[truncated: 7,341 more rows]
