# Supplementary material for: The Role of PnTCP2 in the Lobed Leaf Formation of Phoebe neurantha var. lobophylla
Source: Int J Mol Sci. 2022 Oct 31;23(21):13296. doi: 10.3390/ijms232113296 (PMC9653974; doi:10.3390/ijms232113296)
Supplement: Supplementary file 1 [file ijms-23-13296-s001.zip › Table S2 Target genes of differentially expressed miRNAs.xlsx]

## Sheet: DEmiRNA-unigenes.blast.cds.simp
miRNA_Acc.	Target_Acc.	Expectation	UPE$	miRNA_start	miRNA_end	Target_start	Target_end	miRNA_aligned_fragment	alignment	Target_aligned_fragment	Inhibition	Target_Desc.	Multiplicity
novel_255	Cluster-32292.0	1.5	-1	1	21	32	52	UUCUUUCCCUGCAUUUUCUGC	: ::::.:::.::::.:::::	GAAGAAGAUGUAGGGGAAGAA	Cleavage		1
novel_255	Cluster-15957.220956	1.5	-1	1	21	355	375	UUCUUUCCCUGCAUUUUCUGC	: :::::::::::::: ::::	GAAGAAAAUGCAGGGACAGAA	Cleavage		1
novel_255	Cluster-15957.186593	1.5	-1	1	21	358	378	UUCUUUCCCUGCAUUUUCUGC	: :::::::::::::: ::::	GAAGAAAAUGCAGGGACAGAA	Cleavage		1
novel_255	Cluster-15957.110271	1.5	-1	1	21	711	731	UUCUUUCCCUGCAUUUUCUGC	:::::::::::: ::::::	CAAGAAAAUGCAGGCAAAGAA	Cleavage		1
novel_290	Cluster-5642.0	1.5	-1	1	21	93	113	CAUCUCCUGUAGUUUGUUUGG	::.::::.::::.:::::::	ACAGACAAGCUACGGGAGAUG	Cleavage		1
novel_290	Cluster-5642.0	1.5	-1	1	21	676	696	CAUCUCCUGUAGUUUGUUUGG	::.::::.::::.:::::::	ACAGACAAGCUACGGGAGAUG	Cleavage		1
novel_6	Cluster-32934.0	1.5	-1	1	21	136	156	CUUGGAUUGAAGGGAGCUCCA	::::::::: :::::::::::	UGGAGCUCCAUUCAAUCCAAG	Cleavage		1
novel_164	Cluster-15957.24218	2	-1	1	24	17	40	GAAGGAUUGCUACAAAACGUUAGA	::: ::::::::::.:.::::	AGAAACAUUUUGUAGCAGUUCUUC	Cleavage		1
novel_164	Cluster-15957.24217	2	-1	1	24	17	40	GAAGGAUUGCUACAAAACGUUAGA	::: ::::::::::.:.::::	AGAAACAUUUUGUAGCAGUUCUUC	Cleavage		1
novel_255	Cluster-15957.87964	2	-1	1	21	121	141	UUCUUUCCCUGCAUUUUCUGC	: ::::::::::::::.: ::	GAAGAAAAUGCAGGGAGACAA	Cleavage		1
novel_255	Cluster-15957.170858	2	-1	1	21	665	685	UUCUUUCCCUGCAUUUUCUGC	::::.:::::::::.::..	UGAGAAGAUGCAGGGAGAGGG	Cleavage		1
novel_255	Cluster-15957.170857	2	-1	1	21	707	727	UUCUUUCCCUGCAUUUUCUGC	::::.:::::::::.::..	UGAGAAGAUGCAGGGAGAGGG	Cleavage		1
novel_255	Cluster-15957.117193	2	-1	1	21	855	875	UUCUUUCCCUGCAUUUUCUGC	.::: ::::.:::::::::	AAGGAACAUGCGGGGAAAGAA	Cleavage		1
novel_255	Cluster-15957.116796	2	-1	1	21	855	875	UUCUUUCCCUGCAUUUUCUGC	.::: ::::.:::::::::	AAGGAACAUGCGGGGAAAGAA	Cleavage		1
novel_255	Cluster-15957.113881	2	-1	1	21	855	875	UUCUUUCCCUGCAUUUUCUGC	.::: ::::.:::::::::	AAGGAACAUGCGGGGAAAGAA	Cleavage		1
novel_255	Cluster-15957.116798	2	-1	1	21	855	875	UUCUUUCCCUGCAUUUUCUGC	.::: ::::.:::::::::	AAGGAACAUGCGGGGAAAGAA	Cleavage		1
novel_290	Cluster-15957.80111	2	-1	1	21	71	91	CAUCUCCUGUAGUUUGUUUGG	:::. ::::::.::::::::	ACAAGGAAACUAUAGGAGAUG	Cleavage		1
novel_39	Cluster-15957.162924	2	-1	1	20	211	230	UUCCAUCUCUUGCACACUGG	.:::::::::: :::::::.	UCAGUGUGCAAAAGAUGGAG	Cleavage		1
novel_39	Cluster-15957.32761	2	-1	1	20	2313	2332	UUCCAUCUCUUGCACACUGG	.:::: :::..:::::::::	UCAGUUUGCGGGAGAUGGAA	Cleavage		1
novel_39	Cluster-15957.32763	2	-1	1	20	1827	1846	UUCCAUCUCUUGCACACUGG	.:::: :::..:::::::::	UCAGUUUGCGGGAGAUGGAA	Cleavage		1
novel_39	Cluster-15957.32762	2	-1	1	20	2313	2332	UUCCAUCUCUUGCACACUGG	.:::: :::..:::::::::	UCAGUUUGCGGGAGAUGGAA	Cleavage		1
pne-miR319a	Cluster-15957.111363	2	-1	1	20	2762	2781	UUGGACUGAAGGAGCUCCCU	:: ::.:::::::::.:::	UGGAAGUUCCUUCAGUUCAA	Cleavage		1
pne-miR319a	Cluster-15957.111365	2	-1	1	20	2762	2781	UUGGACUGAAGGAGCUCCCU	:: ::.:::::::::.:::	UGGAAGUUCCUUCAGUUCAA	Cleavage		1
novel_112	Cluster-15957.7078	2.5	-1	1	21	43	63	AUUUCCGGACUGAAUUGCAGC	::::::::::::: .::::.:	GCUGCAAUUCAGUAUGGAAGU	Cleavage		1
novel_112	Cluster-15957.7077	2.5	-1	1	21	430	450	AUUUCCGGACUGAAUUGCAGC	::::::::::::: .::::.:	GCUGCAAUUCAGUAUGGAAGU	Cleavage		1
novel_113	Cluster-15957.98223	2.5	-1	1	23	1168	1190	AGCGAACUGCCUUGUUGCCUGGC	..::::::::::. :::.:::	UAUGGGCAACAAGGUUGUUUGCU	Cleavage		1
novel_113	Cluster-15957.208796	2.5	-1	1	23	401	423	AGCGAACUGCCUUGUUGCCUGGC	:::::::.: :::::.:::	AUAUGGCAACAGGACAGUUUGCU	Translation		1
novel_113	Cluster-15957.84737	2.5	-1	1	23	440	462	AGCGAACUGCCUUGUUGCCUGGC	:::::::.: :::::.:::	AUAUGGCAACAGGACAGUUUGCU	Translation		1
novel_113	Cluster-15957.45815	2.5	-1	1	23	440	462	AGCGAACUGCCUUGUUGCCUGGC	:::::::.: :::::.:::	AUAUGGCAACAGGACAGUUUGCU	Translation		1
novel_113	Cluster-15957.136824	2.5	-1	1	23	1054	1076	AGCGAACUGCCUUGUUGCCUGGC	.: ::: .::::::::::::	AGGGGACAAAGAGGCAGUUCGCU	Cleavage		1
novel_138	Cluster-36566.0	2.5	-1	1	25	1430	1454	AUAUGACCAGUCUGGCGGUGAGCCC	: ::::.. ::::::::::::	UGAGUAACCGUUUGACUGGUCAUAU	Cleavage		1
novel_138	Cluster-32453.0	2.5	-1	1	25	1463	1487	AUAUGACCAGUCUGGCGGUGAGCCC	: ::::.. ::::::::::::	UGAGUAACCGUUUGACUGGUCAUAU	Cleavage		1
novel_164	Cluster-15957.135178	2.5	-1	1	24	1319	1342	GAAGGAUUGCUACAAAACGUUAGA	:.::::::::::: :::::.	GGACAUGUUUUGUAGCAUUCCUUU	Cleavage		1
novel_164	Cluster-15957.188584	2.5	-1	1	24	1091	1114	GAAGGAUUGCUACAAAACGUUAGA	:.::::::::::: :::::.	GGACAUGUUUUGUAGCAUUCCUUU	Cleavage		1
novel_164	Cluster-15957.135190	2.5	-1	1	24	950	973	GAAGGAUUGCUACAAAACGUUAGA	:.::::::::::: :::::.	GGACAUGUUUUGUAGCAUUCCUUU	Cleavage		1
novel_164	Cluster-15957.135176	2.5	-1	1	24	950	973	GAAGGAUUGCUACAAAACGUUAGA	:.::::::::::: :::::.	GGACAUGUUUUGUAGCAUUCCUUU	Cleavage		1
novel_229	Cluster-15957.33486	2.5	-1	1	23	649	671	AAGCGUGACUCCUGAAUUAAAGG	: ::: :::.:::::::::	CAGCUCAUUGAGGGGUCACGCUU	Cleavage		1
novel_255	Cluster-15957.209472	2.5	-1	1	21	514	534	UUCUUUCCCUGCAUUUUCUGC	: ::::::::: ::::::::	CCUGAAAAUGCAUGGAAAGAA	Cleavage		1
novel_255	Cluster-15957.209470	2.5	-1	1	21	514	534	UUCUUUCCCUGCAUUUUCUGC	: ::::::::: ::::::::	CCUGAAAAUGCAUGGAAAGAA	Cleavage		1
novel_255	Cluster-15117.1	2.5	-1	1	21	487	507	UUCUUUCCCUGCAUUUUCUGC	: ::::.. ::::::::::::	GGAGAAGGAGCAGGGAAAGAA	Cleavage		1
novel_255	Cluster-15957.67617	2.5	-1	1	21	549	569	UUCUUUCCCUGCAUUUUCUGC	: :::.:::::::: :.::::	GAAGAGAAUGCAGGCAGAGAA	Cleavage		1
novel_255	Cluster-15957.67620	2.5	-1	1	21	549	569	UUCUUUCCCUGCAUUUUCUGC	: :::.:::::::: :.::::	GAAGAGAAUGCAGGCAGAGAA	Cleavage		1
novel_255	Cluster-15957.100330	2.5	-1	1	21	111	131	UUCUUUCCCUGCAUUUUCUGC	::. .:::::::::.::::	AAAGGCGAUGCAGGGAGAGAA	Cleavage		1
novel_255	Cluster-15957.150102	2.5	-1	1	21	111	131	UUCUUUCCCUGCAUUUUCUGC	::. .:::::::::.::::	AAAGGCGAUGCAGGGAGAGAA	Cleavage		1
novel_255	Cluster-15957.121795	2.5	-1	1	21	343	363	UUCUUUCCCUGCAUUUUCUGC	:: :::::::: :::::::	CAAGCAAAUGCAGAGAAAGAA	Cleavage		1
novel_255	Cluster-15957.145154	2.5	-1	1	21	358	378	UUCUUUCCCUGCAUUUUCUGC	:: :::::::: :::::::	CAAGCAAAUGCAGAGAAAGAA	Cleavage		1
novel_255	Cluster-15957.58404	2.5	-1	1	21	358	378	UUCUUUCCCUGCAUUUUCUGC	:: :::::::: :::::::	CAAGCAAAUGCAGAGAAAGAA	Cleavage		1
novel_255	Cluster-15957.54737	2.5	-1	1	21	358	378	UUCUUUCCCUGCAUUUUCUGC	:: :::::::: :::::::	CAAGCAAAUGCAGAGAAAGAA	Cleavage		1
novel_255	Cluster-15957.84982	2.5	-1	1	21	358	378	UUCUUUCCCUGCAUUUUCUGC	:: :::::::: :::::::	CAAGCAAAUGCAGAGAAAGAA	Cleavage		1
novel_255	Cluster-15957.133883	2.5	-1	1	21	358	378	UUCUUUCCCUGCAUUUUCUGC	:: :::::::: :::::::	CAAGCAAAUGCAGAGAAAGAA	Cleavage		1
novel_255	Cluster-15957.42385	2.5	-1	1	21	358	378	UUCUUUCCCUGCAUUUUCUGC	:: :::::::: :::::::	CAAGCAAAUGCAGAGAAAGAA	Cleavage		1
novel_255	Cluster-15957.182701	2.5	-1	1	21	358	378	UUCUUUCCCUGCAUUUUCUGC	:: :::::::: :::::::	CAAGCAAAUGCAGAGAAAGAA	Cleavage		1
novel_255	Cluster-15957.146815	2.5	-1	1	21	358	378	UUCUUUCCCUGCAUUUUCUGC	:: :::::::: :::::::	CAAGCAAAUGCAGAGAAAGAA	Cleavage		1
novel_255	Cluster-15957.150736	2.5	-1	1	21	358	378	UUCUUUCCCUGCAUUUUCUGC	:: :::::::: :::::::	CAAGCAAAUGCAGAGAAAGAA	Cleavage		1
novel_255	Cluster-15957.180113	2.5	-1	1	21	660	680	UUCUUUCCCUGCAUUUUCUGC	::. .:::::::::.::::	AAAGGCGAUGCAGGGAGAGAA	Cleavage		1
novel_255	Cluster-15957.119398	2.5	-1	1	21	660	680	UUCUUUCCCUGCAUUUUCUGC	::. .:::::::::.::::	AAAGGCGAUGCAGGGAGAGAA	Cleavage		1
novel_255	Cluster-15957.98142	2.5	-1	1	21	660	680	UUCUUUCCCUGCAUUUUCUGC	::. .:::::::::.::::	AAAGGCGAUGCAGGGAGAGAA	Cleavage		1
novel_255	Cluster-15957.61848	2.5	-1	1	21	660	680	UUCUUUCCCUGCAUUUUCUGC	::. .:::::::::.::::	AAAGGCGAUGCAGGGAGAGAA	Cleavage		1
novel_268	Cluster-15957.180381	2.5	-1	1	22	1303	1324	UAGGAUCAUCAGGAAUCAUAUC	:::: ::::::::::: ::::	AAUAUUAUUCCUGAUGACCCUA	Cleavage		1
novel_268	Cluster-15957.180380	2.5	-1	1	22	1303	1324	UAGGAUCAUCAGGAAUCAUAUC	:::: ::::::::::: ::::	AAUAUUAUUCCUGAUGACCCUA	Cleavage		1
novel_268	Cluster-15957.47513	2.5	-1	1	22	178	199	UAGGAUCAUCAGGAAUCAUAUC	:: : ::::::::::::::.:	GACAGGAUUCCUGAUGAUCUUU	Cleavage		1
novel_268	Cluster-15957.47511	2.5	-1	1	22	2815	2836	UAGGAUCAUCAGGAAUCAUAUC	:: : ::::::::::::::.:	GACAGGAUUCCUGAUGAUCUUU	Cleavage		1
novel_268	Cluster-15957.65281	2.5	-1	1	22	2815	2836	UAGGAUCAUCAGGAAUCAUAUC	:: : ::::::::::::::.:	GACAGGAUUCCUGAUGAUCUUU	Cleavage		1
novel_268	Cluster-15957.83090	2.5	-1	1	22	384	405	UAGGAUCAUCAGGAAUCAUAUC	:: : :::::::::::::.::	GACAACAUUCCUGAUGAUCUUA	Cleavage		1
novel_268	Cluster-15957.83091	2.5	-1	1	22	468	489	UAGGAUCAUCAGGAAUCAUAUC	:: : :::::::::::::.::	GACAACAUUCCUGAUGAUCUUA	Cleavage		1
novel_268	Cluster-15957.70563	2.5	-1	1	22	468	489	UAGGAUCAUCAGGAAUCAUAUC	:: : :::::::::::::.::	GACAACAUUCCUGAUGAUCUUA	Cleavage		1
novel_268	Cluster-20217.0	2.5	-1	1	22	2273	2293	UAGGAUCAUCAGGAAUCAUAUC	: :::::: :.:::::::::::	GCUAUGAU-CUUGAUGAUCCUA	Cleavage		1
novel_268	Cluster-20217.2	2.5	-1	1	22	2273	2293	UAGGAUCAUCAGGAAUCAUAUC	: :::::: :.:::::::::::	GCUAUGAU-CUUGAUGAUCCUA	Cleavage		1
novel_268	Cluster-20217.1	2.5	-1	1	22	2273	2293	UAGGAUCAUCAGGAAUCAUAUC	: :::::: :.:::::::::::	GCUAUGAU-CUUGAUGAUCCUA	Cleavage		1
novel_290	Cluster-15957.175077	2.5	-1	1	21	2708	2728	CAUCUCCUGUAGUUUGUUUGG	::::::.:.::..::.::::	GCAAACAGAUUAUGGGGGAUG	Cleavage		1
novel_290	Cluster-15957.175078	2.5	-1	1	21	2708	2728	CAUCUCCUGUAGUUUGUUUGG	::::::.:.::..::.::::	GCAAACAGAUUAUGGGGGAUG	Cleavage		1
novel_290	Cluster-2939.0	2.5	-1	1	21	97	117	CAUCUCCUGUAGUUUGUUUGG	:..:: .:.::::::::::::	CUGAAAGAGCUACAGGAGAUG	Cleavage		1
novel_290	Cluster-15957.145722	2.5	-1	1	21	1193	1213	CAUCUCCUGUAGUUUGUUUGG	:... ::::::.:::::::::	CUGGUCAAACUGCAGGAGAUG	Cleavage		1
novel_290	Cluster-15957.145718	2.5	-1	1	21	1268	1288	CAUCUCCUGUAGUUUGUUUGG	:... ::::::.:::::::::	CUGGUCAAACUGCAGGAGAUG	Cleavage		1
novel_290	Cluster-15957.122460	2.5	-1	1	21	145	165	CAUCUCCUGUAGUUUGUUUGG	.::: ::::::: :::::::	AUAAAGAAACUACUGGAGAUG	Cleavage		1
novel_290	Cluster-15957.120240	2.5	-1	1	21	184	204	CAUCUCCUGUAGUUUGUUUGG	.::: :::::::::::: ::	AUAAAGAAACUACAGGAGUUG	Cleavage		1
novel_290	Cluster-15957.123897	2.5	-1	1	21	7	27	CAUCUCCUGUAGUUUGUUUGG	.::: :::::::::::: ::	AUAAAGAAACUACAGGAGUUG	Cleavage		1
novel_290	Cluster-15957.120236	2.5	-1	1	21	7	27	CAUCUCCUGUAGUUUGUUUGG	.::: :::::::::::: ::	AUAAAGAAACUACAGGAGUUG	Cleavage		1
novel_290	Cluster-15957.82822	2.5	-1	1	21	7	27	CAUCUCCUGUAGUUUGUUUGG	.::: :::::::::::: ::	AUAAAGAAACUACAGGAGUUG	Cleavage		1
novel_290	Cluster-15957.120243	2.5	-1	1	21	16	36	CAUCUCCUGUAGUUUGUUUGG	.::: :::::::::::: ::	AUAAAGAAACUACAGGAGUUG	Cleavage		1
novel_290	Cluster-15957.90197	2.5	-1	1	21	196	216	CAUCUCCUGUAGUUUGUUUGG	.::: :::::::::::: ::	AUAAAGAAACUACAGGAGUUG	Cleavage		1
novel_290	Cluster-15957.105369	2.5	-1	1	21	196	216	CAUCUCCUGUAGUUUGUUUGG	.::: :::::::::::: ::	AUAAAGAAACUACAGGAGUUG	Cleavage		1
novel_290	Cluster-15957.200076	2.5	-1	1	21	562	582	CAUCUCCUGUAGUUUGUUUGG	:.: .::::.:::::::::	GGAGAAGAACUGCAGGAGAUG	Cleavage		1
novel_290	Cluster-15957.200073	2.5	-1	1	21	562	582	CAUCUCCUGUAGUUUGUUUGG	:.: .::::.:::::::::	GGAGAAGAACUGCAGGAGAUG	Cleavage		1
novel_299	Cluster-15957.80697	2.5	-1	1	21	294	314	UGUUGGUCCGGUUCAUUCAGA	::::::::..::: :::::	AGUGAAUGAAUUGGAACAACA	Cleavage		1
novel_299	Cluster-15957.80694	2.5	-1	1	21	294	314	UGUUGGUCCGGUUCAUUCAGA	::::::::..::: :::::	AGUGAAUGAAUUGGAACAACA	Cleavage		1
novel_299	Cluster-15957.80700	2.5	-1	1	21	312	332	UGUUGGUCCGGUUCAUUCAGA	::::::::..::: :::::	AGUGAAUGAAUUGGAACAACA	Cleavage		1
novel_299	Cluster-15957.80698	2.5	-1	1	21	294	314	UGUUGGUCCGGUUCAUUCAGA	::::::::..::: :::::	AGUGAAUGAAUUGGAACAACA	Cleavage		1
novel_299	Cluster-15957.80695	2.5	-1	1	21	312	332	UGUUGGUCCGGUUCAUUCAGA	::::::::..::: :::::	AGUGAAUGAAUUGGAACAACA	Cleavage		1
novel_39	Cluster-29069.1	2.5	-1	1	20	169	188	UUCCAUCUCUUGCACACUGG	:. :::::::.:::::::.:	CUUGUGUGCAGGAGAUGGGA	Cleavage		1
novel_39	Cluster-29069.0	2.5	-1	1	20	169	188	UUCCAUCUCUUGCACACUGG	:. :::::::.:::::::.:	CUUGUGUGCAGGAGAUGGGA	Cleavage		1
novel_39	Cluster-15957.182627	2.5	-1	1	20	280	299	UUCCAUCUCUUGCACACUGG	:. :: ::::::::::::::	CUUGUUUGCAAGAGAUGGAA	Cleavage		1
novel_39	Cluster-15957.182629	2.5	-1	1	20	280	299	UUCCAUCUCUUGCACACUGG	:. :: ::::::::::::::	CUUGUUUGCAAGAGAUGGAA	Cleavage		1
novel_39	Cluster-15957.70245	2.5	-1	1	20	639	658	UUCCAUCUCUUGCACACUGG	.:::: ::::: ::::::::	UCAGUCUGCAACAGAUGGAA	Cleavage		1
novel_39	Cluster-15957.70242	2.5	-1	1	20	639	658	UUCCAUCUCUUGCACACUGG	.:::: ::::: ::::::::	UCAGUCUGCAACAGAUGGAA	Cleavage		1
novel_50	Cluster-15957.39891	2.5	-1	1	21	971	991	UGAAGCUGCCAGCAUGAUCUG	::: ::.::::::..::::::	CAGCUCGUGCUGGUGGCUUCA	Cleavage		1
novel_50	Cluster-15957.48292	2.5	-1	1	21	971	991	UGAAGCUGCCAGCAUGAUCUG	::: ::.::::::..::::::	CAGCUCGUGCUGGUGGCUUCA	Cleavage		1
novel_50	Cluster-15957.173080	2.5	-1	1	21	971	991	UGAAGCUGCCAGCAUGAUCUG	::: ::.::::::..::::::	CAGCUCGUGCUGGUGGCUUCA	Cleavage		1
novel_50	Cluster-15957.88649	2.5	-1	1	21	2957	2977	UGAAGCUGCCAGCAUGAUCUG	::: ::.::::::..::::::	CAGCUCGUGCUGGUGGCUUCA	Cleavage		1
novel_50	Cluster-15957.143933	2.5	-1	1	21	2957	2977	UGAAGCUGCCAGCAUGAUCUG	::: ::.::::::..::::::	CAGCUCGUGCUGGUGGCUUCA	Cleavage		1
novel_50	Cluster-15957.143930	2.5	-1	1	21	2957	2977	UGAAGCUGCCAGCAUGAUCUG	::: ::.::::::..::::::	CAGCUCGUGCUGGUGGCUUCA	Cleavage		1
novel_50	Cluster-15957.143927	2.5	-1	1	21	2957	2977	UGAAGCUGCCAGCAUGAUCUG	::: ::.::::::..::::::	CAGCUCGUGCUGGUGGCUUCA	Cleavage		1
novel_50	Cluster-15957.143928	2.5	-1	1	21	2957	2977	UGAAGCUGCCAGCAUGAUCUG	::: ::.::::::..::::::	CAGCUCGUGCUGGUGGCUUCA	Cleavage		1
novel_50	Cluster-15957.88648	2.5	-1	1	21	2957	2977	UGAAGCUGCCAGCAUGAUCUG	::: ::.::::::..::::::	CAGCUCGUGCUGGUGGCUUCA	Cleavage		1
novel_50	Cluster-15957.143932	2.5	-1	1	21	2957	2977	UGAAGCUGCCAGCAUGAUCUG	::: ::.::::::..::::::	CAGCUCGUGCUGGUGGCUUCA	Cleavage		1
novel_50	Cluster-15957.143929	2.5	-1	1	21	2957	2977	UGAAGCUGCCAGCAUGAUCUG	::: ::.::::::..::::::	CAGCUCGUGCUGGUGGCUUCA	Cleavage		1
novel_50	Cluster-15957.143934	2.5	-1	1	21	2957	2977	UGAAGCUGCCAGCAUGAUCUG	::: ::.::::::..::::::	CAGCUCGUGCUGGUGGCUUCA	Cleavage		1
novel_50	Cluster-15957.143931	2.5	-1	1	21	2957	2977	UGAAGCUGCCAGCAUGAUCUG	::: ::.::::::..::::::	CAGCUCGUGCUGGUGGCUUCA	Cleavage		1
novel_50	Cluster-26083.0	2.5	-1	1	21	242	262	UGAAGCUGCCAGCAUGAUCUG	: ::::::::::::: :::	UUGCUCAUGCUGGCAGCCUCA	Cleavage		1
novel_6	Cluster-15848.0	2.5	-1	1	21	95	115	CUUGGAUUGAAGGGAGCUCCA	::::::::::::::: ::::	UGGAGCUCCCUUCAAACCAAU	Cleavage		1
novel_6	Cluster-15957.209614	2.5	-1	1	21	977	997	CUUGGAUUGAAGGGAGCUCCA	:::::::::::::: :::::	UGGAGCUCCCUUCACUCCAAU	Cleavage		1
novel_6	Cluster-22985.0	2.5	-1	1	21	1007	1027	CUUGGAUUGAAGGGAGCUCCA	::::::::::::: :::::	CGGAGCUCCCUUCACUCCAAU	Cleavage		1
novel_6	Cluster-11922.0	2.5	-1	1	21	1052	1072	CUUGGAUUGAAGGGAGCUCCA	::::::::::::: :::::	CGGAGCUCCCUUCACUCCAAU	Cleavage		1
novel_6	Cluster-18050.0	2.5	-1	1	21	1052	1072	CUUGGAUUGAAGGGAGCUCCA	::::::::::::: :::::	CGGAGCUCCCUUCACUCCAAU	Cleavage		1
novel_6	Cluster-18050.3	2.5	-1	1	21	1007	1027	CUUGGAUUGAAGGGAGCUCCA	::::::::::::: :::::	CGGAGCUCCCUUCACUCCAAU	Cleavage		1
novel_6	Cluster-18050.4	2.5	-1	1	21	1007	1027	CUUGGAUUGAAGGGAGCUCCA	::::::::::::: :::::	CGGAGCUCCCUUCACUCCAAU	Cleavage		1
novel_6	Cluster-18050.2	2.5	-1	1	21	1007	1027	CUUGGAUUGAAGGGAGCUCCA	::::::::::::: :::::	CGGAGCUCCCUUCACUCCAAU	Cleavage		1
novel_6	Cluster-18050.1	2.5	-1	1	21	1052	1072	CUUGGAUUGAAGGGAGCUCCA	::::::::::::: :::::	CGGAGCUCCCUUCACUCCAAU	Cleavage		1
novel_6	Cluster-15957.190972	2.5	-1	1	21	755	775	CUUGGAUUGAAGGGAGCUCCA	:: .:::.::::::::.::	AUGAAUUCCUUUCAAUCCGAG	Cleavage		1
novel_6	Cluster-15957.190978	2.5	-1	1	21	893	913	CUUGGAUUGAAGGGAGCUCCA	:: .:::.::::::::.::	AUGAAUUCCUUUCAAUCCGAG	Cleavage		1
pne-miR162a	Cluster-15957.177912	2.5	-1	1	21	822	842	UCGAUAAACCUCUGCAUCCAG	:::.:::::.::::::: ::	GUGGGUGCAGGGGUUUAUGGA	Cleavage		1
pne-miR162a	Cluster-15957.177914	2.5	-1	1	21	822	842	UCGAUAAACCUCUGCAUCCAG	:::.:::::.::::::: ::	GUGGGUGCAGGGGUUUAUGGA	Cleavage		1
pne-miR319a	Cluster-15957.67371	2.5	-1	1	20	690	709	UUGGACUGAAGGAGCUCCCU	:::: :::::.:::::::	UCGGAGGUCCUUUAGUCCAA	Cleavage		1
pne-miR319a	Cluster-15957.7617	2.5	-1	1	20	438	457	UUGGACUGAAGGAGCUCCCU	::::: ::.::::::.::.	UGGGAGAUCUUUCAGUUCAG	Cleavage		1
pne-miR319a	Cluster-15957.16441	2.5	-1	1	20	438	457	UUGGACUGAAGGAGCUCCCU	::::: ::.::::::.::.	UGGGAGAUCUUUCAGUUCAG	Cleavage		1
pne-miR319a	Cluster-15957.16439	2.5	-1	1	20	804	823	UUGGACUGAAGGAGCUCCCU	::::: ::.::::::.::.	UGGGAGAUCUUUCAGUUCAG	Cleavage		1
pne-miR319a	Cluster-15957.7616	2.5	-1	1	20	948	967	UUGGACUGAAGGAGCUCCCU	::::: ::.::::::.::.	UGGGAGAUCUUUCAGUUCAG	Cleavage		1
novel_112	Cluster-15957.110921	3	-1	1	21	121	141	AUUUCCGGACUGAAUUGCAGC	: ::::.::::::. :::.::	GGUGCAGUUCAGUUGGGAGAU	Cleavage		1
novel_112	Cluster-15957.110922	3	-1	1	21	121	141	AUUUCCGGACUGAAUUGCAGC	: ::::.::::::. :::.::	GGUGCAGUUCAGUUGGGAGAU	Cleavage		1
novel_112	Cluster-15957.110920	3	-1	1	21	121	141	AUUUCCGGACUGAAUUGCAGC	: ::::.::::::. :::.::	GGUGCAGUUCAGUUGGGAGAU	Cleavage		1
novel_138	Cluster-15957.4138	3	-1	1	25	64	90	AUAUGACCAGUCUGGCGGUG--AGCCC	:::: .::. .::::.:::::.:::	UGGCUGCUACUAUCAGAUUGGUCGUAU	Cleavage		1
novel_164	Cluster-15957.33573	3	-1	1	24	263	286	GAAGGAUUGCUACAAAACGUUAGA	:: : :::::::: ::::::.::	UCAACCGUUUUGUCGCAAUCUUUG	Translation		1
novel_164	Cluster-15957.105661	3	-1	1	24	263	286	GAAGGAUUGCUACAAAACGUUAGA	:: : :::::::: ::::::.::	UCAACCGUUUUGUCGCAAUCUUUG	Translation		1
novel_164	Cluster-15957.108833	3	-1	1	24	3	26	GAAGGAUUGCUACAAAACGUUAGA	::: :::::.:::::::.	CAUGUGGUUGUGUAGUAAUCCUUU	Cleavage		1
novel_164	Cluster-15957.138545	3	-1	1	24	3	26	GAAGGAUUGCUACAAAACGUUAGA	::: :::::.:::::::.	CAUGUGGUUGUGUAGUAAUCCUUU	Cleavage		1
novel_219	Cluster-15957.120750	3	-1	1	24	208	231	ACCUGCAGUGUGCCCGGUCGACCG	:...:::::...:::::::	GCAAAGGUUGGGCAUGUUGCAGGU	Cleavage		1
novel_219	Cluster-15957.123199	3	-1	1	24	208	231	ACCUGCAGUGUGCCCGGUCGACCG	:...:::::...:::::::	GCAAAGGUUGGGCAUGUUGCAGGU	Cleavage		1
novel_219	Cluster-15957.121702	3	-1	1	24	208	231	ACCUGCAGUGUGCCCGGUCGACCG	:...:::::...:::::::	GCAAAGGUUGGGCAUGUUGCAGGU	Cleavage		1
novel_219	Cluster-15957.67934	3	-1	1	24	802	825	ACCUGCAGUGUGCCCGGUCGACCG	:...:::::...:::::::	GCAAAGGUUGGGCAUGUUGCAGGU	Cleavage		1
novel_219	Cluster-15957.128128	3	-1	1	24	832	855	ACCUGCAGUGUGCCCGGUCGACCG	:...:::::...:::::::	GCAAAGGUUGGGCAUGUUGCAGGU	Cleavage		1
novel_219	Cluster-15957.68117	3	-1	1	24	832	855	ACCUGCAGUGUGCCCGGUCGACCG	:...:::::...:::::::	GCAAAGGUUGGGCAUGUUGCAGGU	Cleavage		1
novel_219	Cluster-15957.20962	3	-1	1	24	49	72	ACCUGCAGUGUGCCCGGUCGACCG	::.: :: :::::::::::	GCCCAGAUCUGGGACACUGCAGGU	Cleavage		1
novel_219	Cluster-15957.74650	3	-1	1	24	309	332	ACCUGCAGUGUGCCCGGUCGACCG	:.::: :::...:::::::	GAGGAGGCCGAGCAUGUUGCAGGU	Cleavage		1
novel_219	Cluster-15957.115257	3	-1	1	24	451	474	ACCUGCAGUGUGCCCGGUCGACCG	::.: :: :::::::::::	GCCCAGAUCUGGGACACUGCAGGU	Cleavage		2
novel_219	Cluster-15957.115257	3	-1	1	24	510	533	ACCUGCAGUGUGCCCGGUCGACCG	::.: :: :::::::::::	GCCCAGAUCUGGGACACUGCAGGU	Cleavage		2
novel_219	Cluster-32256.2	3	-1	1	24	327	350	ACCUGCAGUGUGCCCGGUCGACCG	: :.::::::::: :::::	UUUCAGUCUGGGCACACUACAGGU	Cleavage		1
novel_229	Cluster-15957.64158	3	-1	1	23	1422	1444	AAGCGUGACUCCUGAAUUAAAGG	: :::::::::: :::.::	ACAGUUAUUCAGGAGUAACGUUU	Cleavage		1
novel_229	Cluster-15957.64159	3	-1	1	23	1422	1444	AAGCGUGACUCCUGAAUUAAAGG	: :::::::::: :::.::	ACAGUUAUUCAGGAGUAACGUUU	Cleavage		1
novel_229	Cluster-15957.64155	3	-1	1	23	1392	1414	AAGCGUGACUCCUGAAUUAAAGG	: :::::::::: :::.::	ACAGUUAUUCAGGAGUAACGUUU	Cleavage		1
novel_229	Cluster-15957.64157	3	-1	1	23	1392	1414	AAGCGUGACUCCUGAAUUAAAGG	: :::::::::: :::.::	ACAGUUAUUCAGGAGUAACGUUU	Cleavage		1
novel_229	Cluster-15957.42454	3	-1	1	23	1711	1733	AAGCGUGACUCCUGAAUUAAAGG	::::: ::::::::: .::	GAGCUAAUUAAGGAGUCACCUUU	Cleavage		1
novel_229	Cluster-15957.115104	3	-1	1	23	1711	1733	AAGCGUGACUCCUGAAUUAAAGG	::::: ::::::::: .::	GAGCUAAUUAAGGAGUCACCUUU	Cleavage		1
novel_229	Cluster-15957.64162	3	-1	1	23	849	871	AAGCGUGACUCCUGAAUUAAAGG	: :::::::::: :::.::	ACAGUUAUUCAGGAGUAACGUUU	Cleavage		1
novel_255	Cluster-15957.120271	3	-1	1	21	1039	1059	UUCUUUCCCUGCAUUUUCUGC	:::::.::::.: ::::::.	UCAGAAGAUGCGGUGAAAGAG	Cleavage		1
novel_255	Cluster-15957.120272	3	-1	1	21	1321	1341	UUCUUUCCCUGCAUUUUCUGC	:::::.::::.: ::::::.	UCAGAAGAUGCGGUGAAAGAG	Cleavage		1
novel_255	Cluster-22517.0	3	-1	1	21	8	28	UUCUUUCCCUGCAUUUUCUGC	::::. :::::: :::::::	UCAGAGUAUGCAGAGAAAGAA	Cleavage		1
novel_255	Cluster-15957.182327	3	-1	1	21	211	231	UUCUUUCCCUGCAUUUUCUGC	: ::::.:::.: ::::::.:	GAAGAAGAUGUAAGGAAAGGA	Cleavage		1
novel_255	Cluster-15957.149404	3	-1	1	21	214	234	UUCUUUCCCUGCAUUUUCUGC	: ::::.:::.: ::::::.:	GAAGAAGAUGUAAGGAAAGGA	Cleavage		1
novel_255	Cluster-15957.182328	3	-1	1	21	214	234	UUCUUUCCCUGCAUUUUCUGC	: ::::.:::.: ::::::.:	GAAGAAGAUGUAAGGAAAGGA	Cleavage		1
novel_255	Cluster-15957.172233	3	-1	1	21	214	234	UUCUUUCCCUGCAUUUUCUGC	: ::::.:::.: ::::::.:	GAAGAAGAUGUAAGGAAAGGA	Cleavage		1
novel_255	Cluster-15957.18059	3	-1	1	21	214	234	UUCUUUCCCUGCAUUUUCUGC	: ::::.:::.: ::::::.:	GAAGAAGAUGUAAGGAAAGGA	Cleavage		1
novel_255	Cluster-26087.4	3	-1	1	21	220	240	UUCUUUCCCUGCAUUUUCUGC	:::::::::::: :.:::	AGAGAAAAUGCAGGAAGAGAU	Cleavage		1
novel_255	Cluster-26087.2	3	-1	1	21	220	240	UUCUUUCCCUGCAUUUUCUGC	:::::::::::: :.:::	AGAGAAAAUGCAGGAAGAGAU	Cleavage		1
novel_255	Cluster-15957.96448	3	-1	1	21	271	291	UUCUUUCCCUGCAUUUUCUGC	: ::::.::::: :::.::.:	GGAGAAGAUGCAAGGAGAGGA	Cleavage		1
novel_255	Cluster-15957.91583	3	-1	1	21	271	291	UUCUUUCCCUGCAUUUUCUGC	: ::::.::::: :::.::.:	GGAGAAGAUGCAAGGAGAGGA	Cleavage		1
novel_255	Cluster-15957.93188	3	-1	1	21	148	168	UUCUUUCCCUGCAUUUUCUGC	::.:::: ::::::::::	AUCGAGAAUGGAGGGAAAGAA	Translation		1
novel_255	Cluster-15957.94660	3	-1	1	21	193	213	UUCUUUCCCUGCAUUUUCUGC	::.:::: ::::::::::	AUCGAGAAUGGAGGGAAAGAA	Translation		1
novel_255	Cluster-26087.3	3	-1	1	21	220	240	UUCUUUCCCUGCAUUUUCUGC	:::::::::::: :.:::	AGAGAAAAUGCAGGAAGAGAU	Cleavage		1
novel_255	Cluster-15957.187683	3	-1	1	21	1084	1104	UUCUUUCCCUGCAUUUUCUGC	: .::::.:::::::::: :.	GAGGAAAGUGCAGGGAAAAAG	Cleavage		1
novel_255	Cluster-17253.0	3	-1	1	21	1186	1206	UUCUUUCCCUGCAUUUUCUGC	: .::::.:::::::::: :.	GAGGAAAGUGCAGGGAAAAAG	Cleavage		1
novel_255	Cluster-15957.145524	3	-1	1	21	453	473	UUCUUUCCCUGCAUUUUCUGC	:::::::::::: .::::	AAAGAAAAUGCAGGAGAAGAU	Cleavage		1
novel_255	Cluster-15957.202753	3	-1	1	21	729	749	UUCUUUCCCUGCAUUUUCUGC	: ::.::::::::: ::::..	GAAGGAAAUGCAGGAAAAGGG	Cleavage		1
novel_255	Cluster-15957.215159	3	-1	1	21	729	749	UUCUUUCCCUGCAUUUUCUGC	: ::.::::::::: ::::..	GAAGGAAAUGCAGGAAAAGGG	Cleavage		1
novel_255	Cluster-15957.202942	3	-1	1	21	729	749	UUCUUUCCCUGCAUUUUCUGC	: ::.::::::::: ::::..	GAAGGAAAUGCAGGAAAAGGG	Cleavage		1
novel_255	Cluster-15957.202754	3	-1	1	21	729	749	UUCUUUCCCUGCAUUUUCUGC	: ::.::::::::: ::::..	GAAGGAAAUGCAGGAAAAGGG	Cleavage		1
novel_255	Cluster-15957.202752	3	-1	1	21	729	749	UUCUUUCCCUGCAUUUUCUGC	: ::.::::::::: ::::..	GAAGGAAAUGCAGGAAAAGGG	Cleavage		1
novel_255	Cluster-15957.187685	3	-1	1	21	2467	2487	UUCUUUCCCUGCAUUUUCUGC	: .::::.:::::::::: :.	GAGGAAAGUGCAGGGAAAAAG	Cleavage		1
novel_255	Cluster-15957.26218	3	-1	1	21	2467	2487	UUCUUUCCCUGCAUUUUCUGC	: .::::.:::::::::: :.	GAGGAAAGUGCAGGGAAAAAG	Cleavage		1
novel_255	Cluster-15957.187686	3	-1	1	21	2500	2520	UUCUUUCCCUGCAUUUUCUGC	: .::::.:::::::::: :.	GAGGAAAGUGCAGGGAAAAAG	Cleavage		1
novel_255	Cluster-15957.201159	3	-1	1	21	2500	2520	UUCUUUCCCUGCAUUUUCUGC	: .::::.:::::::::: :.	GAGGAAAGUGCAGGGAAAAAG	Cleavage		1
novel_255	Cluster-15957.205662	3	-1	1	21	2113	2133	UUCUUUCCCUGCAUUUUCUGC	: :::..::::: :::.::::	GAAGAGGAUGCAAGGAGAGAA	Cleavage		1
novel_255	Cluster-15957.199714	3	-1	1	21	58	78	UUCUUUCCCUGCAUUUUCUGC	.:::.:::::: :::::.:	CAGGAAGAUGCAGAGAAAGGA	Cleavage		1
novel_255	Cluster-15957.177465	3	-1	1	21	357	377	UUCUUUCCCUGCAUUUUCUGC	:::::: ::: ::::::::	UAAGAAAAAGCAAGGAAAGAA	Cleavage		1
novel_255	Cluster-15957.59110	3	-1	1	21	357	377	UUCUUUCCCUGCAUUUUCUGC	:::::: ::: ::::::::	AAAGAAAAAGCAAGGAAAGAA	Cleavage		1
novel_255	Cluster-15957.165781	3	-1	1	21	231	251	UUCUUUCCCUGCAUUUUCUGC	:::.:.:::: :::::::.	AAAGAGAGUGCAUGGAAAGAG	Cleavage		1
novel_255	Cluster-15957.124171	3	-1	1	21	517	537	UUCUUUCCCUGCAUUUUCUGC	.:::.:::::: :::::.:	CAGGAAGAUGCAGAGAAAGGA	Cleavage		1
novel_255	Cluster-15957.36003	3	-1	1	21	13	33	UUCUUUCCCUGCAUUUUCUGC	::::::: .:::::.:::.	AGAGAAAAUAUAGGGAGAGAG	Cleavage		1
novel_255	Cluster-15957.124173	3	-1	1	21	685	705	UUCUUUCCCUGCAUUUUCUGC	.:::.:::::: :::::.:	CAGGAAGAUGCAGAGAAAGGA	Cleavage		1
novel_255	Cluster-15957.124169	3	-1	1	21	766	786	UUCUUUCCCUGCAUUUUCUGC	.:::.:::::: :::::.:	CAGGAAGAUGCAGAGAAAGGA	Cleavage		1
novel_255	Cluster-15957.76824	3	-1	1	21	561	581	UUCUUUCCCUGCAUUUUCUGC	::::.: ::::::.:::.:	UGAGAAGAAGCAGGGGAAGGA	Cleavage		1
novel_255	Cluster-15957.55426	3	-1	1	21	2	22	UUCUUUCCCUGCAUUUUCUGC	.:::::::.:: ::.::::	AGGGAAAAUGUAGAGAGAGAA	Cleavage		2
novel_268	Cluster-15957.188139	3	-1	1	22	331	352	UAGGAUCAUCAGGAAUCAUAUC	:: :::::.:::::.::::	AUUAAGAUUCUUGAUGGUCCUC	Cleavage		1
novel_268	Cluster-15957.159788	3	-1	1	22	331	352	UAGGAUCAUCAGGAAUCAUAUC	:: :::::.:::::.::::	AUUAAGAUUCUUGAUGGUCCUC	Cleavage		1
novel_268	Cluster-15957.79848	3	-1	1	22	888	909	UAGGAUCAUCAGGAAUCAUAUC	::::::::::::::::	GACCACAUUCCUGAUGAUCCUA	Cleavage		1
novel_268	Cluster-15957.89895	3	-1	1	22	6166	6187	UAGGAUCAUCAGGAAUCAUAUC	:: .::: :..::::::::.::	GAGGUGAGUUUUGAUGAUCUUA	Cleavage		1
novel_268	Cluster-15957.108589	3	-1	1	22	6166	6187	UAGGAUCAUCAGGAAUCAUAUC	:: .::: :..::::::::.::	GAGGUGAGUUUUGAUGAUCUUA	Cleavage		1
novel_268	Cluster-15957.176076	3	-1	1	22	880	901	UAGGAUCAUCAGGAAUCAUAUC	::: ::::: ::::::.::	UCCAUGCUUCCUAAUGAUCUUA	Translation		1
novel_268	Cluster-15957.176074	3	-1	1	22	1333	1354	UAGGAUCAUCAGGAAUCAUAUC	::: ::::: ::::::.::	UCCAUGCUUCCUAAUGAUCUUA	Translation		1
novel_290	Cluster-15957.111314	3	-1	1	21	1120	1140	CAUCUCCUGUAGUUUGUUUGG	::::: ::::::.: ::::::	CCAAAGAAACUAUAUGAGAUG	Cleavage		1
novel_290	Cluster-15957.162640	3	-1	1	21	470	490	CAUCUCCUGUAGUUUGUUUGG	:..:::::.:...:::::::	ACGGACAAAUUGUGGGAGAUG	Cleavage		1
novel_290	Cluster-15957.22853	3	-1	1	21	956	976	CAUCUCCUGUAGUUUGUUUGG	.::: ::::.::::: :::::	UCAACCAAAUUACAGUAGAUG	Cleavage		1
novel_290	Cluster-15957.22859	3	-1	1	21	956	976	CAUCUCCUGUAGUUUGUUUGG	.::: ::::.::::: :::::	UCAACCAAAUUACAGUAGAUG	Cleavage		1
novel_290	Cluster-15957.22852	3	-1	1	21	974	994	CAUCUCCUGUAGUUUGUUUGG	.::: ::::.::::: :::::	UCAACCAAAUUACAGUAGAUG	Cleavage		1
novel_290	Cluster-15957.22857	3	-1	1	21	974	994	CAUCUCCUGUAGUUUGUUUGG	.::: ::::.::::: :::::	UCAACCAAAUUACAGUAGAUG	Cleavage		1
novel_290	Cluster-15957.22860	3	-1	1	21	956	976	CAUCUCCUGUAGUUUGUUUGG	.::: ::::.::::: :::::	UCAACCAAAUUACAGUAGAUG	Cleavage		1
novel_290	Cluster-15957.22854	3	-1	1	21	974	994	CAUCUCCUGUAGUUUGUUUGG	.::: ::::.::::: :::::	UCAACCAAAUUACAGUAGAUG	Cleavage		1
novel_290	Cluster-15957.167503	3	-1	1	21	184	204	CAUCUCCUGUAGUUUGUUUGG	:: .:.::.:.:::::::::	ACAUGCGAAUUGCAGGAGAUG	Cleavage		2
novel_290	Cluster-15957.170524	3	-1	1	21	732	752	CAUCUCCUGUAGUUUGUUUGG	: :.:::::.:..:::::::	CAAGACAAAUUGUAGGAGAUU	Cleavage		1
novel_290	Cluster-15957.77586	3	-1	1	21	2336	2356	CAUCUCCUGUAGUUUGUUUGG	::..: :::::..:::::::	ACAGGCCAACUAUGGGAGAUG	Cleavage		1
novel_290	Cluster-15957.132270	3	-1	1	21	265	285	CAUCUCCUGUAGUUUGUUUGG	..:.: ::::::: :::::::	UUAGAGAAACUACCGGAGAUG	Cleavage		1
novel_290	Cluster-15957.93570	3	-1	1	21	265	285	CAUCUCCUGUAGUUUGUUUGG	..:.: ::::::: :::::::	UUAGAGAAACUACCGGAGAUG	Cleavage		1
novel_290	Cluster-15957.107751	3	-1	1	21	265	285	CAUCUCCUGUAGUUUGUUUGG	..:.: ::::::: :::::::	UUAGAGAAACUACCGGAGAUG	Cleavage		1
novel_290	Cluster-15957.24736	3	-1	1	21	808	828	CAUCUCCUGUAGUUUGUUUGG	..::: :::::. ::::::::	UUAAAGAAACUGAAGGAGAUG	Cleavage		1
novel_290	Cluster-15957.85098	3	-1	1	21	110	130	CAUCUCCUGUAGUUUGUUUGG	:.: : .::.:::::::::::	CUAUAGGAAUUACAGGAGAUG	Cleavage		1
novel_290	Cluster-15957.136223	3	-1	1	21	110	130	CAUCUCCUGUAGUUUGUUUGG	:.: : .::.:::::::::::	CUAUAGGAAUUACAGGAGAUG	Cleavage		1
novel_290	Cluster-15957.196780	3	-1	1	21	983	1003	CAUCUCCUGUAGUUUGUUUGG	::.:::::::: ::::::	GGAAGCAAACUACUGGAGAUA	Cleavage		1
novel_290	Cluster-15957.172238	3	-1	1	21	1016	1036	CAUCUCCUGUAGUUUGUUUGG	::.:::::::: ::::::	GGAAGCAAACUACUGGAGAUA	Cleavage		1
novel_290	Cluster-15957.172237	3	-1	1	21	1016	1036	CAUCUCCUGUAGUUUGUUUGG	::.:::::::: ::::::	GGAAGCAAACUACUGGAGAUA	Cleavage		1
novel_290	Cluster-15957.172240	3	-1	1	21	1016	1036	CAUCUCCUGUAGUUUGUUUGG	::.:::::::: ::::::	GGAAGCAAACUACUGGAGAUA	Cleavage		1
novel_290	Cluster-15957.136227	3	-1	1	21	110	130	CAUCUCCUGUAGUUUGUUUGG	:.: : .::.:::::::::::	CUAUAGGAAUUACAGGAGAUG	Cleavage		1
novel_290	Cluster-15957.136224	3	-1	1	21	110	130	CAUCUCCUGUAGUUUGUUUGG	:.: : .::.:::::::::::	CUAUAGGAAUUACAGGAGAUG	Cleavage		1
novel_290	Cluster-15957.49766	3	-1	1	21	110	130	CAUCUCCUGUAGUUUGUUUGG	:.: : .::.:::::::::::	CUAUAGGAAUUACAGGAGAUG	Cleavage		1
novel_290	Cluster-15957.37309	3	-1	1	21	110	130	CAUCUCCUGUAGUUUGUUUGG	:.: : .::.:::::::::::	CUAUAGGAAUUACAGGAGAUG	Cleavage		1
novel_290	Cluster-15957.136221	3	-1	1	21	110	130	CAUCUCCUGUAGUUUGUUUGG	:.: : .::.:::::::::::	CUAUAGGAAUUACAGGAGAUG	Cleavage		1
novel_290	Cluster-15957.33975	3	-1	1	21	3388	3408	CAUCUCCUGUAGUUUGUUUGG	.:::::::: ::::::::	AAUGACAAACUAAAGGAGAUG	Cleavage		1
novel_290	Cluster-15957.80168	3	-1	1	21	3400	3420	CAUCUCCUGUAGUUUGUUUGG	.:::::::: ::::::::	AAUGACAAACUAAAGGAGAUG	Cleavage		1
novel_290	Cluster-15957.120869	3	-1	1	21	61	81	CAUCUCCUGUAGUUUGUUUGG	.::: :::.::: :::::::	AUAAAGAAAUUACCGGAGAUG	Cleavage		1
novel_290	Cluster-15957.120867	3	-1	1	21	343	363	CAUCUCCUGUAGUUUGUUUGG	.::: :::.::: :::::::	AUAAAGAAAUUACCGGAGAUG	Cleavage		1
novel_290	Cluster-15957.176228	3	-1	1	21	23	43	CAUCUCCUGUAGUUUGUUUGG	.::: :.: :::::::::::	GUAAAGAGAGUACAGGAGAUG	Cleavage		1
novel_290	Cluster-15957.176227	3	-1	1	21	23	43	CAUCUCCUGUAGUUUGUUUGG	.::: :.: :::::::::::	GUAAAGAGAGUACAGGAGAUG	Cleavage		1
novel_290	Cluster-15957.188981	3	-1	1	21	88	108	CAUCUCCUGUAGUUUGUUUGG	:.: :::.::::::::::	GAAGAGAAAUUACAGGAGAUC	Cleavage		1
novel_290	Cluster-15957.206592	3	-1	1	21	88	108	CAUCUCCUGUAGUUUGUUUGG	:.: :::.::::::::::	GAAGAGAAAUUACAGGAGAUC	Cleavage		1
novel_290	Cluster-15957.151408	3	-1	1	21	281	301	CAUCUCCUGUAGUUUGUUUGG	:.::: .:::::::::::	GAAGACAUGCUACAGGAGAUC	Cleavage		1
novel_290	Cluster-10500.0	3	-1	1	21	281	301	CAUCUCCUGUAGUUUGUUUGG	:.::: .:::::::::::	GAAGACAUGCUACAGGAGAUC	Cleavage		1
novel_290	Cluster-20658.0	3	-1	1	21	302	322	CAUCUCCUGUAGUUUGUUUGG	:.::: .:::::::::::	GAAGACAUGCUACAGGAGAUC	Cleavage		1
novel_290	Cluster-15957.136136	3	-1	1	21	290	310	CAUCUCCUGUAGUUUGUUUGG	: ::: ::.: ::::::::::	CGAAAAAAGCAACAGGAGAUG	Translation		1
novel_290	Cluster-15957.136133	3	-1	1	21	566	586	CAUCUCCUGUAGUUUGUUUGG	: ::: ::.: ::::::::::	CGAAAAAAGCAACAGGAGAUG	Translation		1
novel_299	Cluster-15957.8104	3	-1	1	21	801	821	UGUUGGUCCGGUUCAUUCAGA	.::.:::.::.::::: :::	CUUGGAUGGACUGGACCUACA	Cleavage		1
novel_299	Cluster-15957.198894	3	-1	1	21	870	890	UGUUGGUCCGGUUCAUUCAGA	::::::::..::::::. :	AAUGAAUGAAUUGGACCAGGA	Cleavage		1
novel_299	Cluster-15957.198892	3	-1	1	21	891	911	UGUUGGUCCGGUUCAUUCAGA	::::::::..::::::. :	AAUGAAUGAAUUGGACCAGGA	Cleavage		1
novel_299	Cluster-15957.198891	3	-1	1	21	870	890	UGUUGGUCCGGUUCAUUCAGA	::::::::..::::::. :	AAUGAAUGAAUUGGACCAGGA	Cleavage		1
novel_299	Cluster-15957.198896	3	-1	1	21	891	911	UGUUGGUCCGGUUCAUUCAGA	::::::::..::::::. :	AAUGAAUGAAUUGGACCAGGA	Cleavage		1
novel_299	Cluster-15957.198870	3	-1	1	21	1236	1256	UGUUGGUCCGGUUCAUUCAGA	::::::::..::::::. :	AAUGAAUGAAUUGGACCAGGA	Cleavage		1
novel_299	Cluster-15957.198871	3	-1	1	21	1236	1256	UGUUGGUCCGGUUCAUUCAGA	::::::::..::::::. :	AAUGAAUGAAUUGGACCAGGA	Cleavage		1
novel_299	Cluster-15957.178666	3	-1	1	21	189	209	UGUUGGUCCGGUUCAUUCAGA	.:: :::::.:::: :::::	GUUGUAUGAAUCGGAGCAACA	Cleavage		1
novel_299	Cluster-15957.178665	3	-1	1	21	333	353	UGUUGGUCCGGUUCAUUCAGA	.:: :::::.:::: :::::	GUUGUAUGAAUCGGAGCAACA	Cleavage		1
novel_299	Cluster-15957.178664	3	-1	1	21	333	353	UGUUGGUCCGGUUCAUUCAGA	.:: :::::.:::: :::::	GUUGUAUGAAUCGGAGCAACA	Cleavage		1
novel_299	Cluster-15957.178668	3	-1	1	21	333	353	UGUUGGUCCGGUUCAUUCAGA	.:: :::::.:::: :::::	GUUGUAUGAAUCGGAGCAACA	Cleavage		1
novel_299	Cluster-15957.178667	3	-1	1	21	333	353	UGUUGGUCCGGUUCAUUCAGA	.:: :::::.:::: :::::	GUUGUAUGAAUCGGAGCAACA	Cleavage		1
novel_299	Cluster-15957.190373	3	-1	1	21	496	516	UGUUGGUCCGGUUCAUUCAGA	.:::: :: :.:::::::::	AUUGAAGGAUCUGGACCAACA	Cleavage		1
novel_299	Cluster-15957.119537	3	-1	1	21	230	250	UGUUGGUCCGGUUCAUUCAGA	:: : ::::::::.:.:::	AGUGCAAGAACCGGAUCGACA	Cleavage		1
novel_299	Cluster-15957.119536	3	-1	1	21	230	250	UGUUGGUCCGGUUCAUUCAGA	:: : ::::::::.:.:::	AGUGCAAGAACCGGAUCGACA	Cleavage		1
novel_299	Cluster-15957.104226	3	-1	1	21	230	250	UGUUGGUCCGGUUCAUUCAGA	:: : ::::::::.:.:::	AGUGCAAGAACCGGAUCGACA	Cleavage		1
novel_39	Cluster-15957.215419	3	-1	1	20	20	39	UUCCAUCUCUUGCACACUGG	::: ::::::.:: ::::::	CCAUUGUGCAGGAAAUGGAA	Cleavage		1
novel_39	Cluster-15957.68142	3	-1	1	20	337	356	UUCCAUCUCUUGCACACUGG	...:::::::: ::.:::::	UUGGUGUGCAAAAGGUGGAA	Cleavage		1
novel_39	Cluster-15957.125970	3	-1	1	20	293	312	UUCCAUCUCUUGCACACUGG	:::::::::::: ::::.	AAAGUGUGCAAGAGCUGGAG	Cleavage		1
novel_39	Cluster-15957.138058	3	-1	1	20	293	312	UUCCAUCUCUUGCACACUGG	:::::::::::: ::::.	AAAGUGUGCAAGAGCUGGAG	Cleavage		1
novel_39	Cluster-15957.138057	3	-1	1	20	293	312	UUCCAUCUCUUGCACACUGG	:::::::::::: ::::.	AAAGUGUGCAAGAGCUGGAG	Cleavage		1
novel_39	Cluster-15957.49902	3	-1	1	20	928	947	UUCCAUCUCUUGCACACUGG	.:::::::: ::::::::	UGGGUGUGCAAUAGAUGGAA	Cleavage		1
novel_39	Cluster-15957.49905	3	-1	1	20	1006	1025	UUCCAUCUCUUGCACACUGG	.:::::::: ::::::::	UGGGUGUGCAAUAGAUGGAA	Cleavage		1
novel_39	Cluster-15957.85306	3	-1	1	20	279	298	UUCCAUCUCUUGCACACUGG	:::::::::::: ::: ::	ACAGUGUGCAAGACAUGAAA	Cleavage		1
novel_39	Cluster-15957.85305	3	-1	1	20	330	349	UUCCAUCUCUUGCACACUGG	:::::::::::: ::: ::	ACAGUGUGCAAGACAUGAAA	Cleavage		1
novel_39	Cluster-15957.56690	3	-1	1	20	205	224	UUCCAUCUCUUGCACACUGG	.: :::::.:: ::::::::	UCUGUGUGUAAAAGAUGGAA	Cleavage		1
novel_39	Cluster-15957.66362	3	-1	1	20	205	224	UUCCAUCUCUUGCACACUGG	.: :::::.:: ::::::::	UCUGUGUGUAAAAGAUGGAA	Cleavage		1
novel_39	Cluster-15957.56689	3	-1	1	20	205	224	UUCCAUCUCUUGCACACUGG	.: :::::.:: ::::::::	UCUGUGUGUAAAAGAUGGAA	Cleavage		1
novel_39	Cluster-15957.109131	3	-1	1	20	438	457	UUCCAUCUCUUGCACACUGG	:: :::::.::::::::.	GAAGCGUGCAGGAGAUGGAG	Cleavage		1
novel_39	Cluster-15957.44174	3	-1	1	20	483	502	UUCCAUCUCUUGCACACUGG	:: :::::.::::::::.	GAAGCGUGCAGGAGAUGGAG	Cleavage		1
novel_39	Cluster-15957.44173	3	-1	1	20	483	502	UUCCAUCUCUUGCACACUGG	:: :::::.:::::::.:	GAAGGGUGCAGGAGAUGGGA	Cleavage		1
novel_39	Cluster-15957.22631	3	-1	1	20	486	505	UUCCAUCUCUUGCACACUGG	:: :::::.:::::::.:	GAAGGGUGCAGGAGAUGGGA	Cleavage		1
novel_39	Cluster-18934.0	3	-1	1	20	380	399	UUCCAUCUCUUGCACACUGG	:: :::::: :.:::::::	ACAAUGUGCAUGGGAUGGAA	Translation		1
novel_39	Cluster-15957.150923	3	-1	1	20	350	369	UUCCAUCUCUUGCACACUGG	:: :::::: :.:::::::	ACAAUGUGCAUGGGAUGGAA	Translation		1
novel_39	Cluster-15957.55534	3	-1	1	20	113	132	UUCCAUCUCUUGCACACUGG	:: ::::::::: .:::::	ACACUGUGCAAGAAGUGGAA	Cleavage		1
novel_39	Cluster-15957.180769	3	-1	1	20	1753	1772	UUCCAUCUCUUGCACACUGG	:: ::::::::.:: ::::	GCAUUGUGCAAGGGAGGGAA	Cleavage		1
novel_39	Cluster-15957.179695	3	-1	1	20	1918	1937	UUCCAUCUCUUGCACACUGG	:: ::::::::.:: ::::	GCAUUGUGCAAGGGAGGGAA	Cleavage		1
novel_39	Cluster-15957.179690	3	-1	1	20	1918	1937	UUCCAUCUCUUGCACACUGG	:: ::::::::.:: ::::	GCAUUGUGCAAGGGAGGGAA	Cleavage		1
novel_39	Cluster-15957.179693	3	-1	1	20	1918	1937	UUCCAUCUCUUGCACACUGG	:: ::::::::.:: ::::	GCAUUGUGCAAGGGAGGGAA	Cleavage		1
novel_39	Cluster-15957.176492	3	-1	1	20	388	407	UUCCAUCUCUUGCACACUGG	.::: : :::::.::::::.	UCAGAGAGCAAGGGAUGGAG	Cleavage		1
novel_39	Cluster-15957.2186	3	-1	1	20	1071	1090	UUCCAUCUCUUGCACACUGG	: : ::::::::::::::	GGAAUAUGCAAGAGAUGGAA	Cleavage		1
novel_39	Cluster-15957.220644	3	-1	1	20	1071	1090	UUCCAUCUCUUGCACACUGG	: : ::::::::::::::	GGAAUAUGCAAGAGAUGGAA	Cleavage		1
novel_50	Cluster-15957.158958	3	-1	1	21	247	267	UGAAGCUGCCAGCAUGAUCUG	::: ::::::::.::.:::	AAGAGCAUGCUGGUAGUUUCU	Cleavage		1
novel_50	Cluster-15957.158956	3	-1	1	21	247	267	UGAAGCUGCCAGCAUGAUCUG	::: ::::::::.::.:::	AAGAGCAUGCUGGUAGUUUCU	Cleavage		1
novel_50	Cluster-15957.158954	3	-1	1	21	247	267	UGAAGCUGCCAGCAUGAUCUG	::: ::::::::.::.:::	AAGAGCAUGCUGGUAGUUUCU	Cleavage		1
novel_50	Cluster-15957.141458	3	-1	1	21	1054	1074	UGAAGCUGCCAGCAUGAUCUG	:::::: :::::::: ::.:	AAGAUCAAGCUGGCAGAUUUA	Cleavage		1
novel_50	Cluster-15957.141459	3	-1	1	21	1252	1272	UGAAGCUGCCAGCAUGAUCUG	:::::: :::::::: ::.:	AAGAUCAAGCUGGCAGAUUUA	Cleavage		1
novel_50	Cluster-15957.143786	3	-1	1	21	128	148	UGAAGCUGCCAGCAUGAUCUG	:::: ::: ::::::::.:	AUGAUCUUGCAGGCAGCUUUA	Translation		1
novel_50	Cluster-15957.115649	3	-1	1	21	284	304	UGAAGCUGCCAGCAUGAUCUG	:: ::::: ::::::::.:	GUGAGCAUGCAGGCAGCUUUA	Translation		1
novel_50	Cluster-15957.143789	3	-1	1	21	128	148	UGAAGCUGCCAGCAUGAUCUG	:::: ::: ::::::::.:	AUGAUCUUGCAGGCAGCUUUA	Translation		1
novel_6	Cluster-28321.0	3	-1	1	21	733	753	CUUGGAUUGAAGGGAGCUCCA	:::: : .::::::::.:::	GGGAGAUAUCUUCAAUCUAAG	Cleavage		1
novel_6	Cluster-15957.149643	3	-1	1	21	266	286	CUUGGAUUGAAGGGAGCUCCA	: :: :::::::: :::::.:	UCGAUCUCCCUUCUAUCCAGG	Cleavage		1
novel_6	Cluster-15957.56974	3	-1	1	21	699	719	CUUGGAUUGAAGGGAGCUCCA	: :::::: ::::::::.:	AUGUGCUCCCAUCAAUCCAGG	Translation		1
novel_6	Cluster-15957.82737	3	-1	1	21	699	719	CUUGGAUUGAAGGGAGCUCCA	: :::::: ::::::::.:	AUGUGCUCCCAUCAAUCCAGG	Translation		1
novel_6	Cluster-15957.139004	3	-1	1	21	699	719	CUUGGAUUGAAGGGAGCUCCA	: :::::: ::::::::.:	AUGUGCUCCCAUCAAUCCAGG	Translation		1
novel_6	Cluster-15957.139001	3	-1	1	21	699	719	CUUGGAUUGAAGGGAGCUCCA	: :::::: ::::::::.:	AUGUGCUCCCAUCAAUCCAGG	Translation		1
novel_6	Cluster-15957.108112	3	-1	1	21	1171	1191	CUUGGAUUGAAGGGAGCUCCA	: :.::::: :::::::::	AAGCGUUCCCUGCAAUCCAAG	Translation		1
novel_6	Cluster-15957.108110	3	-1	1	21	1459	1479	CUUGGAUUGAAGGGAGCUCCA	: :.::::: :::::::::	AAGCGUUCCCUGCAAUCCAAG	Translation		1
novel_94	Cluster-15957.150865	3	-1	1	21	21	41	UUAUUCGCGCCAAUUCUUAUC	: :.:::::::.:.:.::::	CAAAGGAAUUGGUGUGGAUAA	Cleavage		1
novel_94	Cluster-15957.102738	3	-1	1	21	465	485	UUAUUCGCGCCAAUUCUUAUC	.:.::::::::::::: :..	UGUGAGAAUUGGCGCGAUUGG	Cleavage		1
pne-miR162a	Cluster-15957.106913	3	-1	1	21	2254	2275	UCGAU-AAACCUCUGCAUCCAG	:::::::::::::::: :::::	CUGGAUGCAGAGGUUUUAUCGA	Cleavage		1
pne-miR162a	Cluster-15957.117218	3	-1	1	21	2254	2275	UCGAU-AAACCUCUGCAUCCAG	:::::::::::::::: :::::	CUGGAUGCAGAGGUUUUAUCGA	Cleavage		1
pne-miR162a	Cluster-15957.85065	3	-1	1	21	442	462	UCGAUAAACCUCUGCAUCCAG	:: :: :::::::::::.:.	AUGAAUCCAGAGGUUUAUUGG	Cleavage		1
pne-miR162a	Cluster-15957.104971	3	-1	1	21	442	462	UCGAUAAACCUCUGCAUCCAG	:: :: :::::::::::.:.	AUGAAUCCAGAGGUUUAUUGG	Cleavage		1
pne-miR162a	Cluster-15957.125981	3	-1	1	21	442	462	UCGAUAAACCUCUGCAUCCAG	:: :: :::::::::::.:.	AUGAAUCCAGAGGUUUAUUGG	Cleavage		1
pne-miR319a	Cluster-15957.75243	3	-1	1	20	979	998	UUGGACUGAAGGAGCUCCCU	::::.: ::::::::::::	AGGGGGACCCUUCAGUCCAA	Cleavage		1
pne-miR319a	Cluster-15957.72982	3	-1	1	20	1234	1253	UUGGACUGAAGGAGCUCCCU	::::.: ::::::::::::	AGGGGGACCCUUCAGUCCAA	Cleavage		1
pne-miR319a	Cluster-15957.72980	3	-1	1	20	1234	1253	UUGGACUGAAGGAGCUCCCU	::::.: ::::::::::::	AGGGGGACCCUUCAGUCCAA	Cleavage		1
pne-miR319a	Cluster-15957.146838	3	-1	1	20	1234	1253	UUGGACUGAAGGAGCUCCCU	::::.: ::::::::::::	AGGGGGACCCUUCAGUCCAA	Cleavage		1
pne-miR319a	Cluster-15957.72981	3	-1	1	20	1234	1253	UUGGACUGAAGGAGCUCCCU	::::.: ::::::::::::	AGGGGGACCCUUCAGUCCAA	Cleavage		1
pne-miR319a	Cluster-15957.72983	3	-1	1	20	1234	1253	UUGGACUGAAGGAGCUCCCU	::::.: ::::::::::::	AGGGGGACCCUUCAGUCCAA	Cleavage		1
pne-miR319a	Cluster-15957.146839	3	-1	1	20	1234	1253	UUGGACUGAAGGAGCUCCCU	::::.: ::::::::::::	AGGGGGACCCUUCAGUCCAA	Cleavage		1
pne-miR319a	Cluster-15957.133983	3	-1	1	20	632	651	UUGGACUGAAGGAGCUCCCU	:::.:::::::. :::::.	CGGGGGCUCCUUUUGUCCAG	Cleavage		1
pne-miR319a	Cluster-15957.133984	3	-1	1	20	632	651	UUGGACUGAAGGAGCUCCCU	:::.:::::::. :::::.	CGGGGGCUCCUUUUGUCCAG	Cleavage		1
pne-miR319a	Cluster-15957.142418	3	-1	1	20	632	651	UUGGACUGAAGGAGCUCCCU	:::.:::::::. :::::.	CGGGGGCUCCUUUUGUCCAG	Cleavage		1
pne-miR319a	Cluster-15957.152238	3	-1	1	20	632	651	UUGGACUGAAGGAGCUCCCU	:::.:::::::. :::::.	CGGGGGCUCCUUUUGUCCAG	Cleavage		1
pne-miR319a	Cluster-15957.121762	3	-1	1	20	1086	1105	UUGGACUGAAGGAGCUCCCU	:::.:.:.: :::::::::	CGGGGGUUUCAUCAGUCCAA	Translation		1
pne-miR319a	Cluster-15957.148112	3	-1	1	20	280	299	UUGGACUGAAGGAGCUCCCU	:: :::::::::::..::	CCGGUGCUCCUUCAGUUUAA	Cleavage		1
pne-miR319a	Cluster-15957.148115	3	-1	1	20	349	368	UUGGACUGAAGGAGCUCCCU	:: :::::::::::..::	CCGGUGCUCCUUCAGUUUAA	Cleavage		1
pne-miR319a	Cluster-24129.0	3	-1	1	20	1728	1747	UUGGACUGAAGGAGCUCCCU	: .:::.:::::::::::	UUGUGGCUUCUUCAGUCCAA	Cleavage		2
pne-miR319a	Cluster-15957.33075	3	-1	1	20	403	422	UUGGACUGAAGGAGCUCCCU	::::: :.::::::::::	UGGGAGGACUUUCAGUCCAA	Cleavage		1
novel_112	Cluster-957.0	3.5	-1	1	21	810	830	AUUUCCGGACUGAAUUGCAGC	::::::::::::: ..::	AAGGCAAUUCAGUCCGAGGAU	Cleavage		1
novel_112	Cluster-15957.61751	3.5	-1	1	21	369	389	AUUUCCGGACUGAAUUGCAGC	.::::. :::::.:::::.	AUUGCAGAUCAGUUCGGAAGG	Cleavage		1
novel_112	Cluster-15957.195763	3.5	-1	1	21	267	287	AUUUCCGGACUGAAUUGCAGC	.:: .:: ::::::::::.:	UUUGGGAUGCAGUCCGGAAGU	Cleavage		1
novel_112	Cluster-15957.15269	3.5	-1	1	21	272	292	AUUUCCGGACUGAAUUGCAGC	:: ::::::::::.:::	CGCCCAUUUCAGUCCGGGAAU	Cleavage		1
novel_112	Cluster-19097.0	3.5	-1	1	21	272	292	AUUUCCGGACUGAAUUGCAGC	:: ::::::::::.:::	CGCCCAUUUCAGUCCGGGAAU	Cleavage		1
novel_112	Cluster-15957.179175	3.5	-1	1	21	369	389	AUUUCCGGACUGAAUUGCAGC	.:: .:: ::::::::::.:	UUUGGGAUGCAGUCCGGAAGU	Cleavage		1
novel_112	Cluster-15957.179176	3.5	-1	1	21	372	392	AUUUCCGGACUGAAUUGCAGC	.:: .:: ::::::::::.:	UUUGGGAUGCAGUCCGGAAGU	Cleavage		1
novel_112	Cluster-15957.179179	3.5	-1	1	21	372	392	AUUUCCGGACUGAAUUGCAGC	.:: .:: ::::::::::.:	UUUGGGAUGCAGUCCGGAAGU	Cleavage		1
novel_113	Cluster-15957.120256	3.5	-1	1	23	873	895	AGCGAACUGCCUUGUUGCCUGGC	.:::: .::::: :::::::.:	CUCAGGAGACAAGACAGUUCGUU	Translation		1
novel_113	Cluster-15957.50370	3.5	-1	1	23	254	276	AGCGAACUGCCUUGUUGCCUGGC	..::::.:::: ::::::: :	UAUGGGCAGCAAGCCAGUUCGGU	Translation		1
novel_113	Cluster-15957.50369	3.5	-1	1	23	254	276	AGCGAACUGCCUUGUUGCCUGGC	..::::.:::: ::::::: :	UAUGGGCAGCAAGCCAGUUCGGU	Translation		1
novel_113	Cluster-15957.77402	3.5	-1	1	23	326	348	AGCGAACUGCCUUGUUGCCUGGC	..::::.:::: ::::::: :	UAUGGGCAGCAAGCCAGUUCGGU	Translation		1
novel_113	Cluster-15957.130045	3.5	-1	1	23	714	736	AGCGAACUGCCUUGUUGCCUGGC	.::::::..:: .:::.:::	UGGGGGCAACGGGGAGGUUUGCU	Cleavage		1
novel_113	Cluster-15957.83903	3.5	-1	1	23	801	823	AGCGAACUGCCUUGUUGCCUGGC	.::::::..:: .:::.:::	UGGGGGCAACGGGGAGGUUUGCU	Cleavage		1
novel_138	Cluster-15957.176022	3.5	-1	1	25	268	292	AUAUGACCAGUCUGGCGGUGAGCCC	:::.:.::::.::::..::	UUCAGCACUGUCAGAUUGGUUGUAG	Cleavage		1
novel_138	Cluster-15957.64503	3.5	-1	1	25	18	42	AUAUGACCAGUCUGGCGGUGAGCCC	.: .:: ::::::::::. :::	AUUUUGGCCUCCAGACUGGUUUUAU	Cleavage		1
novel_138	Cluster-15957.30628	3.5	-1	1	25	18	42	AUAUGACCAGUCUGGCGGUGAGCCC	.: .:: ::::::::::. :::	AUUUUGGCCUCCAGACUGGUUUUAU	Cleavage		1
novel_138	Cluster-15957.64504	3.5	-1	1	25	18	42	AUAUGACCAGUCUGGCGGUGAGCCC	.: .:: ::::::::::. :::	AUUUUGGCCUCCAGACUGGUUUUAU	Cleavage		1
novel_138	Cluster-15957.64495	3.5	-1	1	25	18	42	AUAUGACCAGUCUGGCGGUGAGCCC	.: .:: ::::::::::. :::	AUUUUGGCCUCCAGACUGGUUUUAU	Cleavage		1
novel_138	Cluster-15957.64507	3.5	-1	1	25	18	42	AUAUGACCAGUCUGGCGGUGAGCCC	.: .:: ::::::::::. :::	AUUUUGGCCUCCAGACUGGUUUUAU	Cleavage		1
novel_138	Cluster-15957.64505	3.5	-1	1	25	18	42	AUAUGACCAGUCUGGCGGUGAGCCC	.: .:: ::::::::::. :::	AUUUUGGCCUCCAGACUGGUUUUAU	Cleavage		1
novel_138	Cluster-15957.64493	3.5	-1	1	25	18	42	AUAUGACCAGUCUGGCGGUGAGCCC	.: .:: ::::::::::. :::	AUUUUGGCCUCCAGACUGGUUUUAU	Cleavage		1
novel_138	Cluster-15957.189826	3.5	-1	1	25	18	42	AUAUGACCAGUCUGGCGGUGAGCCC	.: .:: ::::::::::. :::	AUUUUGGCCUCCAGACUGGUUUUAU	Cleavage		1
novel_138	Cluster-15957.64496	3.5	-1	1	25	18	42	AUAUGACCAGUCUGGCGGUGAGCCC	.: .:: ::::::::::. :::	AUUUUGGCCUCCAGACUGGUUUUAU	Cleavage		1
novel_164	Cluster-15957.197432	3.5	-1	1	24	173	196	GAAGGAUUGCUACAAAACGUUAGA	:: .:: :::: :::::::::::	UCCGACCCUUUGCAGCAAUCCUUC	Cleavage		1
novel_164	Cluster-35894.0	3.5	-1	1	24	1197	1220	GAAGGAUUGCUACAAAACGUUAGA	:::::::::.:...: ::::	UGACACGUUUUGUGGUGGUACUUC	Cleavage		1
novel_164	Cluster-35894.1	3.5	-1	1	24	1197	1220	GAAGGAUUGCUACAAAACGUUAGA	:::::::::.:...: ::::	UGACACGUUUUGUGGUGGUACUUC	Cleavage		1
novel_164	Cluster-15957.137818	3.5	-1	1	24	237	260	GAAGGAUUGCUACAAAACGUUAGA	..:::::: :::::::.:::	AUGGGCGUUUUUAAGCAAUCUUUC	Cleavage		1
novel_219	Cluster-15957.217799	3.5	-1	1	24	63	86	ACCUGCAGUGUGCCCGGUCGACCG	: :::::.: ::::.:::::::	AGAUCGACUGUUCACAUUGCAGGU	Cleavage		1
novel_219	Cluster-15957.217757	3.5	-1	1	24	443	466	ACCUGCAGUGUGCCCGGUCGACCG	:::. .:::.:.:::::.:::	CUUUCGGGUGGGUAUACUGCGGGU	Cleavage		1
novel_219	Cluster-15957.217755	3.5	-1	1	24	443	466	ACCUGCAGUGUGCCCGGUCGACCG	:::. .:::.:.:::::.:::	CUUUCGGGUGGGUAUACUGCGGGU	Cleavage		1
novel_219	Cluster-15957.217756	3.5	-1	1	24	443	466	ACCUGCAGUGUGCCCGGUCGACCG	:::. .:::.:.:::::.:::	CUUUCGGGUGGGUAUACUGCGGGU	Cleavage		1
novel_219	Cluster-15957.129883	3.5	-1	1	24	1298	1321	ACCUGCAGUGUGCCCGGUCGACCG	:::. .:::.:.:::::.:::	CUUUCGGGUGGGUAUACUGCGGGU	Cleavage		1
novel_219	Cluster-15957.217751	3.5	-1	1	24	2984	3007	ACCUGCAGUGUGCCCGGUCGACCG	:::. .:::.:.:::::.:::	CUUUCGGGUGGGUAUACUGCGGGU	Cleavage		1
novel_219	Cluster-14801.0	3.5	-1	1	24	64	87	ACCUGCAGUGUGCCCGGUCGACCG	.::..::::: ..:::::::	GCAAUGAUUGGGCAGGUUGCAGGU	Translation		1
novel_219	Cluster-33087.0	3.5	-1	1	24	292	315	ACCUGCAGUGUGCCCGGUCGACCG	.::..::::: ..:::::::	GCAAUGAUUGGGCAGGUUGCAGGU	Translation		1
novel_219	Cluster-30286.0	3.5	-1	1	24	103	126	ACCUGCAGUGUGCCCGGUCGACCG	.:.:::: ::::::::::	UCUUGUGCUGGGCCCACUGCAGGU	Translation		1
novel_219	Cluster-15957.214053	3.5	-1	1	24	103	126	ACCUGCAGUGUGCCCGGUCGACCG	.:.:::: ::::::::::	UCUUGUGCUGGGCCCACUGCAGGU	Translation		1
novel_219	Cluster-15957.212186	3.5	-1	1	24	103	126	ACCUGCAGUGUGCCCGGUCGACCG	.:.:::: ::::::::::	UCUUGUGCUGGGCCCACUGCAGGU	Translation		1
novel_219	Cluster-15957.212187	3.5	-1	1	24	103	126	ACCUGCAGUGUGCCCGGUCGACCG	.:.:::: ::::::::::	UCUUGUGCUGGGCCCACUGCAGGU	Translation		1
novel_219	Cluster-11880.0	3.5	-1	1	24	268	291	ACCUGCAGUGUGCCCGGUCGACCG	: .: .:: :.::::::.::::	GUGGUGUUCGAGUACACUGUAGGU	Cleavage		1
novel_229	Cluster-31601.0	3.5	-1	1	23	35	57	AAGCGUGACUCCUGAAUUAAAGG	::::::::: : :::.::::	AAAUUAAUUCAGCAUUCAUGCUU	Translation		1
novel_255	Cluster-15957.210579	3.5	-1	1	21	804	824	UUCUUUCCCUGCAUUUUCUGC	::.::::::::::: .:.::.	GCGGAAAAUGCAGGUGAGGAG	Cleavage		1
novel_255	Cluster-15957.95377	3.5	-1	1	21	816	836	UUCUUUCCCUGCAUUUUCUGC	::.::::::::::: .:.::.	GCGGAAAAUGCAGGUGAGGAG	Cleavage		1
novel_255	Cluster-15957.148951	3.5	-1	1	21	697	717	UUCUUUCCCUGCAUUUUCUGC	:::::: :::.: :::::::.	GCAGAACAUGUAUGGAAAGAG	Cleavage		1
novel_255	Cluster-15957.184744	3.5	-1	1	21	181	201	UUCUUUCCCUGCAUUUUCUGC	:..::...::.::::::.:.:	GUGGAGGGUGUAGGGAAGGGA	Cleavage		1
novel_255	Cluster-15957.184752	3.5	-1	1	21	181	201	UUCUUUCCCUGCAUUUUCUGC	:..::...::.::::::.:.:	GUGGAGGGUGUAGGGAAGGGA	Cleavage		1
novel_255	Cluster-15957.110752	3.5	-1	1	21	298	318	UUCUUUCCCUGCAUUUUCUGC	:.::::.: :::: :::::::	GUAGAAGAAGCAGAGAAAGAA	Cleavage		1
novel_255	Cluster-15957.184748	3.5	-1	1	21	1060	1080	UUCUUUCCCUGCAUUUUCUGC	:..::...::.::::::.:.:	GUGGAGGGUGUAGGGAAGGGA	Cleavage		1
novel_255	Cluster-15957.184750	3.5	-1	1	21	1831	1851	UUCUUUCCCUGCAUUUUCUGC	:..::...::.::::::.:.:	GUGGAGGGUGUAGGGAAGGGA	Cleavage		1
novel_255	Cluster-15957.184751	3.5	-1	1	21	1831	1851	UUCUUUCCCUGCAUUUUCUGC	:..::...::.::::::.:.:	GUGGAGGGUGUAGGGAAGGGA	Cleavage		1
novel_255	Cluster-15957.132514	3.5	-1	1	21	414	435	UUCUUUCCCUGC-AUUUUCUGC	: ::::.:: ::::::::::::	GAAGAAGAUUGCAGGGAAAGAA	Cleavage		1
novel_255	Cluster-15957.116648	3.5	-1	1	21	420	441	UUCUUUCCCUGC-AUUUUCUGC	: ::::.:: ::::::::::::	GAAGAAGAUUGCAGGGAAAGAA	Cleavage		1
novel_255	Cluster-15957.132512	3.5	-1	1	21	429	450	UUCUUUCCCUGC-AUUUUCUGC	: ::::.:: ::::::::::::	GAAGAAGAUUGCAGGGAAAGAA	Cleavage		1
novel_255	Cluster-15957.132511	3.5	-1	1	21	456	477	UUCUUUCCCUGC-AUUUUCUGC	: ::::.:: ::::::::::::	GAAGAAGAUUGCAGGGAAAGAA	Cleavage		1
novel_255	Cluster-15957.89871	3.5	-1	1	21	554	574	UUCUUUCCCUGCAUUUUCUGC	:::.::.::::: :.::::.	UCAGGAAGUGCAGAGGAAGAG	Cleavage		1
novel_255	Cluster-15957.137842	3.5	-1	1	21	2003	2023	UUCUUUCCCUGCAUUUUCUGC	:::..::::::: ::.::.:	ACAGGGAAUGCAGUGAGAGGA	Cleavage		1
novel_255	Cluster-15957.22983	3.5	-1	1	21	1600	1620	UUCUUUCCCUGCAUUUUCUGC	::::.::::..: ::.::::	CCAGAGAAUGUGGAGAGAGAA	Cleavage		1
novel_255	Cluster-15957.22981	3.5	-1	1	21	1600	1620	UUCUUUCCCUGCAUUUUCUGC	::::.::::..: ::.::::	CCAGAGAAUGUGGAGAGAGAA	Cleavage		1
novel_255	Cluster-15957.22982	3.5	-1	1	21	1600	1620	UUCUUUCCCUGCAUUUUCUGC	::::.::::..: ::.::::	CCAGAGAAUGUGGAGAGAGAA	Cleavage		1
novel_255	Cluster-15957.14029	3.5	-1	1	21	253	272	UUCUUUCCCUGCAUUUUCUGC	::::::::: ::::::::.:	CCAGAAAAUG-AGGGAAAGGA	Translation		1
novel_255	Cluster-15957.110396	3.5	-1	1	21	190	209	UUCUUUCCCUGCAUUUUCUGC	::::::::: ::::::::.:	CCAGAAAAUG-AGGGAAAGGA	Translation		1
novel_255	Cluster-15957.91306	3.5	-1	1	21	1039	1059	UUCUUUCCCUGCAUUUUCUGC	:..::.: ::..:::::.:::	GUGGAGAUUGUGGGGAAGGAA	Cleavage		1
novel_255	Cluster-15957.11354	3.5	-1	1	21	355	375	UUCUUUCCCUGCAUUUUCUGC	: :::::::.::::::.:.	CCUGAAAAUGUAGGGAAGGGC	Cleavage		1
novel_255	Cluster-15957.168027	3.5	-1	1	21	724	744	UUCUUUCCCUGCAUUUUCUGC	: :::::::.::::::.:.	CCUGAAAAUGUAGGGAAGGGC	Cleavage		1
novel_255	Cluster-15957.168029	3.5	-1	1	21	1231	1251	UUCUUUCCCUGCAUUUUCUGC	: :::::::.::::::.:.	CCUGAAAAUGUAGGGAAGGGC	Cleavage		1
novel_255	Cluster-15957.168025	3.5	-1	1	21	328	348	UUCUUUCCCUGCAUUUUCUGC	: :::::::.::::::.:.	CCUGAAAAUGUAGGGAAGGGC	Cleavage		1
novel_255	Cluster-15957.191121	3.5	-1	1	21	355	375	UUCUUUCCCUGCAUUUUCUGC	: :::::::.::::::.:.	CCUGAAAAUGUAGGGAAGGGC	Cleavage		1
novel_255	Cluster-15957.168031	3.5	-1	1	21	355	375	UUCUUUCCCUGCAUUUUCUGC	: :::::::.::::::.:.	CCUGAAAAUGUAGGGAAGGGC	Cleavage		1
novel_255	Cluster-15957.168030	3.5	-1	1	21	550	570	UUCUUUCCCUGCAUUUUCUGC	: :::::::.::::::.:.	CCUGAAAAUGUAGGGAAGGGC	Cleavage		1
novel_255	Cluster-15957.168028	3.5	-1	1	21	550	570	UUCUUUCCCUGCAUUUUCUGC	: :::::::.::::::.:.	CCUGAAAAUGUAGGGAAGGGC	Cleavage		1
novel_255	Cluster-15957.168033	3.5	-1	1	21	550	570	UUCUUUCCCUGCAUUUUCUGC	: :::::::.::::::.:.	CCUGAAAAUGUAGGGAAGGGC	Cleavage		1
novel_255	Cluster-15957.168034	3.5	-1	1	21	550	570	UUCUUUCCCUGCAUUUUCUGC	: :::::::.::::::.:.	CCUGAAAAUGUAGGGAAGGGC	Cleavage		1
novel_255	Cluster-15957.55426	3.5	-1	1	21	1224	1244	UUCUUUCCCUGCAUUUUCUGC	:: .:.::::::::.:::..	UCAAGAGAUGCAGGGGAAGGG	Cleavage		2
novel_268	Cluster-15957.172028	3.5	-1	1	22	244	265	UAGGAUCAUCAGGAAUCAUAUC	:::::::.:::::: :.::	UCUAUGAUUUCUGAUGCUUCUU	Cleavage		1
novel_268	Cluster-15957.172027	3.5	-1	1	22	244	265	UAGGAUCAUCAGGAAUCAUAUC	:::::::.:::::: :.::	UCUAUGAUUUCUGAUGCUUCUU	Cleavage		1
novel_268	Cluster-15957.14766	3.5	-1	1	22	493	514	UAGGAUCAUCAGGAAUCAUAUC	.:.:::: :.:::::::.::	UGUGUGAUGCUUGAUGAUUCUU	Cleavage		1
novel_268	Cluster-15957.209578	3.5	-1	1	22	94	115	UAGGAUCAUCAGGAAUCAUAUC	.:::::: : ::.::.:::::	AGUAUGAUGCAUGGUGGUCCUA	Cleavage		1
novel_268	Cluster-15957.6201	3.5	-1	1	22	94	115	UAGGAUCAUCAGGAAUCAUAUC	.:::::: : ::.::.:::::	AGUAUGAUGCAUGGUGGUCCUA	Cleavage		1
novel_268	Cluster-15957.209586	3.5	-1	1	22	97	118	UAGGAUCAUCAGGAAUCAUAUC	.:::::: : ::.::.:::::	AGUAUGAUGCAUGGUGGUCCUA	Cleavage		1
novel_268	Cluster-15957.211609	3.5	-1	1	22	100	121	UAGGAUCAUCAGGAAUCAUAUC	: ::: ::::::: ::::.::.	GUUAUAAUUCCUGUUGAUUCUG	Cleavage		1
novel_268	Cluster-32649.2	3.5	-1	1	22	791	812	UAGGAUCAUCAGGAAUCAUAUC	:: ::::: ::::.::.:..:.	GAAAUGAUACCUGGUGGUUUUG	Cleavage		1
novel_268	Cluster-32649.0	3.5	-1	1	22	1343	1364	UAGGAUCAUCAGGAAUCAUAUC	:: ::::: ::::.::.:..:.	GAAAUGAUACCUGGUGGUUUUG	Cleavage		1
novel_268	Cluster-15957.151231	3.5	-1	1	22	42	63	UAGGAUCAUCAGGAAUCAUAUC	:: . :::::::::::.:..:.	GAAGAGAUUCCUGAUGGUUUUG	Cleavage		1
novel_268	Cluster-15957.151229	3.5	-1	1	22	42	63	UAGGAUCAUCAGGAAUCAUAUC	:: . :::::::::::.:..:.	GAAGAGAUUCCUGAUGGUUUUG	Cleavage		1
novel_268	Cluster-15957.113673	3.5	-1	1	22	1054	1075	UAGGAUCAUCAGGAAUCAUAUC	: :::::. ::::::::::.	AUUCUGAUUUGUGAUGAUCCUG	Cleavage		1
novel_268	Cluster-15957.75132	3.5	-1	1	22	1167	1188	UAGGAUCAUCAGGAAUCAUAUC	::.:::::::::::: :.	CAACUGGUUCCUGAUGAUCAUG	Cleavage		1
novel_268	Cluster-15957.75134	3.5	-1	1	22	1167	1188	UAGGAUCAUCAGGAAUCAUAUC	::.:::::::::::: :.	CAAUUGGUUCCUGAUGAUCAUG	Cleavage		1
novel_268	Cluster-15957.156968	3.5	-1	1	22	1398	1419	UAGGAUCAUCAGGAAUCAUAUC	::.:::::::::::: :.	CAACUGGUUCCUGAUGAUCAUG	Cleavage		1
novel_268	Cluster-15957.70631	3.5	-1	1	22	1398	1419	UAGGAUCAUCAGGAAUCAUAUC	::.:::::::::::: :.	CAAUUGGUUCCUGAUGAUCAUG	Cleavage		1
novel_268	Cluster-15957.105846	3.5	-1	1	22	4642	4663	UAGGAUCAUCAGGAAUCAUAUC	:: :: . ::.::::::::.::	GAAAUUGAUCUUGAUGAUCUUA	Cleavage		2
novel_268	Cluster-15957.174265	3.5	-1	1	22	751	772	UAGGAUCAUCAGGAAUCAUAUC	:. .: ::::::::::.:..:.	GGAGUCAUUCCUGAUGGUUUUG	Cleavage		1
novel_268	Cluster-15957.97408	3.5	-1	1	22	751	772	UAGGAUCAUCAGGAAUCAUAUC	:. .: ::::::::::.:..:.	GGAGUCAUUCCUGAUGGUUUUG	Cleavage		1
novel_268	Cluster-15957.89409	3.5	-1	1	22	958	979	UAGGAUCAUCAGGAAUCAUAUC	:. .: ::::::::::.:..:.	GGAGUCAUUCCUGAUGGUUUUG	Cleavage		1
novel_268	Cluster-15957.45998	3.5	-1	1	22	238	259	UAGGAUCAUCAGGAAUCAUAUC	::: .::::::::::::	CAGCAGAUGUCUGAUGAUCCUA	Cleavage		1
novel_268	Cluster-15957.45997	3.5	-1	1	22	238	259	UAGGAUCAUCAGGAAUCAUAUC	::: .::::::::::::	CAGCAGAUGUCUGAUGAUCCUA	Cleavage		1
novel_268	Cluster-38327.0	3.5	-1	1	22	172	193	UAGGAUCAUCAGGAAUCAUAUC	::: .::::::::::::	GGCCAGAUAUCUGAUGAUCCUA	Cleavage		1
novel_290	Cluster-2175.0	3.5	-1	1	21	112	132	CAUCUCCUGUAGUUUGUUUGG	::.: :.:::::: :::::::	CCGAUCGAACUACUGGAGAUG	Cleavage		1
novel_290	Cluster-5743.0	3.5	-1	1	21	230	250	CAUCUCCUGUAGUUUGUUUGG	:..:.::.:::.:::: ::::	CUGAGCAGACUGCAGGUGAUG	Cleavage		1
novel_290	Cluster-4247.0	3.5	-1	1	21	532	552	CAUCUCCUGUAGUUUGUUUGG	:.:.::::.::. :::.::::	CUAGACAAGCUGAAGGGGAUG	Cleavage		2
novel_290	Cluster-15957.68474	3.5	-1	1	21	475	495	CAUCUCCUGUAGUUUGUUUGG	::..:::::::::::::	GAAAGUAAACUACAGGAGACA	Cleavage		1
novel_290	Cluster-15957.68471	3.5	-1	1	21	475	495	CAUCUCCUGUAGUUUGUUUGG	::..:::::::::::::	GAAAGUAAACUACAGGAGACA	Cleavage		1
novel_290	Cluster-15957.68472	3.5	-1	1	21	1753	1773	CAUCUCCUGUAGUUUGUUUGG	::..:::::::::::::	GAAAGUAAACUACAGGAGACA	Cleavage		1
novel_290	Cluster-15957.67182	3.5	-1	1	21	1753	1773	CAUCUCCUGUAGUUUGUUUGG	::..:::::::::::::	GAAAGUAAACUACAGGAGACA	Cleavage		1
novel_290	Cluster-15957.68473	3.5	-1	1	21	1753	1773	CAUCUCCUGUAGUUUGUUUGG	::..:::::::::::::	GAAAGUAAACUACAGGAGACA	Cleavage		1
novel_290	Cluster-15957.68470	3.5	-1	1	21	1753	1773	CAUCUCCUGUAGUUUGUUUGG	::..:::::::::::::	GAAAGUAAACUACAGGAGACA	Cleavage		1
novel_290	Cluster-15957.118482	3.5	-1	1	21	599	619	CAUCUCCUGUAGUUUGUUUGG	.:. :::.:.::..:::::::	UCGUACAGAUUAUGGGAGAUG	Cleavage		1
novel_290	Cluster-15957.100495	3.5	-1	1	21	599	619	CAUCUCCUGUAGUUUGUUUGG	.:. :::.:.::..:::::::	UCGUACAGAUUAUGGGAGAUG	Cleavage		1
novel_290	Cluster-15957.208713	3.5	-1	1	21	340	360	CAUCUCCUGUAGUUUGUUUGG	.::.::.::::::::: ::	AUAAGCAGACUACAGGAAAUC	Cleavage		1
novel_290	Cluster-15957.146244	3.5	-1	1	21	237	256	CAUCUCCUGUAGUUUGUUUGG	:::.: ::..:::::::::::	CCAGA-AAGUUACAGGAGAUG	Cleavage		1
novel_290	Cluster-15957.146246	3.5	-1	1	21	330	349	CAUCUCCUGUAGUUUGUUUGG	:::.: ::..:::::::::::	CCAGA-AAGUUACAGGAGAUG	Cleavage		1
novel_290	Cluster-15957.208714	3.5	-1	1	21	631	651	CAUCUCCUGUAGUUUGUUUGG	.::.::.::::::::: ::	AUAAGCAGACUACAGGAAAUC	Cleavage		1
novel_290	Cluster-15957.211981	3.5	-1	1	21	667	687	CAUCUCCUGUAGUUUGUUUGG	.::.::.::::::::: ::	AUAAGCAGACUACAGGAAAUC	Cleavage		1
novel_290	Cluster-15957.206547	3.5	-1	1	21	667	687	CAUCUCCUGUAGUUUGUUUGG	.::.::.::::::::: ::	AUAAGCAGACUACAGGAAAUC	Cleavage		1
novel_290	Cluster-15957.150481	3.5	-1	1	21	251	271	CAUCUCCUGUAGUUUGUUUGG	::.: ::::: ::::.::::	ACAGAGAAACUCCAGGGGAUG	Translation		1
novel_290	Cluster-15957.150488	3.5	-1	1	21	251	271	CAUCUCCUGUAGUUUGUUUGG	::.: ::::: ::::.::::	ACAGAGAAACUCCAGGGGAUG	Translation		1
novel_290	Cluster-15957.150483	3.5	-1	1	21	251	271	CAUCUCCUGUAGUUUGUUUGG	::.: ::::: ::::.::::	ACAGAGAAACUCCAGGGGAUG	Translation		1
novel_290	Cluster-15957.197527	3.5	-1	1	21	727	747	CAUCUCCUGUAGUUUGUUUGG	::: ::::.::. :::::::	ACAACCAAAUUAUUGGAGAUG	Cleavage		1
novel_290	Cluster-15957.197528	3.5	-1	1	21	727	747	CAUCUCCUGUAGUUUGUUUGG	::: ::::.::. :::::::	ACAACCAAAUUAUUGGAGAUG	Cleavage		1
novel_290	Cluster-15957.141195	3.5	-1	1	21	280	300	CAUCUCCUGUAGUUUGUUUGG	.::::::..:.::: ::.::	AUAAACAAGUUGCAGAAGGUG	Cleavage		1
novel_290	Cluster-15957.110779	3.5	-1	1	21	1028	1048	CAUCUCCUGUAGUUUGUUUGG	..:.::.:::.::: :::::	AUGAGCAGACUGCAGAAGAUG	Cleavage		1
novel_290	Cluster-15957.33422	3.5	-1	1	21	73	93	CAUCUCCUGUAGUUUGUUUGG	..:.:::.::::::::.:	GAGGAUAAAUUACAGGAGGUU	Cleavage		1
novel_290	Cluster-15957.182584	3.5	-1	1	21	73	93	CAUCUCCUGUAGUUUGUUUGG	..:.:::.::::::::.:	GAGGAUAAAUUACAGGAGGUU	Cleavage		1
novel_290	Cluster-15957.125071	3.5	-1	1	21	35	55	CAUCUCCUGUAGUUUGUUUGG	: ::.::.:.:.:::::: ::	CGAAGCAGAUUGCAGGAGUUG	Cleavage		1
novel_290	Cluster-15957.184605	3.5	-1	1	21	454	474	CAUCUCCUGUAGUUUGUUUGG	..:.: :::::. ::::::::	UUAGAAAAACUGAAGGAGAUG	Cleavage		1
novel_299	Cluster-15957.43003	3.5	-1	1	21	46	67	UGUUGGUCCGGUUCAU-UCAGA	::::: ::::::.:::.:.:::	UCUGAGAUGAACUGGAUCGACA	Cleavage		1
novel_299	Cluster-15957.67804	3.5	-1	1	21	1384	1404	UGUUGGUCCGGUUCAUUCAGA	:.::.:: : ::::::::.::	UUUGGAUCAUCCGGACCAGCA	Cleavage		1
novel_299	Cluster-31342.1	3.5	-1	1	21	816	836	UGUUGGUCCGGUUCAUUCAGA	:::::: ....::::::.::	CCUGAAUUGGUUGGACCAGCA	Cleavage		1
novel_299	Cluster-2880.2	3.5	-1	1	21	700	720	UGUUGGUCCGGUUCAUUCAGA	::::::.:::: ::::.:	GGUGAAUGGACCGCACCAGCU	Cleavage		1
novel_299	Cluster-2880.0	3.5	-1	1	21	700	720	UGUUGGUCCGGUUCAUUCAGA	::::::.:::: ::::.:	GGUGAAUGGACCGCACCAGCU	Cleavage		1
novel_299	Cluster-15957.188228	3.5	-1	1	21	657	677	UGUUGGUCCGGUUCAUUCAGA	::::::.::::::.: ::	GGCGAAUGAGCCGGACUACCA	Cleavage		1
novel_299	Cluster-15957.182001	3.5	-1	1	21	657	677	UGUUGGUCCGGUUCAUUCAGA	::::::.::::::.: ::	GGCGAAUGAGCCGGACUACCA	Cleavage		1
novel_299	Cluster-15957.113324	3.5	-1	1	21	300	320	UGUUGGUCCGGUUCAUUCAGA	:::::::.:.::: :::..	CAUGAAUGAGCUGGAACAAUG	Cleavage		1
novel_299	Cluster-15957.201348	3.5	-1	1	21	234	254	UGUUGGUCCGGUUCAUUCAGA	::.::: :..::::::::.	AAUGGAUGUAUUGGACCAACG	Cleavage		1
novel_299	Cluster-15957.175603	3.5	-1	1	21	16	36	UGUUGGUCCGGUUCAUUCAGA	:::: :.:::::::::::	ACUGACAGGACCGGACCAACC	Cleavage		1
novel_299	Cluster-15957.175601	3.5	-1	1	21	16	36	UGUUGGUCCGGUUCAUUCAGA	:::: :.:::::::::::	ACUGACAGGACCGGACCAACC	Cleavage		1
novel_299	Cluster-1938.0	3.5	-1	1	21	735	755	UGUUGGUCCGGUUCAUUCAGA	:::::::::.:::: :::	CAUGAAUGAACUGGACACACA	Cleavage		1
novel_299	Cluster-15957.178058	3.5	-1	1	21	115	135	UGUUGGUCCGGUUCAUUCAGA	.::.: ::::.:::.::..:	GUUGGAAGAACUGGAUCAGUA	Cleavage		1
novel_299	Cluster-15957.178060	3.5	-1	1	21	652	672	UGUUGGUCCGGUUCAUUCAGA	.::.: ::::.:::.::..:	GUUGGAAGAACUGGAUCAGUA	Cleavage		1
novel_299	Cluster-15957.37288	3.5	-1	1	21	1768	1788	UGUUGGUCCGGUUCAUUCAGA	.:: :::.::.::::..:.:	GUUGCAUGGACUGGACUGAUA	Cleavage		1
novel_299	Cluster-15957.37289	3.5	-1	1	21	1768	1788	UGUUGGUCCGGUUCAUUCAGA	.:: :::.::.::::..:.:	GUUGCAUGGACUGGACUGAUA	Cleavage		1
novel_299	Cluster-15957.106376	3.5	-1	1	21	1441	1461	UGUUGGUCCGGUUCAUUCAGA	.:::.: :::.::: :::::	GUUGAGUCAACUGGAGCAACA	Cleavage		1
novel_299	Cluster-15957.92637	3.5	-1	1	21	1645	1665	UGUUGGUCCGGUUCAUUCAGA	.:::.: :::.::: :::::	GUUGAGUCAACUGGAGCAACA	Cleavage		1
novel_299	Cluster-15957.92636	3.5	-1	1	21	1654	1674	UGUUGGUCCGGUUCAUUCAGA	.:::.: :::.::: :::::	GUUGAGUCAACUGGAGCAACA	Cleavage		1
novel_299	Cluster-15957.78894	3.5	-1	1	21	563	583	UGUUGGUCCGGUUCAUUCAGA	:::: :.::::::::..:	GAAGAAUUAGCCGGACCAGUA	Cleavage		1
novel_299	Cluster-15957.61583	3.5	-1	1	21	846	866	UGUUGGUCCGGUUCAUUCAGA	:::: ::.:.::::::: :	AAUGAAAGAGCUGGACCAAAA	Cleavage		1
novel_299	Cluster-15957.94204	3.5	-1	1	21	858	878	UGUUGGUCCGGUUCAUUCAGA	:::: ::.:.::::::: :	AAUGAAAGAGCUGGACCAAAA	Cleavage		1
novel_39	Cluster-15957.35286	3.5	-1	1	20	281	300	UUCCAUCUCUUGCACACUGG	::::::::::. : ::::::	CCAGUGUGCAGAAAAUGGAA	Cleavage		1
novel_39	Cluster-15957.35287	3.5	-1	1	20	281	300	UUCCAUCUCUUGCACACUGG	::::::::::. : ::::::	CCAGUGUGCAGAAAAUGGAA	Cleavage		1
novel_39	Cluster-15957.89555	3.5	-1	1	20	992	1011	UUCCAUCUCUUGCACACUGG	::::::: ::::::::::.	CCAGUGUUGAAGAGAUGGAG	Cleavage		1
novel_39	Cluster-15957.92465	3.5	-1	1	20	1190	1209	UUCCAUCUCUUGCACACUGG	::::::: ::::::::::.	CCAGUGUUGAAGAGAUGGAG	Cleavage		1
novel_39	Cluster-15957.92471	3.5	-1	1	20	992	1011	UUCCAUCUCUUGCACACUGG	::::::: ::::::::::.	CCAGUGUUGAAGAGAUGGAG	Cleavage		1
novel_39	Cluster-15957.92470	3.5	-1	1	20	1190	1209	UUCCAUCUCUUGCACACUGG	::::::: ::::::::::.	CCAGUGUUGAAGAGAUGGAG	Cleavage		1
novel_39	Cluster-15957.94832	3.5	-1	1	20	1060	1079	UUCCAUCUCUUGCACACUGG	::: ::::::::: :::::	CCACUGUGCAAGACAUGGAU	Cleavage		1
novel_39	Cluster-15957.180770	3.5	-1	1	20	1006	1025	UUCCAUCUCUUGCACACUGG	::: ::::::::: :::::	CCACUGUGCAAGACAUGGAU	Cleavage		1
novel_39	Cluster-15957.65639	3.5	-1	1	20	946	965	UUCCAUCUCUUGCACACUGG	::: ::::::::: :::::	CCACUGUGCAAGACAUGGAU	Cleavage		1
novel_39	Cluster-15957.94217	3.5	-1	1	20	1060	1079	UUCCAUCUCUUGCACACUGG	::: ::::::::: :::::	CCACUGUGCAAGACAUGGAU	Cleavage		1
novel_39	Cluster-15957.74479	3.5	-1	1	20	1006	1025	UUCCAUCUCUUGCACACUGG	::: ::::::::: :::::	CCACUGUGCAAGACAUGGAU	Cleavage		1
novel_39	Cluster-15957.74477	3.5	-1	1	20	1060	1079	UUCCAUCUCUUGCACACUGG	::: ::::::::: :::::	CCACUGUGCAAGACAUGGAU	Cleavage		1
novel_39	Cluster-33155.0	3.5	-1	1	20	189	208	UUCCAUCUCUUGCACACUGG	:. ::::::::::::: :.:	CUUGUGUGCAAGAGAUCGGA	Cleavage		1
novel_39	Cluster-15957.20766	3.5	-1	1	20	49	68	UUCCAUCUCUUGCACACUGG	:.::: ::::.:: ::::::	CUAGUUUGCAGGAAAUGGAA	Cleavage		1
novel_39	Cluster-15223.0	3.5	-1	1	20	148	167	UUCCAUCUCUUGCACACUGG	:::: :: ::::.:.:::::	CCAGGGUCCAAGGGGUGGAA	Cleavage		1
novel_39	Cluster-15223.1	3.5	-1	1	20	148	167	UUCCAUCUCUUGCACACUGG	:::: :: ::::.:.:::::	CCAGGGUCCAAGGGGUGGAA	Cleavage		1
novel_39	Cluster-26424.0	3.5	-1	1	20	148	167	UUCCAUCUCUUGCACACUGG	:::: :: ::::.:.:::::	CCAGGGUCCAAGGGGUGGAA	Cleavage		1
novel_39	Cluster-15223.3	3.5	-1	1	20	148	167	UUCCAUCUCUUGCACACUGG	:::: :: ::::.:.:::::	CCAGGGUCCAAGGGGUGGAA	Cleavage		1
novel_39	Cluster-15223.2	3.5	-1	1	20	148	167	UUCCAUCUCUUGCACACUGG	:::: :: ::::.:.:::::	CCAGGGUCCAAGGGGUGGAA	Cleavage		1
novel_39	Cluster-15957.86873	3.5	-1	1	20	280	299	UUCCAUCUCUUGCACACUGG	.:::::::: .:: ::::::	UCAGUGUGCCGGAAAUGGAA	Translation		1
novel_39	Cluster-15957.86870	3.5	-1	1	20	310	329	UUCCAUCUCUUGCACACUGG	.:::::::: .:: ::::::	UCAGUGUGCCGGAAAUGGAA	Translation		1
novel_39	Cluster-15957.187731	3.5	-1	1	20	286	305	UUCCAUCUCUUGCACACUGG	:.::: ::::.::::::: :	CUAGUUUGCAGGAGAUGGUA	Cleavage		1
novel_39	Cluster-15957.70355	3.5	-1	1	20	385	404	UUCCAUCUCUUGCACACUGG	.:::::::: .:: ::::::	UCAGUGUGCCGGAAAUGGAA	Translation		1
novel_39	Cluster-15957.186881	3.5	-1	1	20	94	113	UUCCAUCUCUUGCACACUGG	.:::::::: :::::::.	UGGGUGUGCAAUAGAUGGAG	Cleavage		1
novel_39	Cluster-15957.186882	3.5	-1	1	20	94	113	UUCCAUCUCUUGCACACUGG	.:::::::: :::::::.	UGGGUGUGCAAUAGAUGGAG	Cleavage		1
novel_39	Cluster-15957.186880	3.5	-1	1	20	1363	1382	UUCCAUCUCUUGCACACUGG	.:::::::: :::::::.	UGGGUGUGCAAUAGAUGGAG	Cleavage		1
novel_39	Cluster-15957.186883	3.5	-1	1	20	1429	1448	UUCCAUCUCUUGCACACUGG	.:::::::: :::::::.	UGGGUGUGCAAUAGAUGGAG	Cleavage		1
novel_39	Cluster-15957.125465	3.5	-1	1	20	26	45	UUCCAUCUCUUGCACACUGG	:::::::: :::::::..	GGAGUGUGCACGAGAUGGGG	Translation		1
novel_39	Cluster-15957.82772	3.5	-1	1	20	26	45	UUCCAUCUCUUGCACACUGG	:::::::: :::::::..	GGAGUGUGCACGAGAUGGGG	Translation		1
novel_39	Cluster-15957.72397	3.5	-1	1	20	422	441	UUCCAUCUCUUGCACACUGG	.:. ::::::.:::::::.	UCGCUGUGCAGGAGAUGGGC	Cleavage		1
novel_39	Cluster-15957.34171	3.5	-1	1	20	287	306	UUCCAUCUCUUGCACACUGG	.:::::: :::::::: ::	AUAGUGUGAAAGAGAUGAAA	Cleavage		1
novel_39	Cluster-1899.1	3.5	-1	1	20	971	990	UUCCAUCUCUUGCACACUGG	:::::::::: ::.: :::	GCAGUGUGCAACAGGUCGAA	Cleavage		1
novel_39	Cluster-1899.0	3.5	-1	1	20	971	990	UUCCAUCUCUUGCACACUGG	:::::::::: ::.: :::	GCAGUGUGCAACAGGUCGAA	Cleavage		1
novel_39	Cluster-25059.3	3.5	-1	1	20	430	449	UUCCAUCUCUUGCACACUGG	...: ::::.:::::::::	UUGGAGUGCGAGAGAUGGAU	Cleavage		2
novel_39	Cluster-15957.34173	3.5	-1	1	20	866	885	UUCCAUCUCUUGCACACUGG	.:::::: :::::::: ::	AUAGUGUGAAAGAGAUGAAA	Cleavage		1
novel_39	Cluster-15957.7711	3.5	-1	1	20	881	900	UUCCAUCUCUUGCACACUGG	.:::::: :::::::: ::	AUAGUGUGAAAGAGAUGAAA	Cleavage		1
novel_39	Cluster-15957.34172	3.5	-1	1	20	908	927	UUCCAUCUCUUGCACACUGG	.:::::: :::::::: ::	AUAGUGUGAAAGAGAUGAAA	Cleavage		1
novel_39	Cluster-15957.176353	3.5	-1	1	20	32	51	UUCCAUCUCUUGCACACUGG	.::::: : .::::::::.:	UCAGUGAGGGAGAGAUGGGA	Cleavage		1
novel_39	Cluster-15957.176351	3.5	-1	1	20	32	51	UUCCAUCUCUUGCACACUGG	.::::: : .::::::::.:	UCAGUGAGGGAGAGAUGGGA	Cleavage		1
novel_39	Cluster-15957.169947	3.5	-1	1	20	413	432	UUCCAUCUCUUGCACACUGG	::: : ::::::::::: ::	CCACUCUGCAAGAGAUGAAA	Cleavage		1
novel_39	Cluster-15957.157453	3.5	-1	1	20	298	317	UUCCAUCUCUUGCACACUGG	:: :::::::::::::.	UGCGUCUGCAAGAGAUGGAG	Cleavage		1
novel_39	Cluster-15957.157456	3.5	-1	1	20	310	329	UUCCAUCUCUUGCACACUGG	:: :::::::::::::.	UGCGUCUGCAAGAGAUGGAG	Cleavage		1
novel_39	Cluster-15957.157455	3.5	-1	1	20	298	317	UUCCAUCUCUUGCACACUGG	:: :::::::::::::.	UGCGUCUGCAAGAGAUGGAG	Cleavage		1
novel_39	Cluster-15957.157457	3.5	-1	1	20	298	317	UUCCAUCUCUUGCACACUGG	:: :::::::::::::.	UGCGUCUGCAAGAGAUGGAG	Cleavage		1
novel_39	Cluster-15957.157452	3.5	-1	1	20	298	317	UUCCAUCUCUUGCACACUGG	:: :::::::::::::.	UGCGUCUGCAAGAGAUGGAG	Cleavage		1
novel_39	Cluster-15957.71787	3.5	-1	1	20	403	422	UUCCAUCUCUUGCACACUGG	::: :: :::.:.::::::.	CCACUGCGCAGGGGAUGGAG	Cleavage		1
novel_39	Cluster-15957.62362	3.5	-1	1	20	208	227	UUCCAUCUCUUGCACACUGG	.: :::::.:: ::.:::::	UCUGUGUGUAAAAGGUGGAA	Cleavage		1
novel_39	Cluster-15957.71792	3.5	-1	1	20	403	422	UUCCAUCUCUUGCACACUGG	::: :: :::.:.::::::.	CCACUGCGCAGGGGAUGGAG	Cleavage		1
novel_39	Cluster-15957.71788	3.5	-1	1	20	403	422	UUCCAUCUCUUGCACACUGG	::: :: :::.:.::::::.	CCACUGCGCAGGGGAUGGAG	Cleavage		1
novel_39	Cluster-15957.89003	3.5	-1	1	20	395	414	UUCCAUCUCUUGCACACUGG	: :::: :::::::::::	AGAUUGUGGAAGAGAUGGAA	Cleavage		1
novel_39	Cluster-15957.75274	3.5	-1	1	20	182	201	UUCCAUCUCUUGCACACUGG	:: :::: .:::::::::.	ACACUGUGAGAGAGAUGGAG	Cleavage		1
novel_39	Cluster-15957.86929	3.5	-1	1	20	182	201	UUCCAUCUCUUGCACACUGG	:: :::: .:::::::::.	ACACUGUGAGAGAGAUGGAG	Cleavage		1
novel_39	Cluster-15957.65750	3.5	-1	1	20	227	246	UUCCAUCUCUUGCACACUGG	:: :::: .:::::::::.	ACACUGUGAGAGAGAUGGAG	Cleavage		1
novel_39	Cluster-15957.75509	3.5	-1	1	20	227	246	UUCCAUCUCUUGCACACUGG	:: :::: .:::::::::.	ACACUGUGAGAGAGAUGGAG	Cleavage		1
novel_39	Cluster-15957.214770	3.5	-1	1	20	493	512	UUCCAUCUCUUGCACACUGG	::: :::...:::.:::.:	GCAGCGUGUGGGAGGUGGGA	Cleavage		1
novel_50	Cluster-15957.71486	3.5	-1	1	21	30	50	UGAAGCUGCCAGCAUGAUCUG	:::::: :::::::::::	GAGAUCAGGCUGGCAGCUUGU	Cleavage		1
novel_50	Cluster-15957.91540	3.5	-1	1	21	84	104	UGAAGCUGCCAGCAUGAUCUG	:::::: :::::::::::	GAGAUCAGGCUGGCAGCUUGU	Cleavage		1
novel_50	Cluster-15957.136043	3.5	-1	1	21	63	83	UGAAGCUGCCAGCAUGAUCUG	:::::: :::::::::::	GAGAUCAGGCUGGCAGCUUGU	Cleavage		1
novel_50	Cluster-15957.136042	3.5	-1	1	21	63	83	UGAAGCUGCCAGCAUGAUCUG	:::::: :::::::::::	GAGAUCAGGCUGGCAGCUUGU	Cleavage		1
novel_50	Cluster-15957.117943	3.5	-1	1	21	60	80	UGAAGCUGCCAGCAUGAUCUG	:::::: :::::::::::	GAGAUCAGGCUGGCAGCUUGU	Cleavage		1
novel_50	Cluster-15957.100426	3.5	-1	1	21	585	605	UGAAGCUGCCAGCAUGAUCUG	:::::: :::::::::::	GAGAUCAGGCUGGCAGCUUGU	Cleavage		1
novel_50	Cluster-15957.111468	3.5	-1	1	21	1335	1355	UGAAGCUGCCAGCAUGAUCUG	:::::: :::::::::::	GAGAUCAGGCUGGCAGCUUGU	Cleavage		1
novel_50	Cluster-24795.1	3.5	-1	1	21	7	27	UGAAGCUGCCAGCAUGAUCUG	..:::.:: ::::..:::::.	UGGAUUAUCCUGGUGGCUUCG	Cleavage		1
novel_50	Cluster-15957.168685	3.5	-1	1	21	241	261	UGAAGCUGCCAGCAUGAUCUG	..:::.:: ::::..:::::.	UGGAUUAUCCUGGUGGCUUCG	Cleavage		1
novel_50	Cluster-15957.124675	3.5	-1	1	21	265	285	UGAAGCUGCCAGCAUGAUCUG	:::: : :::: ::::::::	AAGAUGAAGCUGACAGCUUCA	Cleavage		1
novel_50	Cluster-15957.101078	3.5	-1	1	21	397	417	UGAAGCUGCCAGCAUGAUCUG	:::: : :::: ::::::::	AAGAUGAAGCUGACAGCUUCA	Cleavage		1
novel_50	Cluster-15957.61569	3.5	-1	1	21	680	700	UGAAGCUGCCAGCAUGAUCUG	.:: .:::::::..:.:::.	GGGACUAUGCUGGUGGUUUCG	Cleavage		1
novel_50	Cluster-15957.61570	3.5	-1	1	21	701	721	UGAAGCUGCCAGCAUGAUCUG	.:: .:::::::..:.:::.	GGGACUAUGCUGGUGGUUUCG	Cleavage		1
novel_50	Cluster-15957.140362	3.5	-1	1	21	713	733	UGAAGCUGCCAGCAUGAUCUG	.:: .:::::::..:.:::.	GGGACUAUGCUGGUGGUUUCG	Cleavage		1
novel_50	Cluster-15957.12173	3.5	-1	1	21	32	52	UGAAGCUGCCAGCAUGAUCUG	: :::::::: .:::::.:	AUGUUCAUGCUGUUAGCUUUA	Cleavage		1
novel_50	Cluster-15957.51835	3.5	-1	1	21	32	52	UGAAGCUGCCAGCAUGAUCUG	: :::::::: .:::::.:	AUGUUCAUGCUGUUAGCUUUA	Cleavage		1
novel_50	Cluster-15957.185173	3.5	-1	1	21	188	208	UGAAGCUGCCAGCAUGAUCUG	: :::::::: .:::::.:	AUGUUCAUGCUGUUAGCUUUA	Cleavage		1
novel_50	Cluster-15957.39711	3.5	-1	1	21	188	208	UGAAGCUGCCAGCAUGAUCUG	: :::::::: .:::::.:	AUGUUCAUGCUGUUAGCUUUA	Cleavage		1
novel_50	Cluster-15957.185176	3.5	-1	1	21	188	208	UGAAGCUGCCAGCAUGAUCUG	: :::::::: .:::::.:	AUGUUCAUGCUGUUAGCUUUA	Cleavage		1
novel_50	Cluster-15957.51830	3.5	-1	1	21	32	52	UGAAGCUGCCAGCAUGAUCUG	: :::::::: .:::::.:	AUGUUCAUGCUGUUAGCUUUA	Cleavage		1
novel_50	Cluster-15957.51834	3.5	-1	1	21	32	52	UGAAGCUGCCAGCAUGAUCUG	: :::::::: .:::::.:	AUGUUCAUGCUGUUAGCUUUA	Cleavage		1
novel_50	Cluster-15957.184459	3.5	-1	1	21	32	52	UGAAGCUGCCAGCAUGAUCUG	: :::::::: .:::::.:	AUGUUCAUGCUGUUAGCUUUA	Cleavage		1
novel_50	Cluster-15957.185174	3.5	-1	1	21	32	52	UGAAGCUGCCAGCAUGAUCUG	: :::::::: .:::::.:	AUGUUCAUGCUGUUAGCUUUA	Cleavage		1
novel_50	Cluster-15957.138937	3.5	-1	1	21	49	69	UGAAGCUGCCAGCAUGAUCUG	:.:.. :::::.:::::.:	UCGGUUGAGCUGGUAGCUUUA	Cleavage		1
novel_50	Cluster-3401.0	3.5	-1	1	21	131	151	UGAAGCUGCCAGCAUGAUCUG	:.: .:::::::.::::..	GCGGUGGUGCUGGCGGCUUUG	Cleavage		1
novel_50	Cluster-15957.105844	3.5	-1	1	21	463	483	UGAAGCUGCCAGCAUGAUCUG	:.:.. :::::.:::::.:	UCGGUUGAGCUGGUAGCUUUA	Cleavage		1
novel_50	Cluster-2618.0	3.5	-1	1	21	680	700	UGAAGCUGCCAGCAUGAUCUG	:. :.::::: ::::::::	GUGGACGUGCUGCCAGCUUCA	Cleavage		1
novel_50	Cluster-15957.83285	3.5	-1	1	21	965	985	UGAAGCUGCCAGCAUGAUCUG	::: :::.:::..:.::.:	AUGAUGAUGUUGGUGGUUUUA	Cleavage		1
novel_6	Cluster-15957.181754	3.5	-1	1	21	674	694	CUUGGAUUGAAGGGAGCUCCA	:::::: :::::::: ::::	UGGAGCCCCCUUCAAACCAAA	Cleavage		1
novel_6	Cluster-15957.180251	3.5	-1	1	21	674	694	CUUGGAUUGAAGGGAGCUCCA	:::::: :::::::: ::::	UGGAGCCCCCUUCAAACCAAA	Cleavage		1
novel_6	Cluster-15957.84864	3.5	-1	1	21	295	315	CUUGGAUUGAAGGGAGCUCCA	:::: :::::::::::..:.	UGGAACUCCCUUCAAUUUAGU	Cleavage		1
novel_6	Cluster-15957.4760	3.5	-1	1	21	18	38	CUUGGAUUGAAGGGAGCUCCA	::::::: ::::::::..::	UGGAGCUAACUUCAAUCUGAG	Cleavage		1
novel_6	Cluster-15957.217607	3.5	-1	1	21	159	179	CUUGGAUUGAAGGGAGCUCCA	::::::: ::::::::..::	UGGAGCUAACUUCAAUCUGAG	Cleavage		1
novel_6	Cluster-15957.20095	3.5	-1	1	21	91	111	CUUGGAUUGAAGGGAGCUCCA	::: :.::.:::::: :::::	UGGCGUUCUCUUCAAACCAAG	Cleavage		1
novel_6	Cluster-15957.20093	3.5	-1	1	21	835	855	CUUGGAUUGAAGGGAGCUCCA	::: :.::.:::::: :::::	UGGCGUUCUCUUCAAACCAAG	Cleavage		1
novel_6	Cluster-15957.50751	3.5	-1	1	21	1539	1559	CUUGGAUUGAAGGGAGCUCCA	:::: ::. :::::.::::::	UGGAUCUUGCUUCAGUCCAAG	Cleavage		1
novel_6	Cluster-15957.111365	3.5	-1	1	21	2762	2782	CUUGGAUUGAAGGGAGCUCCA	:::: :.::::::.:.::::	UGGAAGUUCCUUCAGUUCAAG	Cleavage		1
novel_6	Cluster-15957.111363	3.5	-1	1	21	2762	2782	CUUGGAUUGAAGGGAGCUCCA	:::: :.::::::.:.::::	UGGAAGUUCCUUCAGUUCAAG	Cleavage		1
novel_6	Cluster-15957.92061	3.5	-1	1	21	829	849	CUUGGAUUGAAGGGAGCUCCA	::.:.: .::::.:::.:::	GGGGGUUAUCUUCGAUCUAAG	Cleavage		1
novel_6	Cluster-21734.1	3.5	-1	1	21	1023	1043	CUUGGAUUGAAGGGAGCUCCA	:::::::::..:::::.	UCAAGCUCCCUUUGAUCCAGA	Cleavage		1
novel_6	Cluster-15957.92060	3.5	-1	1	21	1987	2007	CUUGGAUUGAAGGGAGCUCCA	::.:.: .::::.:::.:::	GGGGGUUAUCUUCGAUCUAAG	Cleavage		1
novel_6	Cluster-15957.92056	3.5	-1	1	21	1987	2007	CUUGGAUUGAAGGGAGCUCCA	::.:.: .::::.:::.:::	GGGGGUUAUCUUCGAUCUAAG	Cleavage		1
novel_6	Cluster-15957.92059	3.5	-1	1	21	1999	2019	CUUGGAUUGAAGGGAGCUCCA	::.:.: .::::.:::.:::	GGGGGUUAUCUUCGAUCUAAG	Cleavage		1
novel_6	Cluster-15957.92058	3.5	-1	1	21	1519	1539	CUUGGAUUGAAGGGAGCUCCA	::.:.: .::::.:::.:::	GGGGGUUAUCUUCGAUCUAAG	Cleavage		1
novel_6	Cluster-15957.106596	3.5	-1	1	21	1984	2004	CUUGGAUUGAAGGGAGCUCCA	::.:.: .::::.:::.:::	GGGGGUUAUCUUCGAUCUAAG	Cleavage		1
novel_6	Cluster-15957.16475	3.5	-1	1	21	141	161	CUUGGAUUGAAGGGAGCUCCA	::::::::::.:: .:::	AAGAGCUCCCUUUAAGUCAAA	Cleavage		1
novel_6	Cluster-15957.5842	3.5	-1	1	21	235	255	CUUGGAUUGAAGGGAGCUCCA	:::::: ::::::::..:	AUCAGCUCCAUUCAAUCCGGG	Cleavage		1
novel_6	Cluster-15957.134358	3.5	-1	1	21	175	195	CUUGGAUUGAAGGGAGCUCCA	::::::.::::::: ::.	GUGAGCUCUCUUCAAUGCAGA	Cleavage		1
novel_6	Cluster-15957.5843	3.5	-1	1	21	388	408	CUUGGAUUGAAGGGAGCUCCA	:::::: ::::::::..:	AUCAGCUCCAUUCAAUCCGGG	Cleavage		1
novel_6	Cluster-1247.0	3.5	-1	1	21	56	76	CUUGGAUUGAAGGGAGCUCCA	: :.:.:.::: .::::::::	UUGGGUUUCCUGUAAUCCAAG	Translation		1
novel_6	Cluster-15957.3861	3.5	-1	1	21	457	477	CUUGGAUUGAAGGGAGCUCCA	:::::: :::::::..::	AUCAGCUCCAUUCAAUCUGAG	Cleavage		1
novel_6	Cluster-15957.24381	3.5	-1	1	21	373	393	CUUGGAUUGAAGGGAGCUCCA	:::::: :::::::..::	AUCAGCUCCAUUCAAUCUGAG	Cleavage		1
novel_6	Cluster-15957.71176	3.5	-1	1	21	457	477	CUUGGAUUGAAGGGAGCUCCA	:::::: :::::::..::	AUCAGCUCCAUUCAAUCUGAG	Cleavage		1
novel_6	Cluster-15957.139649	3.5	-1	1	21	457	477	CUUGGAUUGAAGGGAGCUCCA	:::::: :::::::..::	AUCAGCUCCAUUCAAUCUGAG	Cleavage		1
novel_6	Cluster-15957.169009	3.5	-1	1	21	457	477	CUUGGAUUGAAGGGAGCUCCA	:::::: :::::::..::	AUCAGCUCCAUUCAAUCUGAG	Cleavage		1
novel_6	Cluster-15957.136334	3.5	-1	1	21	457	477	CUUGGAUUGAAGGGAGCUCCA	:::::: :::::::..::	AUCAGCUCCAUUCAAUCUGAG	Cleavage		1
novel_6	Cluster-15957.193735	3.5	-1	1	21	141	161	CUUGGAUUGAAGGGAGCUCCA	::::::::::.:: .:::	AAGAGCUCCCUUUAAGUCAAA	Cleavage		1
novel_6	Cluster-15957.193733	3.5	-1	1	21	141	161	CUUGGAUUGAAGGGAGCUCCA	::::::::::.:: .:::	AAGAGCUCCCUUUAAGUCAAA	Cleavage		1
novel_6	Cluster-15957.193734	3.5	-1	1	21	141	161	CUUGGAUUGAAGGGAGCUCCA	::::::::::.:: .:::	AAGAGCUCCCUUUAAGUCAAA	Cleavage		1
novel_6	Cluster-15957.57296	3.5	-1	1	21	274	294	CUUGGAUUGAAGGGAGCUCCA	::: :::::::.:::::	UACAGCGCCCUUCAGUCCAAA	Cleavage		1
novel_6	Cluster-15957.114883	3.5	-1	1	21	274	294	CUUGGAUUGAAGGGAGCUCCA	::: :::::::.:::::	UACAGCGCCCUUCAGUCCAAA	Cleavage		1
novel_94	Cluster-39780.0	3.5	-1	1	21	559	579	UUAUUCGCGCCAAUUCUUAUC	::.:: :::::.:.::::..	AAUGAGUAUUGGUGUGAAUGG	Cleavage		1
novel_94	Cluster-21004.0	3.5	-1	1	21	571	591	UUAUUCGCGCCAAUUCUUAUC	::.:: :::::.:.::::..	AAUGAGUAUUGGUGUGAAUGG	Cleavage		1
novel_94	Cluster-15957.164187	3.5	-1	1	21	1068	1088	UUAUUCGCGCCAAUUCUUAUC	:::.:::::.:.:.::.:	UGGAAGGAUUGGUGUGGAUGA	Cleavage		1
novel_94	Cluster-15957.198041	3.5	-1	1	21	571	591	UUAUUCGCGCCAAUUCUUAUC	.:::.:::::::::: ::	AGAGAGAGUUGGCGCGAAAAA	Cleavage		1
novel_94	Cluster-15957.198048	3.5	-1	1	21	571	591	UUAUUCGCGCCAAUUCUUAUC	.:::.:::::::::: ::	AGAGAGAGUUGGCGCGAAAAA	Cleavage		1
novel_94	Cluster-15957.198045	3.5	-1	1	21	571	591	UUAUUCGCGCCAAUUCUUAUC	.:::.:::::::::: ::	AGAGAGAGUUGGCGCGAAAAA	Cleavage		1
novel_94	Cluster-15957.78524	3.5	-1	1	21	39	59	UUAUUCGCGCCAAUUCUUAUC	:: :.::::::::::::	GCGAAUAGUUGGCGCGAAUAU	Cleavage		1
novel_94	Cluster-15957.74958	3.5	-1	1	21	639	659	UUAUUCGCGCCAAUUCUUAUC	.::: ::::::: .:.::::	AGUAAUAAUUGGCUUGGAUAA	Cleavage		1
novel_94	Cluster-15957.86500	3.5	-1	1	21	639	659	UUAUUCGCGCCAAUUCUUAUC	.::: ::::::: .:.::::	AGUAAUAAUUGGCUUGGAUAA	Cleavage		1
pne-miR162a	Cluster-33826.0	3.5	-1	1	21	23	43	UCGAUAAACCUCUGCAUCCAG	:::::.::::::: ::.:	AAGGAUGUAGAGGUUCAUUGU	Cleavage		1
pne-miR162a	Cluster-33826.0	3.5	-1	1	21	817	837	UCGAUAAACCUCUGCAUCCAG	:::::.::::::: ::.:	AAGGAUGUAGAGGUUCAUUGU	Cleavage		1
pne-miR162a	Cluster-33826.4	3.5	-1	1	21	817	837	UCGAUAAACCUCUGCAUCCAG	:::::.::::::: ::.:	AAGGAUGUAGAGGUUCAUUGU	Cleavage		1
pne-miR162a	Cluster-33826.4	3.5	-1	1	21	23	43	UCGAUAAACCUCUGCAUCCAG	:::::.::::::: ::.:	AAGGAUGUAGAGGUUCAUUGU	Cleavage		1
pne-miR162a	Cluster-33826.1	3.5	-1	1	21	926	946	UCGAUAAACCUCUGCAUCCAG	:::::.::::::: ::.:	AAGGAUGUAGAGGUUCAUUGU	Cleavage		1
pne-miR162a	Cluster-33826.2	3.5	-1	1	21	926	946	UCGAUAAACCUCUGCAUCCAG	:::::.::::::: ::.:	AAGGAUGUAGAGGUUCAUUGU	Cleavage		1
pne-miR162a	Cluster-30315.0	3.5	-1	1	21	926	946	UCGAUAAACCUCUGCAUCCAG	:::::.::::::: ::.:	AAGGAUGUAGAGGUUCAUUGU	Cleavage		1
pne-miR162a	Cluster-33826.5	3.5	-1	1	21	926	946	UCGAUAAACCUCUGCAUCCAG	:::::.::::::: ::.:	AAGGAUGUAGAGGUUCAUUGU	Cleavage		1
pne-miR162a	Cluster-33826.3	3.5	-1	1	21	926	946	UCGAUAAACCUCUGCAUCCAG	:::::.::::::: ::.:	AAGGAUGUAGAGGUUCAUUGU	Cleavage		1
pne-miR162a	Cluster-33826.6	3.5	-1	1	21	926	946	UCGAUAAACCUCUGCAUCCAG	:::::.::::::: ::.:	AAGGAUGUAGAGGUUCAUUGU	Cleavage		1
pne-miR162a	Cluster-15957.174006	3.5	-1	1	21	926	946	UCGAUAAACCUCUGCAUCCAG	:::::.::::::: ::.:	AAGGAUGUAGAGGUUCAUUGU	Cleavage		1
pne-miR162a	Cluster-15957.72905	3.5	-1	1	21	970	990	UCGAUAAACCUCUGCAUCCAG	:: ::::::::::::: :	GAUGAAGCAGAGGUUUAUCAA	Cleavage		1
pne-miR162a	Cluster-15957.146373	3.5	-1	1	21	970	990	UCGAUAAACCUCUGCAUCCAG	:: ::::::::::::: :	GAUGAAGCAGAGGUUUAUCAA	Cleavage		1
pne-miR162a	Cluster-15957.146374	3.5	-1	1	21	970	990	UCGAUAAACCUCUGCAUCCAG	:: ::::::::::::: :	GAUGAAGCAGAGGUUUAUCAA	Cleavage		1
pne-miR319a	Cluster-15957.82368	3.5	-1	1	20	470	489	UUGGACUGAAGGAGCUCCCU	::::::::::: :::::.:	AGGGAGCUCCUAGAGUCCGA	Cleavage		1
pne-miR319a	Cluster-15957.82369	3.5	-1	1	20	470	489	UUGGACUGAAGGAGCUCCCU	::::::::::: :::::.:	AGGGAGCUCCUAGAGUCCGA	Cleavage		1
pne-miR319a	Cluster-15957.81318	3.5	-1	1	20	470	489	UUGGACUGAAGGAGCUCCCU	::::::::::: :::::.:	AGGGAGCUCCUAGAGUCCGA	Cleavage		1
pne-miR319a	Cluster-15957.36699	3.5	-1	1	20	128	147	UUGGACUGAAGGAGCUCCCU	::::::::::::.:::	CUAAAGCUCCUUCAGUUCAA	Cleavage		1
pne-miR319a	Cluster-15957.36697	3.5	-1	1	20	107	126	UUGGACUGAAGGAGCUCCCU	::::::::::::.:::	CUAAAGCUCCUUCAGUUCAA	Cleavage		1
pne-miR319a	Cluster-15957.36695	3.5	-1	1	20	107	126	UUGGACUGAAGGAGCUCCCU	::::::::::::.:::	CUAAAGCUCCUUCAGUUCAA	Cleavage		1
pne-miR319a	Cluster-15957.36704	3.5	-1	1	20	107	126	UUGGACUGAAGGAGCUCCCU	::::::::::::.:::	CUAAAGCUCCUUCAGUUCAA	Cleavage		1
pne-miR319a	Cluster-15957.81564	3.5	-1	1	20	31	50	UUGGACUGAAGGAGCUCCCU	::::. : :::::::::::.	AGGGGACCCCUUCAGUCCAG	Cleavage		1
pne-miR319a	Cluster-15957.81565	3.5	-1	1	20	31	50	UUGGACUGAAGGAGCUCCCU	::::. : :::::::::::.	AGGGGACCCCUUCAGUCCAG	Cleavage		1
pne-miR319a	Cluster-15957.81567	3.5	-1	1	20	31	50	UUGGACUGAAGGAGCUCCCU	::::. : :::::::::::.	AGGGGACCCCUUCAGUCCAG	Cleavage		1
pne-miR319a	Cluster-15957.81442	3.5	-1	1	20	31	50	UUGGACUGAAGGAGCUCCCU	::::. : :::::::::::.	AGGGGACCCCUUCAGUCCAG	Cleavage		1
pne-miR319a	Cluster-15957.196323	3.5	-1	1	20	1	20	UUGGACUGAAGGAGCUCCCU	: ::.:.:: ::::::::::	AUGGGGUUCAUUCAGUCCAA	Translation		1
pne-miR319a	Cluster-15957.118285	3.5	-1	1	20	452	471	UUGGACUGAAGGAGCUCCCU	::::. ::.:::::::...:	AGGGGUCUUCUUCAGUUUGA	Cleavage		1
pne-miR319a	Cluster-15957.109563	3.5	-1	1	20	533	552	UUGGACUGAAGGAGCUCCCU	::::. ::.:::::::...:	AGGGGUCUUCUUCAGUUUGA	Cleavage		1
pne-miR319a	Cluster-15957.120756	3.5	-1	1	20	331	350	UUGGACUGAAGGAGCUCCCU	: ::.:.:: ::::::::::	AUGGGGUUCAUUCAGUCCAA	Translation		1
pne-miR319a	Cluster-15957.120758	3.5	-1	1	20	358	377	UUGGACUGAAGGAGCUCCCU	: ::.:.:: ::::::::::	AUGGGGUUCAUUCAGUCCAA	Translation		1
pne-miR319a	Cluster-15957.120759	3.5	-1	1	20	358	377	UUGGACUGAAGGAGCUCCCU	: ::.:.:: ::::::::::	AUGGGGUUCAUUCAGUCCAA	Translation		1
pne-miR319a	Cluster-15957.122626	3.5	-1	1	20	1171	1190	UUGGACUGAAGGAGCUCCCU	::::. : :::::::::::.	AGGGGACCCCUUCAGUCCAG	Cleavage		1
pne-miR319a	Cluster-15957.201756	3.5	-1	1	20	473	492	UUGGACUGAAGGAGCUCCCU	:: :.:.: :::::::::::	AGUGGGUUGCUUCAGUCCAA	Cleavage		1
pne-miR319a	Cluster-15957.150733	3.5	-1	1	20	473	492	UUGGACUGAAGGAGCUCCCU	:: :.:.: :::::::::::	AGUGGGUUGCUUCAGUCCAA	Cleavage		1
pne-miR319a	Cluster-15957.182180	3.5	-1	1	20	473	492	UUGGACUGAAGGAGCUCCCU	:: :.:.: :::::::::::	AGUGGGUUGCUUCAGUCCAA	Cleavage		1
pne-miR319a	Cluster-15957.91934	3.5	-1	1	20	149	168	UUGGACUGAAGGAGCUCCCU	:::::::..::::::. .:	UGGGAGCUUUUUCAGUUGGA	Cleavage		1
pne-miR319a	Cluster-3307.0	3.5	-1	1	20	1849	1868	UUGGACUGAAGGAGCUCCCU	:::::::. ::::: ::::	UGGGAGCUUGUUCAGGCCAA	Translation		1
pne-miR319a	Cluster-15957.75182	3.5	-1	1	20	684	703	UUGGACUGAAGGAGCUCCCU	:::.:::::::: :::::	UGGGGGCUCCUUCUUUCCAA	Cleavage		1
pne-miR319a	Cluster-15957.75181	3.5	-1	1	20	741	760	UUGGACUGAAGGAGCUCCCU	:::.:::::::: :::::	UGGGGGCUCCUUCUUUCCAA	Cleavage		1
pne-miR319a	Cluster-15957.113940	3.5	-1	1	20	183	202	UUGGACUGAAGGAGCUCCCU	::: :: ::::: :::::::	AGGAAGGUCCUUGAGUCCAA	Cleavage		4
pne-miR319a	Cluster-15957.26198	3.5	-1	1	20	146	165	UUGGACUGAAGGAGCUCCCU	.:: ::.:::::::: :::.	GGGAAGUUCCUUCAGCCCAG	Cleavage		1
pne-miR319a	Cluster-28835.1	3.5	-1	1	20	249	268	UUGGACUGAAGGAGCUCCCU	:: .:.:.:::::::::::	AGACGGUUUCUUCAGUCCAA	Cleavage		1
pne-miR319a	Cluster-28835.0	3.5	-1	1	20	270	289	UUGGACUGAAGGAGCUCCCU	:: .:.:.:::::::::::	AGACGGUUUCUUCAGUCCAA	Cleavage		1
pne-miR319a	Cluster-15957.110267	3.5	-1	1	20	310	329	UUGGACUGAAGGAGCUCCCU	::: :.:::::::::::	GCAGAGAUUCUUCAGUCCAA	Cleavage		1
pne-miR319a	Cluster-15957.26189	3.5	-1	1	20	746	765	UUGGACUGAAGGAGCUCCCU	.:: ::.:::::::: :::.	GGGAAGUUCCUUCAGCCCAG	Cleavage		1
pne-miR319a	Cluster-15957.26199	3.5	-1	1	20	746	765	UUGGACUGAAGGAGCUCCCU	.:: ::.:::::::: :::.	GGGAAGUUCCUUCAGCCCAG	Cleavage		1
pne-miR319a	Cluster-15957.26191	3.5	-1	1	20	1262	1281	UUGGACUGAAGGAGCUCCCU	.:: ::.:::::::: :::.	GGGAAGUUCCUUCAGCCCAG	Cleavage		1
pne-miR319a	Cluster-15957.148139	3.5	-1	1	20	466	485	UUGGACUGAAGGAGCUCCCU	::: ::::::::: ::::	GCGGACCUCCUUCAGCCCAA	Cleavage		1
pne-miR319a	Cluster-15957.170803	3.5	-1	1	20	80	99	UUGGACUGAAGGAGCUCCCU	:: .::: ::::::::::.	CGGUGGCUGCUUCAGUCCAG	Cleavage		1
pne-miR319a	Cluster-10374.5	3.5	-1	1	20	226	245	UUGGACUGAAGGAGCUCCCU	:: :::::::::.::: :.	UGGCAGCUCCUUCGGUCAAG	Cleavage		2
pne-miR319a	Cluster-15957.189188	3.5	-1	1	20	677	696	UUGGACUGAAGGAGCUCCCU	:: .::: ::::::::::.	CGGUGGCUGCUUCAGUCCAG	Cleavage		1
pne-miR319a	Cluster-15957.84211	3.5	-1	1	20	677	696	UUGGACUGAAGGAGCUCCCU	:: .::: ::::::::::.	CGGUGGCUGCUUCAGUCCAG	Cleavage		1
pne-miR319a	Cluster-15957.189189	3.5	-1	1	20	677	696	UUGGACUGAAGGAGCUCCCU	:: .::: ::::::::::.	CGGUGGCUGCUUCAGUCCAG	Cleavage		1
pne-miR319a	Cluster-15957.108676	3.5	-1	1	20	3531	3550	UUGGACUGAAGGAGCUCCCU	: :.:.:::::..::.:::	UGUGGGUUCCUUUGGUUCAA	Cleavage		1
novel_112	Cluster-15957.108414	4	-1	1	21	748	768	AUUUCCGGACUGAAUUGCAGC	::::::::: :: :::::::	GCUGCAAUUGAGGCCGGAAAA	Cleavage		1
novel_112	Cluster-15957.142285	4	-1	1	21	36	56	AUUUCCGGACUGAAUUGCAGC	:::::: ::::::..:::..	GCUGCAUUUCAGUUUGGAGGA	Cleavage		1
novel_112	Cluster-34315.1	4	-1	1	21	262	282	AUUUCCGGACUGAAUUGCAGC	::::: ::: ::::.:::::	GCUGCCAUUGAGUCUGGAAAA	Cleavage		1
novel_112	Cluster-34315.3	4	-1	1	21	298	318	AUUUCCGGACUGAAUUGCAGC	::::: ::: ::::.:::::	GCUGCCAUUGAGUCUGGAAAA	Cleavage		1
novel_112	Cluster-34315.0	4	-1	1	21	298	318	AUUUCCGGACUGAAUUGCAGC	::::: ::: ::::.:::::	GCUGCCAUUGAGUCUGGAAAA	Cleavage		1
novel_112	Cluster-15957.175996	4	-1	1	21	882	902	AUUUCCGGACUGAAUUGCAGC	::::: :::..:::.:::.:	GCUGCCAUUUGGUCUGGAGAA	Cleavage		1
novel_112	Cluster-15957.175995	4	-1	1	21	882	902	AUUUCCGGACUGAAUUGCAGC	::::: :::..:::.:::.:	GCUGCCAUUUGGUCUGGAGAA	Cleavage		1
novel_112	Cluster-38107.1	4	-1	1	21	1661	1681	AUUUCCGGACUGAAUUGCAGC	:::::::::::::: :::	UCUGCAAUUCAGUCCACAAAG	Cleavage		1
novel_112	Cluster-15957.109396	4	-1	1	21	90	110	AUUUCCGGACUGAAUUGCAGC	:: :::::::::.:::::.	GCCCCAAUUCAGUUCGGAAGA	Cleavage		1
novel_112	Cluster-15957.109397	4	-1	1	21	126	146	AUUUCCGGACUGAAUUGCAGC	:: :::::::::.:::::.	GCCCCAAUUCAGUUCGGAAGA	Cleavage		1
novel_112	Cluster-22928.0	4	-1	1	21	114	134	AUUUCCGGACUGAAUUGCAGC	:: :::::::::.:::::.	GCCCCAAUUCAGUUCGGAAGA	Cleavage		1
novel_112	Cluster-15957.131300	4	-1	1	21	124	144	AUUUCCGGACUGAAUUGCAGC	:.::.:: :::::..::::.	GUUGUAACUCAGUUUGGAAGA	Cleavage		1
novel_112	Cluster-15957.95351	4	-1	1	21	124	144	AUUUCCGGACUGAAUUGCAGC	:.::.:: :::::..::::.	GUUGUAACUCAGUUUGGAAGA	Cleavage		1
novel_112	Cluster-15957.131299	4	-1	1	21	412	432	AUUUCCGGACUGAAUUGCAGC	:.::.:: :::::..::::.	GUUGUAACUCAGUUUGGAAGA	Cleavage		1
novel_112	Cluster-15957.95347	4	-1	1	21	412	432	AUUUCCGGACUGAAUUGCAGC	:.::.:: :::::..::::.	GUUGUAACUCAGUUUGGAAGA	Cleavage		1
novel_112	Cluster-15957.11718	4	-1	1	21	835	855	AUUUCCGGACUGAAUUGCAGC	:::.:::::::::. ::::	UCUGUAAUUCAGUCUCAAAAU	Cleavage		1
novel_112	Cluster-15957.11721	4	-1	1	21	835	855	AUUUCCGGACUGAAUUGCAGC	:::.:::::::::. ::::	UCUGUAAUUCAGUCUCAAAAU	Cleavage		1
novel_112	Cluster-15957.172467	4	-1	1	21	124	144	AUUUCCGGACUGAAUUGCAGC	:.::.:: :::::..::::.	GUUGUAACUCAGUUUGGAAGA	Cleavage		1
novel_112	Cluster-15957.95350	4	-1	1	21	124	144	AUUUCCGGACUGAAUUGCAGC	:.::.:: :::::..::::.	GUUGUAACUCAGUUUGGAAGA	Cleavage		1
novel_112	Cluster-15957.95346	4	-1	1	21	124	144	AUUUCCGGACUGAAUUGCAGC	:.::.:: :::::..::::.	GUUGUAACUCAGUUUGGAAGA	Cleavage		1
novel_112	Cluster-15957.95354	4	-1	1	21	376	396	AUUUCCGGACUGAAUUGCAGC	:.::.:: :::::..::::.	GUUGUAACUCAGUUUGGAAGA	Cleavage		1
novel_112	Cluster-15957.95353	4	-1	1	21	412	432	AUUUCCGGACUGAAUUGCAGC	:.::.:: :::::..::::.	GUUGUAACUCAGUUUGGAAGA	Cleavage		1
novel_112	Cluster-15957.95348	4	-1	1	21	412	432	AUUUCCGGACUGAAUUGCAGC	:.::.:: :::::..::::.	GUUGUAACUCAGUUUGGAAGA	Cleavage		1
novel_112	Cluster-15957.122908	4	-1	1	21	147	167	AUUUCCGGACUGAAUUGCAGC	:: :::::::::.:::::.	GCCCCAAUUCAGUUCGGAAGA	Cleavage		1
novel_112	Cluster-15957.11720	4	-1	1	21	2980	3000	AUUUCCGGACUGAAUUGCAGC	:::.:::::::::. ::::	UCUGUAAUUCAGUCUCAAAAU	Cleavage		1
novel_112	Cluster-15957.62126	4	-1	1	21	625	645	AUUUCCGGACUGAAUUGCAGC	.::::.:::: ::.:::.:	UUUGCAGUUCAUUCUGGAGAA	Translation		1
novel_112	Cluster-15957.58837	4	-1	1	21	625	645	AUUUCCGGACUGAAUUGCAGC	.::::.:::: ::.:::.:	UUUGCAGUUCAUUCUGGAGAA	Translation		1
novel_112	Cluster-15957.108587	4	-1	1	21	116	136	AUUUCCGGACUGAAUUGCAGC	:: :::::::::: :::::	ACUUCAAUUCAGUCAUGAAAU	Cleavage		1
novel_112	Cluster-15957.73385	4	-1	1	21	116	136	AUUUCCGGACUGAAUUGCAGC	:: :::::::::: :::::	ACUUCAAUUCAGUCAUGAAAU	Cleavage		1
novel_112	Cluster-15957.205644	4	-1	1	21	523	543	AUUUCCGGACUGAAUUGCAGC	::::::::: :.:::::	UUGGCAAUUCAGGCUGGAAAG	Cleavage		1
novel_112	Cluster-15957.204639	4	-1	1	21	571	591	AUUUCCGGACUGAAUUGCAGC	::::::::: :.:::::	UUGGCAAUUCAGGCUGGAAAG	Cleavage		1
novel_112	Cluster-15957.29585	4	-1	1	21	571	591	AUUUCCGGACUGAAUUGCAGC	::::::::: :.:::::	UUGGCAAUUCAGGCUGGAAAG	Cleavage		1
novel_112	Cluster-15957.29586	4	-1	1	21	571	591	AUUUCCGGACUGAAUUGCAGC	::::::::: :.:::::	UUGGCAAUUCAGGCUGGAAAG	Cleavage		1
novel_112	Cluster-15957.29584	4	-1	1	21	571	591	AUUUCCGGACUGAAUUGCAGC	::::::::: :.:::::	UUGGCAAUUCAGGCUGGAAAG	Cleavage		1
novel_112	Cluster-15957.182765	4	-1	1	21	571	591	AUUUCCGGACUGAAUUGCAGC	::::::::: :.:::::	UUGGCAAUUCAGGCUGGAAAG	Cleavage		1
novel_112	Cluster-15957.24955	4	-1	1	21	571	591	AUUUCCGGACUGAAUUGCAGC	::::::::: :.:::::	UUGGCAAUUCAGGCUGGAAAG	Cleavage		1
novel_112	Cluster-15957.188779	4	-1	1	21	603	623	AUUUCCGGACUGAAUUGCAGC	::: ::: :::::: :::::	ACUGAAAUGCAGUCCUGAAAU	Cleavage		1
novel_112	Cluster-15957.96504	4	-1	1	21	4632	4652	AUUUCCGGACUGAAUUGCAGC	::: ::: :::::: :::::	ACUGAAAUGCAGUCCUGAAAU	Cleavage		1
novel_112	Cluster-15957.150605	4	-1	1	21	4710	4730	AUUUCCGGACUGAAUUGCAGC	::: ::: :::::: :::::	ACUGAAAUGCAGUCCUGAAAU	Cleavage		1
novel_112	Cluster-15957.36772	4	-1	1	21	199	219	AUUUCCGGACUGAAUUGCAGC	::..:::.::.:::..::	UUGGCGGUUCGGUUCGGGGAU	Cleavage		1
novel_112	Cluster-15957.136432	4	-1	1	21	592	612	AUUUCCGGACUGAAUUGCAGC	::..:::.::.:::..::	UUGGCGGUUCGGUUCGGGGAU	Cleavage		1
novel_112	Cluster-15957.73137	4	-1	1	21	356	376	AUUUCCGGACUGAAUUGCAGC	::::.::.:::. :::::	AGUGCAGUUUAGUUGGGAAAA	Cleavage		1
novel_112	Cluster-15957.73136	4	-1	1	21	365	385	AUUUCCGGACUGAAUUGCAGC	::::.::.:::. :::::	AGUGCAGUUUAGUUGGGAAAA	Cleavage		1
novel_112	Cluster-15957.60578	4	-1	1	21	218	238	AUUUCCGGACUGAAUUGCAGC	::::.::.:::. :::::	AGUGCAGUUUAGUUGGGAAAA	Cleavage		1
novel_112	Cluster-15957.136433	4	-1	1	21	592	612	AUUUCCGGACUGAAUUGCAGC	::..:::.::.:::..::	UUGGCGGUUCGGUUCGGGGAU	Cleavage		1
novel_112	Cluster-15957.73138	4	-1	1	21	356	376	AUUUCCGGACUGAAUUGCAGC	::::.::.:::. :::::	AGUGCAGUUUAGUUGGGAAAA	Cleavage		1
novel_112	Cluster-15957.73145	4	-1	1	21	365	385	AUUUCCGGACUGAAUUGCAGC	::::.::.:::. :::::	AGUGCAGUUUAGUUGGGAAAA	Cleavage		1
novel_112	Cluster-15957.96355	4	-1	1	21	42	62	AUUUCCGGACUGAAUUGCAGC	.:: ::::::::.:::...	CUUGGAAUUCAGUUCGGGGGA	Cleavage		1
novel_112	Cluster-15957.70354	4	-1	1	21	166	186	AUUUCCGGACUGAAUUGCAGC	.::::: ::::.::::::	CUUGCAACCCAGUUCGGAAAA	Cleavage		1
novel_112	Cluster-15957.70351	4	-1	1	21	193	213	AUUUCCGGACUGAAUUGCAGC	.::::: ::::.::::::	CUUGCAACCCAGUUCGGAAAA	Cleavage		1
novel_112	Cluster-15957.70353	4	-1	1	21	193	213	AUUUCCGGACUGAAUUGCAGC	.::::: ::::.::::::	CUUGCAACCCAGUUCGGAAAA	Cleavage		1
novel_112	Cluster-15957.173416	4	-1	1	21	1784	1804	AUUUCCGGACUGAAUUGCAGC	.: :::::::::: ::::.	CUUUCAAUUCAGUCAGGAAGA	Cleavage		1
novel_113	Cluster-39456.0	4	-1	1	23	92	114	AGCGAACUGCCUUGUUGCCUGGC	:.::::.:::::::.:.	AUACUGUAACAGGGCAGUUUGUG	Cleavage		1
novel_113	Cluster-39456.9	4	-1	1	23	119	141	AGCGAACUGCCUUGUUGCCUGGC	:.::::.:::::::.:.	AUACUGUAACAGGGCAGUUUGUG	Cleavage		1
novel_113	Cluster-39456.7	4	-1	1	23	119	141	AGCGAACUGCCUUGUUGCCUGGC	:.::::.:::::::.:.	AUACUGUAACAGGGCAGUUUGUG	Cleavage		1
novel_113	Cluster-39456.8	4	-1	1	23	119	141	AGCGAACUGCCUUGUUGCCUGGC	:.::::.:::::::.:.	AUACUGUAACAGGGCAGUUUGUG	Cleavage		1
novel_113	Cluster-39456.6	4	-1	1	23	296	318	AGCGAACUGCCUUGUUGCCUGGC	:.::::.:::::::.:.	AUACUGUAACAGGGCAGUUUGUG	Cleavage		1
novel_113	Cluster-15957.147655	4	-1	1	23	464	486	AGCGAACUGCCUUGUUGCCUGGC	:: .:.::::::::: .:::	AUGAGCUAGCAAGGCAGUAUGCU	Cleavage		1
novel_113	Cluster-15957.147654	4	-1	1	23	464	486	AGCGAACUGCCUUGUUGCCUGGC	:: .:.::::::::: .:::	AUGAGCUAGCAAGGCAGUAUGCU	Cleavage		1
novel_113	Cluster-10814.0	4	-1	1	23	119	141	AGCGAACUGCCUUGUUGCCUGGC	::: .::.::::::::::	AGGAGGGCGCAGGGCAGUUCGCA	Cleavage		1
novel_113	Cluster-15957.115385	4	-1	1	23	3599	3621	AGCGAACUGCCUUGUUGCCUGGC	: :: .::::::::::.::	UGGAUGCCGCAAGGCAGUUUGCA	Cleavage		1
novel_113	Cluster-15957.70842	4	-1	1	23	3614	3636	AGCGAACUGCCUUGUUGCCUGGC	: :: .::::::::::.::	UGGAUGCCGCAAGGCAGUUUGCA	Cleavage		1
novel_113	Cluster-15957.115386	4	-1	1	23	3614	3636	AGCGAACUGCCUUGUUGCCUGGC	: :: .::::::::::.::	UGGAUGCCGCAAGGCAGUUUGCA	Cleavage		1
novel_113	Cluster-15957.70843	4	-1	1	23	3614	3636	AGCGAACUGCCUUGUUGCCUGGC	: :: .::::::::::.::	UGGAUGCCGCAAGGCAGUUUGCA	Cleavage		1
novel_113	Cluster-15957.188502	4	-1	1	23	3614	3636	AGCGAACUGCCUUGUUGCCUGGC	: :: .::::::::::.::	UGGAUGCCGCAAGGCAGUUUGCA	Cleavage		1
novel_113	Cluster-15957.70844	4	-1	1	23	3614	3636	AGCGAACUGCCUUGUUGCCUGGC	: :: .::::::::::.::	UGGAUGCCGCAAGGCAGUUUGCA	Cleavage		1
novel_113	Cluster-15957.188503	4	-1	1	23	3614	3636	AGCGAACUGCCUUGUUGCCUGGC	: :: .::::::::::.::	UGGAUGCCGCAAGGCAGUUUGCA	Cleavage		1
novel_113	Cluster-15957.115384	4	-1	1	23	3614	3636	AGCGAACUGCCUUGUUGCCUGGC	: :: .::::::::::.::	UGGAUGCCGCAAGGCAGUUUGCA	Cleavage		1
novel_113	Cluster-15957.188504	4	-1	1	23	3614	3636	AGCGAACUGCCUUGUUGCCUGGC	: :: .::::::::::.::	UGGAUGCCGCAAGGCAGUUUGCA	Cleavage		1
novel_138	Cluster-15957.56183	4	-1	1	25	233	257	AUAUGACCAGUCUGGCGGUGAGCCC	:::::..:::: :::::: ::::	AUGCUCAUUGCCAAACUGGUAAUAU	Cleavage		1
novel_138	Cluster-15957.61691	4	-1	1	25	368	392	AUAUGACCAGUCUGGCGGUGAGCCC	:::::..:::: :::::: ::::	AUGCUCAUUGCCAAACUGGUAAUAU	Cleavage		1
novel_138	Cluster-15957.61688	4	-1	1	25	368	392	AUAUGACCAGUCUGGCGGUGAGCCC	:::::..:::: :::::: ::::	AUGCUCAUUGCCAAACUGGUAAUAU	Cleavage		1
novel_138	Cluster-15957.70483	4	-1	1	25	368	392	AUAUGACCAGUCUGGCGGUGAGCCC	:::::..:::: :::::: ::::	AUGCUCAUUGCCAAACUGGUAAUAU	Cleavage		1
novel_138	Cluster-15957.175640	4	-1	1	25	1274	1298	AUAUGACCAGUCUGGCGGUGAGCCC	:::::..:::: :::::: ::::	AUGCUCAUUGCCAAACUGGUAAUAU	Cleavage		1
novel_138	Cluster-15957.61689	4	-1	1	25	1274	1298	AUAUGACCAGUCUGGCGGUGAGCCC	:::::..:::: :::::: ::::	AUGCUCAUUGCCAAACUGGUAAUAU	Cleavage		1
novel_138	Cluster-15957.29653	4	-1	1	25	1274	1298	AUAUGACCAGUCUGGCGGUGAGCCC	:::::..:::: :::::: ::::	AUGCUCAUUGCCAAACUGGUAAUAU	Cleavage		1
novel_138	Cluster-15957.72174	4	-1	1	25	3770	3794	AUAUGACCAGUCUGGCGGUGAGCCC	.:::. :.::::.::::: :::	CAUUUCAUGGUCAGAUUGGUCCUAU	Cleavage		1
novel_138	Cluster-15957.69543	4	-1	1	25	3770	3794	AUAUGACCAGUCUGGCGGUGAGCCC	.:::. :.::::.::::: :::	CAUUUCAUGGUCAGAUUGGUCCUAU	Cleavage		1
novel_138	Cluster-15957.80601	4	-1	1	25	560	584	AUAUGACCAGUCUGGCGGUGAGCCC	:.: :. ::::::::::::: :	UUGUUGAUAGCCAGACUGGUCAGAG	Cleavage		1
novel_138	Cluster-15957.137402	4	-1	1	25	590	614	AUAUGACCAGUCUGGCGGUGAGCCC	:.: :. ::::::::::::: :	UUGUUGAUAGCCAGACUGGUCAGAG	Cleavage		1
novel_138	Cluster-15957.94499	4	-1	1	25	351	375	AUAUGACCAGUCUGGCGGUGAGCCC	:::.:.::::.:::::: :	UACACCACUGUCAGAUUGGUCAAAG	Cleavage		1
novel_138	Cluster-15957.96218	4	-1	1	25	351	375	AUAUGACCAGUCUGGCGGUGAGCCC	:::.:.::::.:::::: :	UACACCACUGUCAGAUUGGUCAAAG	Cleavage		1
novel_138	Cluster-15957.96214	4	-1	1	25	351	375	AUAUGACCAGUCUGGCGGUGAGCCC	:::.:.::::.:::::: :	UACACCACUGUCAGAUUGGUCAAAG	Cleavage		1
novel_138	Cluster-15957.96211	4	-1	1	25	351	375	AUAUGACCAGUCUGGCGGUGAGCCC	:::.:.::::.:::::: :	UACACCACUGUCAGAUUGGUCAAAG	Cleavage		1
novel_138	Cluster-15957.96215	4	-1	1	25	351	375	AUAUGACCAGUCUGGCGGUGAGCCC	:::.:.::::.:::::: :	UACACCACUGUCAGAUUGGUCAAAG	Cleavage		1
novel_138	Cluster-15957.96216	4	-1	1	25	351	375	AUAUGACCAGUCUGGCGGUGAGCCC	:::.:.::::.:::::: :	UACACCACUGUCAGAUUGGUCAAAG	Cleavage		1
novel_138	Cluster-15957.44567	4	-1	1	25	560	584	AUAUGACCAGUCUGGCGGUGAGCCC	:.: :. ::::::::::::: :	UUGUUGAUAGCCAGACUGGUCAGAG	Cleavage		1
novel_138	Cluster-15957.80602	4	-1	1	25	590	614	AUAUGACCAGUCUGGCGGUGAGCCC	:.: :. ::::::::::::: :	UUGUUGAUAGCCAGACUGGUCAGAG	Cleavage		1
novel_138	Cluster-15957.135314	4	-1	1	25	409	433	AUAUGACCAGUCUGGCGGUGAGCCC	:.. .::.:::.::::::::	UCUAUUGAUGCUAGAUUGGUCAUAA	Cleavage		1
novel_138	Cluster-15957.148570	4	-1	1	25	100	124	AUAUGACCAGUCUGGCGGUGAGCCC	: .::.:::::. :::::::.	GAUCCUACUGCCAGGAUGGUCAUGA	Translation		1
novel_138	Cluster-15957.9486	4	-1	1	25	415	439	AUAUGACCAGUCUGGCGGUGAGCCC	: :.: :.: : .:::::::..:::	GAGUUGAUCACAGGACUGGUUGUAU	Cleavage		1
novel_138	Cluster-15957.9470	4	-1	1	25	415	439	AUAUGACCAGUCUGGCGGUGAGCCC	: :.: :.: : .:::::::..:::	GAGUUGAUCACAGGACUGGUUGUAU	Cleavage		1
novel_138	Cluster-15957.41620	4	-1	1	25	415	439	AUAUGACCAGUCUGGCGGUGAGCCC	: :.: :.: : .:::::::..:::	GAGUUGAUCACAGGACUGGUUGUAU	Cleavage		1
novel_138	Cluster-15957.9478	4	-1	1	25	517	541	AUAUGACCAGUCUGGCGGUGAGCCC	: :.: :.: : .:::::::..:::	GAGUUGAUCACAGGACUGGUUGUAU	Cleavage		1
novel_138	Cluster-15957.9477	4	-1	1	25	517	541	AUAUGACCAGUCUGGCGGUGAGCCC	: :.: :.: : .:::::::..:::	GAGUUGAUCACAGGACUGGUUGUAU	Cleavage		1
novel_138	Cluster-15957.9466	4	-1	1	25	517	541	AUAUGACCAGUCUGGCGGUGAGCCC	: :.: :.: : .:::::::..:::	GAGUUGAUCACAGGACUGGUUGUAU	Cleavage		1
novel_138	Cluster-15957.9463	4	-1	1	25	415	439	AUAUGACCAGUCUGGCGGUGAGCCC	: :.: :.: : .:::::::..:::	GAGUUGAUCACAGGACUGGUUGUAU	Cleavage		1
novel_138	Cluster-15957.9467	4	-1	1	25	415	439	AUAUGACCAGUCUGGCGGUGAGCCC	: :.: :.: : .:::::::..:::	GAGUUGAUCACAGGACUGGUUGUAU	Cleavage		1
novel_138	Cluster-15957.9484	4	-1	1	25	415	439	AUAUGACCAGUCUGGCGGUGAGCCC	: :.: :.: : .:::::::..:::	GAGUUGAUCACAGGACUGGUUGUAU	Cleavage		1
novel_138	Cluster-15957.9480	4	-1	1	25	517	541	AUAUGACCAGUCUGGCGGUGAGCCC	: :.: :.: : .:::::::..:::	GAGUUGAUCACAGGACUGGUUGUAU	Cleavage		1
novel_138	Cluster-15957.9485	4	-1	1	25	517	541	AUAUGACCAGUCUGGCGGUGAGCCC	: :.: :.: : .:::::::..:::	GAGUUGAUCACAGGACUGGUUGUAU	Cleavage		1
novel_138	Cluster-15957.9468	4	-1	1	25	517	541	AUAUGACCAGUCUGGCGGUGAGCCC	: :.: :.: : .:::::::..:::	GAGUUGAUCACAGGACUGGUUGUAU	Cleavage		1
novel_164	Cluster-15957.64918	4	-1	1	24	5148	5173	GAAGGAUUGCUACAAAACGU--UAGA	:.:: :: ::::::::::::.::	UUUACCACCUUUUGUAGCAAUUCUGA	Cleavage		1
novel_164	Cluster-15957.64917	4	-1	1	24	5148	5173	GAAGGAUUGCUACAAAACGU--UAGA	:.:: :: ::::::::::::.::	UUUACCACCUUUUGUAGCAAUUCUGA	Cleavage		1
novel_164	Cluster-15957.21195	4	-1	1	24	1056	1079	GAAGGAUUGCUACAAAACGUUAGA	: ::. : :::::::: ::.::::	UAUAGAGCUUUGUAGCUAUUCUUC	Cleavage		1
novel_164	Cluster-15957.24688	4	-1	1	24	906	929	GAAGGAUUGCUACAAAACGUUAGA	: ::. : :::::::: ::.::::	UAUAGAGCUUUGUAGCUAUUCUUC	Cleavage		1
novel_164	Cluster-25698.0	4	-1	1	24	285	308	GAAGGAUUGCUACAAAACGUUAGA	: :.:::::::.:::.:.. ::	AGUUAUGUUUUGUGGCAGUUUCUC	Cleavage		1
novel_164	Cluster-20182.0	4	-1	1	24	285	308	GAAGGAUUGCUACAAAACGUUAGA	: :.:::::::.:::.:.. ::	AGUUAUGUUUUGUGGCAGUUUCUC	Cleavage		1
novel_164	Cluster-15957.65370	4	-1	1	24	58	81	GAAGGAUUGCUACAAAACGUUAGA	::::::: :::.::.::.	AAGGUGGUUUUGUUGCAGUCUUUU	Translation		1
novel_164	Cluster-9832.5	4	-1	1	24	1284	1307	GAAGGAUUGCUACAAAACGUUAGA	:. :: :::::.:::::::	CGCCAUCUUCUGUAGUAAUCCUUG	Cleavage		1
novel_219	Cluster-15957.33989	4	-1	1	24	278	301	ACCUGCAGUGUGCCCGGUCGACCG	:.:.:.:::::::. :..:::	CACUUGGCUGGGCACAUGGUGGGU	Cleavage		1
novel_219	Cluster-15957.33993	4	-1	1	24	278	301	ACCUGCAGUGUGCCCGGUCGACCG	:.:.:.:::::::. :..:::	CACUUGGCUGGGCACAUGGUGGGU	Cleavage		1
novel_219	Cluster-15957.33990	4	-1	1	24	314	337	ACCUGCAGUGUGCCCGGUCGACCG	:.:.:.:::::::. :..:::	CACUUGGCUGGGCACAUGGUGGGU	Cleavage		1
novel_219	Cluster-15957.33992	4	-1	1	24	314	337	ACCUGCAGUGUGCCCGGUCGACCG	:.:.:.:::::::. :..:::	CACUUGGCUGGGCACAUGGUGGGU	Cleavage		1
novel_219	Cluster-15957.33991	4	-1	1	24	578	601	ACCUGCAGUGUGCCCGGUCGACCG	:.:.:.:::::::. :..:::	CACUUGGCUGGGCACAUGGUGGGU	Cleavage		1
novel_219	Cluster-15957.33988	4	-1	1	24	578	601	ACCUGCAGUGUGCCCGGUCGACCG	:.:.:.:::::::. :..:::	CACUUGGCUGGGCACAUGGUGGGU	Cleavage		1
novel_219	Cluster-15957.42571	4	-1	1	24	1006	1029	ACCUGCAGUGUGCCCGGUCGACCG	:: ::: :::: .::::::::	UACUCAACCAGGCAAGCUGCAGGU	Translation		1
novel_219	Cluster-15957.42566	4	-1	1	24	1006	1029	ACCUGCAGUGUGCCCGGUCGACCG	:: ::: :::: .::::::::	UACUCAACCAGGCAAGCUGCAGGU	Translation		1
novel_219	Cluster-15957.42570	4	-1	1	24	1006	1029	ACCUGCAGUGUGCCCGGUCGACCG	:: ::: :::: .::::::::	UACUCAACCAGGCAAGCUGCAGGU	Translation		1
novel_219	Cluster-15957.42572	4	-1	1	24	1006	1029	ACCUGCAGUGUGCCCGGUCGACCG	:: ::: :::: .::::::::	UACUCAACCAGGCAAGCUGCAGGU	Translation		1
novel_219	Cluster-29787.0	4	-1	1	24	17	40	ACCUGCAGUGUGCCCGGUCGACCG	::.:::: .::.::::::	CAGGGGAUCGGGAGCAUUGCAGGG	Cleavage		1
novel_219	Cluster-15957.167397	4	-1	1	24	301	324	ACCUGCAGUGUGCCCGGUCGACCG	.:.:: .:::::::::::	UCUAUUGCUGGUUACACUGCAGGU	Cleavage		1
novel_219	Cluster-21053.0	4	-1	1	24	665	688	ACCUGCAGUGUGCCCGGUCGACCG	::.:::: .::.::::::	UCGGGGAUCGGGAGCAUUGCAGGG	Cleavage		1
novel_219	Cluster-26143.0	4	-1	1	24	665	688	ACCUGCAGUGUGCCCGGUCGACCG	::.:::: .::.::::::	UCGGGGAUCGGGAGCAUUGCAGGG	Cleavage		1
novel_219	Cluster-29713.0	4	-1	1	24	61	84	ACCUGCAGUGUGCCCGGUCGACCG	.:.:::: ::.:::::::	UCUUGUGCUGGGCCCAUUGCAGGU	Translation		1
novel_219	Cluster-15957.16855	4	-1	1	24	552	575	ACCUGCAGUGUGCCCGGUCGACCG	: .:. .:::....::::::::	UCGAUGGAUGGGUGUGCUGCAGGU	Cleavage		1
novel_219	Cluster-15957.16853	4	-1	1	24	555	578	ACCUGCAGUGUGCCCGGUCGACCG	: .:. .:::....::::::::	UCGAUGGAUGGGUGUGCUGCAGGU	Cleavage		1
novel_229	Cluster-15957.177958	4	-1	1	23	899	921	AAGCGUGACUCCUGAAUUAAAGG	.:::..::::::.: .:.::::	AUUUUGGUUCAGGGGAUAUGCUU	Cleavage		1
novel_229	Cluster-15957.177347	4	-1	1	23	569	591	AAGCGUGACUCCUGAAUUAAAGG	.:::..::::::.: .:.::::	AUUUUGGUUCAGGGGAUAUGCUU	Cleavage		1
novel_229	Cluster-15957.33737	4	-1	1	23	566	588	AAGCGUGACUCCUGAAUUAAAGG	.:::..::::::.: .:.::::	AUUUUGGUUCAGGGGAUAUGCUU	Cleavage		1
novel_229	Cluster-15957.193895	4	-1	1	23	4	26	AAGCGUGACUCCUGAAUUAAAGG	.:::..::::::.: .:.::::	AUUUUGGUUCAGGGGAUAUGCUU	Cleavage		1
novel_229	Cluster-15957.183849	4	-1	1	23	4	26	AAGCGUGACUCCUGAAUUAAAGG	.:::..::::::.: .:.::::	AUUUUGGUUCAGGGGAUAUGCUU	Cleavage		1
novel_229	Cluster-37231.1	4	-1	1	23	623	645	AAGCGUGACUCCUGAAUUAAAGG	.: : ::: :::::::: .::::	UCGUGAAUGCAGGAGUCCUGCUU	Cleavage		1
novel_229	Cluster-15957.128390	4	-1	1	23	583	605	AAGCGUGACUCCUGAAUUAAAGG	::::::: :::.:::::	AUAGAAAUUCAGAAGUUACGCUG	Translation		1
novel_229	Cluster-15957.146824	4	-1	1	23	2188	2209	AAGCGUGACUCCUGAAUUAAAGG	::: : ::: .:::::::.::::	CCUGUUAUU-GGGAGUCAUGCUU	Cleavage		1
novel_229	Cluster-15957.52678	4	-1	1	23	2188	2209	AAGCGUGACUCCUGAAUUAAAGG	::: : ::: .:::::::.::::	CCUGUUAUU-GGGAGUCAUGCUU	Cleavage		1
novel_229	Cluster-15957.52676	4	-1	1	23	2173	2194	AAGCGUGACUCCUGAAUUAAAGG	::: : ::: .:::::::.::::	CCUGUUAUU-GGGAGUCAUGCUU	Cleavage		1
novel_229	Cluster-15957.66731	4	-1	1	23	2173	2194	AAGCGUGACUCCUGAAUUAAAGG	::: : ::: .:::::::.::::	CCUGUUAUU-GGGAGUCAUGCUU	Cleavage		1
novel_229	Cluster-15957.52681	4	-1	1	23	1120	1141	AAGCGUGACUCCUGAAUUAAAGG	::: : ::: .:::::::.::::	CCUGUUAUU-GGGAGUCAUGCUU	Cleavage		1
novel_229	Cluster-15957.52668	4	-1	1	23	1120	1141	AAGCGUGACUCCUGAAUUAAAGG	::: : ::: .:::::::.::::	CCUGUUAUU-GGGAGUCAUGCUU	Cleavage		1
novel_229	Cluster-15957.76910	4	-1	1	23	736	758	AAGCGUGACUCCUGAAUUAAAGG	: :.:::: :::::::: .::	UGUCUGAUUCCGGAGUCACCUUU	Cleavage		1
novel_229	Cluster-15957.76912	4	-1	1	23	121	143	AAGCGUGACUCCUGAAUUAAAGG	: :.:::: :::::::: .::	UGUCUGAUUCCGGAGUCACCUUU	Cleavage		1
novel_229	Cluster-15957.76917	4	-1	1	23	61	83	AAGCGUGACUCCUGAAUUAAAGG	: :.:::: :::::::: .::	UGUCUGAUUCCGGAGUCACCUUU	Cleavage		1
novel_229	Cluster-15957.66122	4	-1	1	23	959	981	AAGCGUGACUCCUGAAUUAAAGG	:.::::.::: ::..:.::	UGGGUGAUUCGGGAUUCGUGUUU	Cleavage		1
novel_229	Cluster-15957.66123	4	-1	1	23	959	981	AAGCGUGACUCCUGAAUUAAAGG	:.::::.::: ::..:.::	UGGGUGAUUCGGGAUUCGUGUUU	Cleavage		1
novel_229	Cluster-15957.87973	4	-1	1	23	205	227	AAGCGUGACUCCUGAAUUAAAGG	.: :: ::. :::::.:.::::	GUUGUAUUUUUGGAGUUAUGCUU	Cleavage		1
novel_229	Cluster-15957.87980	4	-1	1	23	205	227	AAGCGUGACUCCUGAAUUAAAGG	.: :: ::. :::::.:.::::	GUUGUAUUUUUGGAGUUAUGCUU	Cleavage		1
novel_229	Cluster-15957.87971	4	-1	1	23	196	218	AAGCGUGACUCCUGAAUUAAAGG	.: :: ::. :::::.:.::::	GUUCUAUUUUUGGAGUUAUGCUU	Cleavage		1
novel_255	Cluster-15957.39920	4	-1	1	21	907	927	UUCUUUCCCUGCAUUUUCUGC	:::::::::::::::::	CCAGAAAAUGCAGGGAAACUC	Cleavage		1
novel_255	Cluster-15957.24028	4	-1	1	21	1006	1026	UUCUUUCCCUGCAUUUUCUGC	:::::::::::::::::	CCAGAAAAUGCAGGGAAACUC	Cleavage		1
novel_255	Cluster-15957.50490	4	-1	1	21	79	99	UUCUUUCCCUGCAUUUUCUGC	:::::..: :.::::::.:.:	GCAGAGGAAGUAGGGAAGGGA	Cleavage		1
novel_255	Cluster-15957.50491	4	-1	1	21	79	99	UUCUUUCCCUGCAUUUUCUGC	:::::..: :.::::::.:.:	GCAGAGGAAGUAGGGAAGGGA	Cleavage		1
novel_255	Cluster-15957.49221	4	-1	1	21	1	21	UUCUUUCCCUGCAUUUUCUGC	:::::.:::: ::::::::.	GCAGAGAAUGGUGGGAAAGAG	Translation		1
novel_255	Cluster-15957.50493	4	-1	1	21	79	99	UUCUUUCCCUGCAUUUUCUGC	:::::..: :.::::::.:.:	GCAGAGGAAGUAGGGAAGGGA	Cleavage		1
novel_255	Cluster-15957.202917	4	-1	1	21	283	303	UUCUUUCCCUGCAUUUUCUGC	::::::.: ::::: :::::.	GCAGAAGAAGCAGGAAAAGAG	Cleavage		1
novel_255	Cluster-15957.50492	4	-1	1	21	79	99	UUCUUUCCCUGCAUUUUCUGC	:::::..: :.::::::.:.:	GCAGAGGAAGUAGGGAAGGGA	Cleavage		1
novel_255	Cluster-15957.50497	4	-1	1	21	79	99	UUCUUUCCCUGCAUUUUCUGC	:::::..: :.::::::.:.:	GCAGAGGAAGUAGGGAAGGGA	Cleavage		1
novel_255	Cluster-15957.115656	4	-1	1	21	754	774	UUCUUUCCCUGCAUUUUCUGC	::.::.:.:::: ::.:::.:	GCGGAGAGUGCAAGGGAAGGA	Cleavage		1
novel_255	Cluster-15957.62143	4	-1	1	21	896	916	UUCUUUCCCUGCAUUUUCUGC	:::::::::: ::: ..::::	GCAGAAAAUGGAGGUGGAGAA	Translation		1
novel_255	Cluster-15957.62139	4	-1	1	21	905	925	UUCUUUCCCUGCAUUUUCUGC	:::::::::: ::: ..::::	GCAGAAAAUGGAGGUGGAGAA	Translation		1
novel_255	Cluster-15957.161723	4	-1	1	21	136	156	UUCUUUCCCUGCAUUUUCUGC	::::::.::: . ::::::::	GCAGAAGAUGAGAGGAAAGAA	Translation		1
novel_255	Cluster-15957.106570	4	-1	1	21	754	774	UUCUUUCCCUGCAUUUUCUGC	::.::.:.:::: ::.:::.:	GCGGAGAGUGCAAGGGAAGGA	Cleavage		1
novel_255	Cluster-15957.115655	4	-1	1	21	754	774	UUCUUUCCCUGCAUUUUCUGC	::.::.:.:::: ::.:::.:	GCGGAGAGUGCAAGGGAAGGA	Cleavage		1
novel_255	Cluster-15957.115653	4	-1	1	21	754	774	UUCUUUCCCUGCAUUUUCUGC	::.::.:.:::: ::.:::.:	GCGGAGAGUGCAAGGGAAGGA	Cleavage		1
novel_255	Cluster-15957.115654	4	-1	1	21	754	774	UUCUUUCCCUGCAUUUUCUGC	::.::.:.:::: ::.:::.:	GCGGAGAGUGCAAGGGAAGGA	Cleavage		1
novel_255	Cluster-15957.172505	4	-1	1	21	1610	1630	UUCUUUCCCUGCAUUUUCUGC	::::..:::::: :::::::	GCAGGGAAUGCAAAGAAAGAA	Cleavage		1
novel_255	Cluster-15957.126721	4	-1	1	21	1705	1725	UUCUUUCCCUGCAUUUUCUGC	::: ::.::::::::..::.	GCAAAAGAUGCAGGGGGAGGC	Cleavage		1
novel_255	Cluster-15957.157545	4	-1	1	21	368	388	UUCUUUCCCUGCAUUUUCUGC	:..::.:.: .:::::.::::	GUGGAGAGUCUAGGGAGAGAA	Cleavage		1
novel_255	Cluster-15957.72561	4	-1	1	21	368	388	UUCUUUCCCUGCAUUUUCUGC	:..::.:.: .:::::.::::	GUGGAGAGUCUAGGGAGAGAA	Cleavage		1
novel_255	Cluster-21726.0	4	-1	1	21	454	474	UUCUUUCCCUGCAUUUUCUGC	:..::.:.::::: :::.::.	GUGGAGAGUGCAGAGAAGGAG	Cleavage		1
novel_255	Cluster-15957.94096	4	-1	1	21	595	615	UUCUUUCCCUGCAUUUUCUGC	::::: :.::::: :::.::.	GCAGACAGUGCAGUGAAGGAG	Cleavage		2
novel_255	Cluster-16235.1	4	-1	1	21	211	231	UUCUUUCCCUGCAUUUUCUGC	:.:::..::: :: :::::::	GUAGAGGAUGAAGCGAAAGAA	Translation		1
novel_255	Cluster-16235.0	4	-1	1	21	211	231	UUCUUUCCCUGCAUUUUCUGC	:.:::..::: :: :::::::	GUAGAGGAUGAAGCGAAAGAA	Translation		1
novel_255	Cluster-15957.165204	4	-1	1	21	517	537	UUCUUUCCCUGCAUUUUCUGC	::: .:.::::.:: ::::::	GCAAGAGAUGCGGGAAAAGAA	Cleavage		1
novel_255	Cluster-15957.165213	4	-1	1	21	517	537	UUCUUUCCCUGCAUUUUCUGC	::: .:.::::.:: ::::::	GCAAGAGAUGCGGGAAAAGAA	Cleavage		1
novel_255	Cluster-15957.165208	4	-1	1	21	517	537	UUCUUUCCCUGCAUUUUCUGC	::: .:.::::.:: ::::::	GCAAGAGAUGCGGGAAAAGAA	Cleavage		1
novel_255	Cluster-15957.102208	4	-1	1	21	404	424	UUCUUUCCCUGCAUUUUCUGC	:..::.:.: .:::::.::::	GUGGAGAGUCUAGGGAGAGAA	Cleavage		1
novel_255	Cluster-15957.165209	4	-1	1	21	517	537	UUCUUUCCCUGCAUUUUCUGC	::: .:.::::.:: ::::::	GCAAGAGAUGCGGGAAAAGAA	Cleavage		1
novel_255	Cluster-15957.165206	4	-1	1	21	517	537	UUCUUUCCCUGCAUUUUCUGC	::: .:.::::.:: ::::::	GCAAGAGAUGCGGGAAAAGAA	Cleavage		1
novel_255	Cluster-15957.165207	4	-1	1	21	529	549	UUCUUUCCCUGCAUUUUCUGC	::: .:.::::.:: ::::::	GCAAGAGAUGCGGGAAAAGAA	Cleavage		1
novel_255	Cluster-15957.165205	4	-1	1	21	529	549	UUCUUUCCCUGCAUUUUCUGC	::: .:.::::.:: ::::::	GCAAGAGAUGCGGGAAAAGAA	Cleavage		1
novel_255	Cluster-15957.79738	4	-1	1	21	404	424	UUCUUUCCCUGCAUUUUCUGC	:..::.:.: .:::::.::::	GUGGAGAGUCUAGGGAGAGAA	Cleavage		1
novel_255	Cluster-15957.79737	4	-1	1	21	404	424	UUCUUUCCCUGCAUUUUCUGC	:..::.:.: .:::::.::::	GUGGAGAGUCUAGGGAGAGAA	Cleavage		1
novel_255	Cluster-15957.101500	4	-1	1	21	3180	3200	UUCUUUCCCUGCAUUUUCUGC	:: :.:::::::: ::.::.:	GCUGGAAAUGCAGAGAGAGGA	Cleavage		1
novel_255	Cluster-15957.189298	4	-1	1	21	39	59	UUCUUUCCCUGCAUUUUCUGC	:::.::::: :::::..::	CCAGGAAAUGAAGGGAGGGAU	Translation		1
novel_255	Cluster-15957.189297	4	-1	1	21	39	59	UUCUUUCCCUGCAUUUUCUGC	:::.::::: :::::..::	CCAGGAAAUGAAGGGAGGGAU	Translation		1
novel_255	Cluster-15957.189295	4	-1	1	21	39	59	UUCUUUCCCUGCAUUUUCUGC	:::.::::: :::::..::	CCAGGAAAUGAAGGGAGGGAU	Translation		1
novel_255	Cluster-15957.59927	4	-1	1	21	937	957	UUCUUUCCCUGCAUUUUCUGC	::::::::::::::: : :	CCAGAAAAUGCAGGGAUAUAU	Cleavage		1
novel_255	Cluster-15957.117519	4	-1	1	21	94	114	UUCUUUCCCUGCAUUUUCUGC	::::.:::: ::::..::..	UCAGAGAAUGAAGGGGGAGGG	Translation		1
novel_255	Cluster-15957.148526	4	-1	1	21	1321	1341	UUCUUUCCCUGCAUUUUCUGC	: ::..:::::::::::.:	GAAGGGAAUGCAGGGAAGGCU	Cleavage		1
novel_255	Cluster-15957.148527	4	-1	1	21	1321	1341	UUCUUUCCCUGCAUUUUCUGC	: ::..:::::::::::.:	GAAGGGAAUGCAGGGAAGGCU	Cleavage		1
novel_255	Cluster-15957.148524	4	-1	1	21	1321	1341	UUCUUUCCCUGCAUUUUCUGC	: ::..:::::::::::.:	GAAGGGAAUGCAGGGAAGGCU	Cleavage		1
novel_268	Cluster-15957.217023	4	-1	1	22	835	856	UAGGAUCAUCAGGAAUCAUAUC	:.::::::::::::: ::.. :	GGUAUGAUUCCUGAUCAUUUCA	Cleavage		1
novel_268	Cluster-15957.45608	4	-1	1	22	841	862	UAGGAUCAUCAGGAAUCAUAUC	:.::::::::::::: ::.. :	GGUAUGAUUCCUGAUCAUUUCA	Cleavage		1
novel_268	Cluster-37649.0	4	-1	1	22	847	868	UAGGAUCAUCAGGAAUCAUAUC	:.::::::::::::: ::.. :	GGUAUGAUUCCUGAUCAUUUCA	Cleavage		1
novel_268	Cluster-33094.0	4	-1	1	22	847	868	UAGGAUCAUCAGGAAUCAUAUC	:.::::::::::::: ::.. :	GGUAUGAUUCCUGAUCAUUUCA	Cleavage		1
novel_268	Cluster-11842.0	4	-1	1	22	847	868	UAGGAUCAUCAGGAAUCAUAUC	:.::::::::::::: ::.. :	GGUAUGAUUCCUGAUCAUUUCA	Cleavage		1
novel_268	Cluster-15957.9529	4	-1	1	22	847	868	UAGGAUCAUCAGGAAUCAUAUC	:.::::::::::::: ::.. :	GGUAUGAUUCCUGAUCAUUUCA	Cleavage		1
novel_268	Cluster-15957.45609	4	-1	1	22	847	868	UAGGAUCAUCAGGAAUCAUAUC	:.::::::::::::: ::.. :	GGUAUGAUUCCUGAUCAUUUCA	Cleavage		1
novel_268	Cluster-15957.122934	4	-1	1	22	2572	2593	UAGGAUCAUCAGGAAUCAUAUC	::::::. :.:::: :::.:::	GAUAUGGGUUCUGAAGAUUCUA	Cleavage		1
novel_268	Cluster-15957.73289	4	-1	1	22	2572	2593	UAGGAUCAUCAGGAAUCAUAUC	::::::. :.:::: :::.:::	GAUAUGGGUUCUGAAGAUUCUA	Cleavage		1
novel_268	Cluster-15957.90475	4	-1	1	22	2572	2593	UAGGAUCAUCAGGAAUCAUAUC	::::::. :.:::: :::.:::	GAUAUGGGUUCUGAAGAUUCUA	Cleavage		1
novel_268	Cluster-15957.78642	4	-1	1	22	2572	2593	UAGGAUCAUCAGGAAUCAUAUC	::::::. :.:::: :::.:::	GAUAUGGGUUCUGAAGAUUCUA	Cleavage		1
novel_268	Cluster-15957.90476	4	-1	1	22	2572	2593	UAGGAUCAUCAGGAAUCAUAUC	::::::. :.:::: :::.:::	GAUAUGGGUUCUGAAGAUUCUA	Cleavage		1
novel_268	Cluster-15957.78640	4	-1	1	22	2572	2593	UAGGAUCAUCAGGAAUCAUAUC	::::::. :.:::: :::.:::	GAUAUGGGUUCUGAAGAUUCUA	Cleavage		1
novel_268	Cluster-15957.122936	4	-1	1	22	2572	2593	UAGGAUCAUCAGGAAUCAUAUC	::::::. :.:::: :::.:::	GAUAUGGGUUCUGAAGAUUCUA	Cleavage		1
novel_268	Cluster-15957.144701	4	-1	1	22	2572	2593	UAGGAUCAUCAGGAAUCAUAUC	::::::. :.:::: :::.:::	GAUAUGGGUUCUGAAGAUUCUA	Cleavage		1
novel_268	Cluster-15957.78641	4	-1	1	22	2572	2593	UAGGAUCAUCAGGAAUCAUAUC	::::::. :.:::: :::.:::	GAUAUGGGUUCUGAAGAUUCUA	Cleavage		1
novel_268	Cluster-15957.143164	4	-1	1	22	2572	2593	UAGGAUCAUCAGGAAUCAUAUC	::::::. :.:::: :::.:::	GAUAUGGGUUCUGAAGAUUCUA	Cleavage		1
novel_268	Cluster-15957.181539	4	-1	1	22	1011	1032	UAGGAUCAUCAGGAAUCAUAUC	:::: ::::::::::::..:	GAUAGUAUUCCUGAUGAUUUUC	Cleavage		1
novel_268	Cluster-15957.181535	4	-1	1	22	1023	1044	UAGGAUCAUCAGGAAUCAUAUC	:::: ::::::::::::..:	GAUAGUAUUCCUGAUGAUUUUC	Cleavage		1
novel_268	Cluster-15957.135861	4	-1	1	22	455	475	UAGGAUCAUCAGGAAUCAUAUC	::: ::::::.::::::::.:	GAU-UGAUUCUUGAUGAUCUUC	Cleavage		1
novel_268	Cluster-24080.1	4	-1	1	22	1051	1072	UAGGAUCAUCAGGAAUCAUAUC	::::::: ..:::::::..::	GAUAUGAAGUUUGAUGAUUUUA	Cleavage		1
novel_268	Cluster-15957.189606	4	-1	1	22	1738	1759	UAGGAUCAUCAGGAAUCAUAUC	:.: ::.:::::::::.: .::	GGUCUGGUUCCUGAUGGUAUUA	Cleavage		1
novel_268	Cluster-15957.137367	4	-1	1	22	1036	1057	UAGGAUCAUCAGGAAUCAUAUC	:: ::::::.:::::: :..:	GAAAUGAUUUCUGAUGUUUUUU	Cleavage		1
novel_268	Cluster-15957.137366	4	-1	1	22	1036	1057	UAGGAUCAUCAGGAAUCAUAUC	:: ::::::.:::::: :..:	GAAAUGAUUUCUGAUGUUUUUU	Cleavage		1
novel_268	Cluster-26505.1	4	-1	1	22	244	265	UAGGAUCAUCAGGAAUCAUAUC	::::.::.:::::: :.::	UCUAUGGUUUCUGAUGCUUCUU	Cleavage		1
novel_268	Cluster-13234.0	4	-1	1	22	244	265	UAGGAUCAUCAGGAAUCAUAUC	::::.::.:::::: :.::	UCUAUGGUUUCUGAUGCUUCUU	Cleavage		1
novel_268	Cluster-26505.0	4	-1	1	22	244	265	UAGGAUCAUCAGGAAUCAUAUC	::::.::.:::::: :.::	UCUAUGGUUUCUGAUGCUUCUU	Cleavage		1
novel_268	Cluster-15957.107559	4	-1	1	22	274	295	UAGGAUCAUCAGGAAUCAUAUC	.::::::::::::::..	UCAGUGAUUCCUGAUGAUUUAG	Cleavage		1
novel_268	Cluster-15957.88297	4	-1	1	22	1202	1222	UAGGAUCAUCAGGAAUCAUAUC	:::.:: : :::::::::.:::	GAUGUGCU-CCUGAUGAUUCUA	Cleavage		1
novel_268	Cluster-15957.35269	4	-1	1	22	724	745	UAGGAUCAUCAGGAAUCAUAUC	::::: ::::::::: :::.	UAUAUGCCUCCUGAUGAGCCUG	Cleavage		1
novel_268	Cluster-15957.35268	4	-1	1	22	724	745	UAGGAUCAUCAGGAAUCAUAUC	::::: ::::::::: :::.	UAUAUGCCUCCUGAUGAGCCUG	Cleavage		1
novel_268	Cluster-4397.0	4	-1	1	22	184	205	UAGGAUCAUCAGGAAUCAUAUC	:: : :.::.:::: ::::.::	GAAAAGGUUUCUGAAGAUCUUA	Cleavage		1
novel_268	Cluster-182.0	4	-1	1	22	165	186	UAGGAUCAUCAGGAAUCAUAUC	:: :::.: .:::.::.:.::.	GAGAUGGUCUCUGGUGGUUCUG	Cleavage		1
novel_268	Cluster-182.0	4	-1	1	22	1042	1063	UAGGAUCAUCAGGAAUCAUAUC	:: :::.: .:::.::.:.::.	GAGAUGGUCUCUGGUGGUUCUG	Cleavage		1
novel_290	Cluster-15957.155947	4	-1	1	21	328	348	CAUCUCCUGUAGUUUGUUUGG	::::.::::.:.:::: :::	CCAAGCAAAUUGCAGGUGAUU	Cleavage		1
novel_290	Cluster-15957.204567	4	-1	1	21	328	348	CAUCUCCUGUAGUUUGUUUGG	::::.::::.:.:::: :::	CCAAGCAAAUUGCAGGUGAUU	Cleavage		1
novel_290	Cluster-15957.184711	4	-1	1	21	328	348	CAUCUCCUGUAGUUUGUUUGG	::::.::::.:.:::: :::	CCAAGCAAAUUGCAGGUGAUU	Cleavage		1
novel_290	Cluster-15957.206365	4	-1	1	21	361	381	CAUCUCCUGUAGUUUGUUUGG	::::.::::.:.:::: :::	CCAAGCAAAUUGCAGGUGAUU	Cleavage		1
novel_290	Cluster-15957.155951	4	-1	1	21	361	381	CAUCUCCUGUAGUUUGUUUGG	::::.::::.:.:::: :::	CCAAGCAAAUUGCAGGUGAUU	Cleavage		1
novel_290	Cluster-15957.17791	4	-1	1	21	361	381	CAUCUCCUGUAGUUUGUUUGG	::::.::::.:.:::: :::	CCAAGCAAAUUGCAGGUGAUU	Cleavage		1
novel_290	Cluster-15957.52692	4	-1	1	21	328	348	CAUCUCCUGUAGUUUGUUUGG	::::.::::.:.:::: :::	CCAAGCAAAUUGCAGGUGAUU	Cleavage		1
novel_290	Cluster-15957.155949	4	-1	1	21	361	381	CAUCUCCUGUAGUUUGUUUGG	::::.::::.:.:::: :::	CCAAGCAAAUUGCAGGUGAUU	Cleavage		1
novel_290	Cluster-15957.65561	4	-1	1	21	183	203	CAUCUCCUGUAGUUUGUUUGG	:...:::::::::.::. .::	CUGGACAAACUACGGGGUGUG	Cleavage		1
novel_290	Cluster-15957.62376	4	-1	1	21	183	203	CAUCUCCUGUAGUUUGUUUGG	:...:::::::::.::. .::	CUGGACAAACUACGGGGUGUG	Cleavage		1
novel_290	Cluster-15957.32585	4	-1	1	21	557	577	CAUCUCCUGUAGUUUGUUUGG	::: ::::::: ::::::: :	CCAUACAAACUUCAGGAGAGG	Translation		1
novel_290	Cluster-15957.171432	4	-1	1	21	70	90	CAUCUCCUGUAGUUUGUUUGG	:.:::::::.: ::::::. :	CUAAACAAAUUCCAGGAGGAG	Translation		1
novel_290	Cluster-15957.74050	4	-1	1	21	430	450	CAUCUCCUGUAGUUUGUUUGG	:.:.:::::.:::::: :::	CUAGACAAAUUACAGGUCAUG	Cleavage		1
novel_290	Cluster-15957.74051	4	-1	1	21	430	450	CAUCUCCUGUAGUUUGUUUGG	:.:.:::::.:::::: :::	CUAGACAAAUUACAGGUCAUG	Cleavage		1
novel_290	Cluster-15957.155100	4	-1	1	21	430	450	CAUCUCCUGUAGUUUGUUUGG	:.:.:::::.:::::: :::	CUAGACAAAUUACAGGUCAUG	Cleavage		1
novel_290	Cluster-15957.209702	4	-1	1	21	8	28	CAUCUCCUGUAGUUUGUUUGG	:::.:::::::..: ::::	ACAAGCAAACUAUGGCAGAUU	Cleavage		1
novel_290	Cluster-15957.49050	4	-1	1	21	8	28	CAUCUCCUGUAGUUUGUUUGG	:::.:::::::..: ::::	ACAAGCAAACUAUGGCAGAUU	Cleavage		1
novel_290	Cluster-15957.74456	4	-1	1	21	8	28	CAUCUCCUGUAGUUUGUUUGG	:::.:::::::..: ::::	ACAAGCAAACUAUGGCAGAUU	Cleavage		1
novel_290	Cluster-15957.143150	4	-1	1	21	8	28	CAUCUCCUGUAGUUUGUUUGG	:::.:::::::..: ::::	ACAAGCAAACUAUGGCAGAUU	Cleavage		1
novel_290	Cluster-15957.51396	4	-1	1	21	8	28	CAUCUCCUGUAGUUUGUUUGG	:::.:::::::..: ::::	ACAAGCAAACUAUGGCAGAUU	Cleavage		1
novel_290	Cluster-15957.126379	4	-1	1	21	8	28	CAUCUCCUGUAGUUUGUUUGG	:::.:::::::..: ::::	ACAAGCAAACUAUGGCAGAUU	Cleavage		1
novel_290	Cluster-15957.145858	4	-1	1	21	8	28	CAUCUCCUGUAGUUUGUUUGG	:::.:::::::..: ::::	ACAAGCAAACUAUGGCAGAUU	Cleavage		1
novel_290	Cluster-15957.145786	4	-1	1	21	264	285	CAUCUCCUGUAGUUUGUU-UGG	::: :: .::.:::::::::::	CCACAAAGAAUUACAGGAGAUG	Cleavage		1
novel_290	Cluster-15957.145783	4	-1	1	21	570	591	CAUCUCCUGUAGUUUGUU-UGG	::: :: .::.:::::::::::	CCACAAAGAAUUACAGGAGAUG	Cleavage		1
novel_290	Cluster-15957.145782	4	-1	1	21	1548	1569	CAUCUCCUGUAGUUUGUU-UGG	::: :: .::.:::::::::::	CCACAAAGAAUUACAGGAGAUG	Cleavage		1
novel_290	Cluster-10763.0	4	-1	1	21	425	445	CAUCUCCUGUAGUUUGUUUGG	...:::::.::: :: :::::	UUGAACAAGCUAAAGUAGAUG	Cleavage		1
novel_290	Cluster-31106.0	4	-1	1	21	437	457	CAUCUCCUGUAGUUUGUUUGG	:::::::::::::::	UGAUUGAAACUACAGGAGAUG	Cleavage		1
novel_290	Cluster-24141.0	4	-1	1	21	437	457	CAUCUCCUGUAGUUUGUUUGG	:::::::::::::::	UGAUUGAAACUACAGGAGAUG	Cleavage		1
novel_290	Cluster-15957.13888	4	-1	1	21	185	205	CAUCUCCUGUAGUUUGUUUGG	:..:: :::.::::: ::.::	CUGAAGAAAUUACAGAAGGUG	Cleavage		1
novel_290	Cluster-15957.116855	4	-1	1	21	185	205	CAUCUCCUGUAGUUUGUUUGG	:..:: :::.::::: ::.::	CUGAAGAAAUUACAGAAGGUG	Cleavage		1
novel_290	Cluster-15957.102474	4	-1	1	21	311	331	CAUCUCCUGUAGUUUGUUUGG	:.::: :..::.::: :::::	CUAAAAAGGCUGCAGAAGAUG	Cleavage		1
novel_290	Cluster-4726.0	4	-1	1	21	409	429	CAUCUCCUGUAGUUUGUUUGG	:..: :::.:: :.:::::::	CUGACCAAGCUUCGGGAGAUG	Translation		1
novel_290	Cluster-18382.1	4	-1	1	21	611	631	CAUCUCCUGUAGUUUGUUUGG	...:::::.::...::::: :	UUGAACAAGCUGUGGGAGAAG	Cleavage		1
novel_290	Cluster-15957.47050	4	-1	1	21	548	568	CAUCUCCUGUAGUUUGUUUGG	...:.:::.::.:::: :.::	UUGAGCAAGCUGCAGGUGGUG	Cleavage		1
novel_290	Cluster-15957.47051	4	-1	1	21	548	568	CAUCUCCUGUAGUUUGUUUGG	...:.:::.::.:::: :.::	UUGAGCAAGCUGCAGGUGGUG	Cleavage		1
novel_290	Cluster-15957.115416	4	-1	1	21	632	652	CAUCUCCUGUAGUUUGUUUGG	...:.:::.::.:::: :.::	UUGAGCAAGCUGCAGGUGGUG	Cleavage		1
novel_290	Cluster-15957.14739	4	-1	1	21	310	330	CAUCUCCUGUAGUUUGUUUGG	:..:: .:.:::..::.::::	CUGAAAGAGCUAUGGGGGAUG	Cleavage		1
novel_290	Cluster-15957.115050	4	-1	1	21	814	834	CAUCUCCUGUAGUUUGUUUGG	..::::::.::.: ::::::	UUAAACAAGCUGCUCGAGAUG	Cleavage		1
novel_290	Cluster-15957.123652	4	-1	1	21	814	834	CAUCUCCUGUAGUUUGUUUGG	..::::::.::.: ::::::	UUAAACAAGCUGCUCGAGAUG	Cleavage		1
novel_290	Cluster-15957.115051	4	-1	1	21	814	834	CAUCUCCUGUAGUUUGUUUGG	..::::::.::.: ::::::	UUAAACAAGCUGCUCGAGAUG	Cleavage		1
novel_290	Cluster-15957.80358	4	-1	1	21	407	427	CAUCUCCUGUAGUUUGUUUGG	:.::. :::::: .::.::::	CUAAGGAAACUAAGGGGGAUG	Cleavage		1
novel_290	Cluster-15957.90652	4	-1	1	21	788	808	CAUCUCCUGUAGUUUGUUUGG	:.::. :::::: .::.::::	CUAAGGAAACUAAGGGGGAUG	Cleavage		1
novel_290	Cluster-15957.38742	4	-1	1	21	3857	3877	CAUCUCCUGUAGUUUGUUUGG	.:::. :.:::.::::::: :	UCAAGGAGACUGCAGGAGAAG	Cleavage		1
novel_290	Cluster-15957.38743	4	-1	1	21	3857	3877	CAUCUCCUGUAGUUUGUUUGG	.:::. :.:::.::::::: :	UCAAGGAGACUGCAGGAGAAG	Cleavage		1
novel_299	Cluster-39766.0	4	-1	1	21	375	395	UGUUGGUCCGGUUCAUUCAGA	::::.::: ::.:::: ::::	UCUGGAUGUACUGGACAAACA	Cleavage		1
novel_299	Cluster-2081.0	4	-1	1	21	390	410	UGUUGGUCCGGUUCAUUCAGA	::::.::: ::.:::: ::::	UCUGGAUGUACUGGACAAACA	Cleavage		1
novel_299	Cluster-15957.103315	4	-1	1	21	195	215	UGUUGGUCCGGUUCAUUCAGA	:::::::::::.:: .::...	UCUGAAUGAACUGGUUCAGUG	Cleavage		1
novel_299	Cluster-15957.124861	4	-1	1	21	195	215	UGUUGGUCCGGUUCAUUCAGA	:::::::::::.:: .::...	UCUGAAUGAACUGGUUCAGUG	Cleavage		1
novel_299	Cluster-15957.103316	4	-1	1	21	195	215	UGUUGGUCCGGUUCAUUCAGA	:::::::::::.:: .::...	UCUGAAUGAACUGGUUCAGUG	Cleavage		1
novel_299	Cluster-15957.124860	4	-1	1	21	195	215	UGUUGGUCCGGUUCAUUCAGA	:::::::::::.:: .::...	UCUGAAUGAACUGGUUCAGUG	Cleavage		1
novel_299	Cluster-15957.103317	4	-1	1	21	195	215	UGUUGGUCCGGUUCAUUCAGA	:::::::::::.:: .::...	UCUGAAUGAACUGGUUCAGUG	Cleavage		1
novel_299	Cluster-15957.107883	4	-1	1	21	195	215	UGUUGGUCCGGUUCAUUCAGA	:::::::::::.:: .::...	UCUGAAUGAACUGGUUCAGUG	Cleavage		1
novel_299	Cluster-15957.103319	4	-1	1	21	195	215	UGUUGGUCCGGUUCAUUCAGA	:::::::::::.:: .::...	UCUGAAUGAACUGGUUCAGUG	Cleavage		1
novel_299	Cluster-15957.103318	4	-1	1	21	195	215	UGUUGGUCCGGUUCAUUCAGA	:::::::::::.:: .::...	UCUGAAUGAACUGGUUCAGUG	Cleavage		1
novel_299	Cluster-15957.43624	4	-1	1	21	265	285	UGUUGGUCCGGUUCAUUCAGA	:::::: ::.:.::.:::: :	UCUGAAAGAGCUGGGCCAAGA	Cleavage		1
novel_299	Cluster-15957.113962	4	-1	1	21	1471	1491	UGUUGGUCCGGUUCAUUCAGA	:::::: ::.:.::.:::: :	UCUGAAAGAGCUGGGCCAAGA	Cleavage		1
novel_299	Cluster-15957.97621	4	-1	1	21	459	479	UGUUGGUCCGGUUCAUUCAGA	: :::::::...:::::::	UGUGAAUGAGUUGGACCAAGC	Cleavage		1
novel_299	Cluster-11024.1	4	-1	1	21	610	630	UGUUGGUCCGGUUCAUUCAGA	:::.:: :::.::.:.:::	CCUGGAUCAACUGGGCUAACU	Cleavage		1
novel_299	Cluster-11024.0	4	-1	1	21	610	630	UGUUGGUCCGGUUCAUUCAGA	:::.:: :::.::.:.:::	CCUGGAUCAACUGGGCUAACU	Cleavage		1
novel_299	Cluster-15957.155757	4	-1	1	21	3196	3216	UGUUGGUCCGGUUCAUUCAGA	::::.: :::::::.::..	CCUGAGUCAACCGGAUCAGUU	Cleavage		1
novel_299	Cluster-15957.155335	4	-1	1	21	120	140	UGUUGGUCCGGUUCAUUCAGA	:::.:::..::::: :::	CAUGAGUGAGUCGGACGAACC	Cleavage		1
novel_299	Cluster-1996.0	4	-1	1	21	192	212	UGUUGGUCCGGUUCAUUCAGA	:::.:::.:.::: ::::	CAUGAGUGAGCUGGAGCAACU	Cleavage		1
novel_299	Cluster-3576.0	4	-1	1	21	9	29	UGUUGGUCCGGUUCAUUCAGA	:::.:::::. :::::.:	GAUGAGUGAACUUGACCAGCU	Cleavage		1
novel_299	Cluster-3576.1	4	-1	1	21	9	29	UGUUGGUCCGGUUCAUUCAGA	:::.:::::. :::::.:	GAUGAGUGAACUUGACCAGCU	Cleavage		1
novel_299	Cluster-9454.0	4	-1	1	21	192	212	UGUUGGUCCGGUUCAUUCAGA	:::.:::.:.::: ::::	CAUGAGUGAGCUGGAGCAACU	Cleavage		1
novel_299	Cluster-15957.68865	4	-1	1	21	1687	1707	UGUUGGUCCGGUUCAUUCAGA	:::::: .:.::..::.::	CAUGAAUGUGCUGGGUCAGCA	Cleavage		1
novel_299	Cluster-15957.68864	4	-1	1	21	1687	1707	UGUUGGUCCGGUUCAUUCAGA	:::::: .:.::..::.::	CAUGAAUGUGCUGGGUCAGCA	Cleavage		1
novel_299	Cluster-15957.117804	4	-1	1	21	534	554	UGUUGGUCCGGUUCAUUCAGA	::: ::::::..:::::	AGGAAAUAAACCGGGUCAACA	Cleavage		1
novel_299	Cluster-8072.0	4	-1	1	21	23	43	UGUUGGUCCGGUUCAUUCAGA	: :. ::.::::::::..::	ACGGGCUGGACCGGACCGGCA	Cleavage		1
novel_39	Cluster-15957.214053	4	-1	1	20	1478	1497	UUCCAUCUCUUGCACACUGG	:..:::::: ::::::: ::	CUGGUGUGCUAGAGAUGAAA	Translation		1
novel_39	Cluster-15957.212186	4	-1	1	20	1478	1497	UUCCAUCUCUUGCACACUGG	:..:::::: ::::::: ::	CUGGUGUGCUAGAGAUGAAA	Translation		1
novel_39	Cluster-15957.212187	4	-1	1	20	1478	1497	UUCCAUCUCUUGCACACUGG	:..:::::: ::::::: ::	CUGGUGUGCUAGAGAUGAAA	Translation		1
novel_39	Cluster-15957.51621	4	-1	1	20	80	102	UUCCAUCUCUUGCA---CACUGG	.::::: :::::::::::::	UCAGUGAAAUGCAAGAGAUGGAU	Cleavage		1
novel_39	Cluster-15957.94621	4	-1	1	20	362	381	UUCCAUCUCUUGCACACUGG	::. :::: .:::::::::.	CCGUUGUGAGAGAGAUGGAG	Cleavage		1
novel_39	Cluster-34245.1	4	-1	1	20	500	519	UUCCAUCUCUUGCACACUGG	:..:: ::::::: ::::.:	CUGGUUUGCAAGAUAUGGGA	Cleavage		1
novel_39	Cluster-15957.94908	4	-1	1	20	19	38	UUCCAUCUCUUGCACACUGG	:.: ::::::::.:::: .:	CUAAUGUGCAAGGGAUGUGA	Cleavage		1
novel_39	Cluster-15957.118707	4	-1	1	20	19	38	UUCCAUCUCUUGCACACUGG	:.: ::::::::.:::: .:	CUAAUGUGCAAGGGAUGUGA	Cleavage		1
novel_39	Cluster-15957.100829	4	-1	1	20	322	341	UUCCAUCUCUUGCACACUGG	: .:::::.:.:.:.::::.	CAGGUGUGUAGGGGGUGGAG	Cleavage		1
novel_39	Cluster-15957.100832	4	-1	1	20	322	341	UUCCAUCUCUUGCACACUGG	: .:::::.:.:.:.::::.	CAGGUGUGUAGGGGGUGGAG	Cleavage		1
novel_39	Cluster-15957.134979	4	-1	1	20	322	341	UUCCAUCUCUUGCACACUGG	: .:::::.:.:.:.::::.	CAGGUGUGUAGGGGGUGGAG	Cleavage		1
novel_39	Cluster-15957.73590	4	-1	1	20	362	381	UUCCAUCUCUUGCACACUGG	::. :::: .:::::::::.	CCGUUGUGAGAGAGAUGGAG	Cleavage		1
novel_39	Cluster-15957.73591	4	-1	1	20	362	381	UUCCAUCUCUUGCACACUGG	::. :::: .:::::::::.	CCGUUGUGAGAGAGAUGGAG	Cleavage		1
novel_39	Cluster-15957.197123	4	-1	1	20	1319	1338	UUCCAUCUCUUGCACACUGG	...:::::: .:::::::..	UUGGUGUGCUGGAGAUGGGG	Translation		1
novel_39	Cluster-15957.184026	4	-1	1	20	35	54	UUCCAUCUCUUGCACACUGG	.:::::: ::::::: ::..	UCAGUGUUCAAGAGAAGGGG	Cleavage		1
novel_39	Cluster-15957.159773	4	-1	1	20	35	54	UUCCAUCUCUUGCACACUGG	.:::::: ::::::: ::..	UCAGUGUUCAAGAGAAGGGG	Cleavage		1
novel_39	Cluster-15957.104346	4	-1	1	20	44	63	UUCCAUCUCUUGCACACUGG	.:::::: ::::::: ::..	UCAGUGUUCAAGAGAAGGGG	Cleavage		1
novel_39	Cluster-15957.145774	4	-1	1	20	44	63	UUCCAUCUCUUGCACACUGG	.:::::: ::::::: ::..	UCAGUGUUCAAGAGAAGGGG	Cleavage		1
novel_39	Cluster-15957.103562	4	-1	1	20	27	46	UUCCAUCUCUUGCACACUGG	.:::::::.: :.:::::	UGGGUGUGCAGGUGGUGGAA	Cleavage		1
novel_39	Cluster-15957.12883	4	-1	1	20	728	747	UUCCAUCUCUUGCACACUGG	:::::: ..::::::::.	UAAGUGUGGGGGAGAUGGAG	Cleavage		1
novel_39	Cluster-15957.13769	4	-1	1	20	728	747	UUCCAUCUCUUGCACACUGG	:::::: ..::::::::.	UAAGUGUGGGGGAGAUGGAG	Cleavage		1
novel_39	Cluster-15957.22908	4	-1	1	20	948	967	UUCCAUCUCUUGCACACUGG	.::::::::: :::::..	GGGGUGUGCAAGUGAUGGGG	Cleavage		1
novel_39	Cluster-15957.13773	4	-1	1	20	884	903	UUCCAUCUCUUGCACACUGG	:::::: ..::::::::.	UAAGUGUGGGGGAGAUGGAG	Cleavage		1
novel_39	Cluster-15957.65687	4	-1	1	20	1404	1423	UUCCAUCUCUUGCACACUGG	:::::: :::::::: ::	GGAGUGUGAAAGAGAUGAAA	Cleavage		1
novel_39	Cluster-15957.106448	4	-1	1	20	1404	1423	UUCCAUCUCUUGCACACUGG	:::::: :::::::: ::	GGAGUGUGAAAGAGAUGAAA	Cleavage		1
novel_39	Cluster-16139.0	4	-1	1	20	135	155	UUCCAUCUCUUGCA-CACUGG	:.. :: ::::::::::::::	CUGUUGCUGCAAGAGAUGGAA	Cleavage		1
novel_39	Cluster-15957.84627	4	-1	1	20	34	53	UUCCAUCUCUUGCACACUGG	:.:::::: .:::.:::..	GCGGUGUGCCGGAGGUGGGG	Translation		1
novel_39	Cluster-15957.122381	4	-1	1	20	34	53	UUCCAUCUCUUGCACACUGG	:.:::::: .:::.:::..	GCGGUGUGCCGGAGGUGGGG	Translation		1
novel_39	Cluster-15957.181774	4	-1	1	20	34	53	UUCCAUCUCUUGCACACUGG	:.:::::: .:::.:::..	GCGGUGUGCCGGAGGUGGGG	Translation		1
novel_39	Cluster-3009.0	4	-1	1	20	625	645	UUCCAUCUCUUGCA-CACUGG	.::::: ::: :::::::::.	UCAGUGGUGCCAGAGAUGGAG	Translation		1
novel_39	Cluster-34355.1	4	-1	1	20	688	707	UUCCAUCUCUUGCACACUGG	.:::::: :::.:: ::::	AUAGUGUGGAAGGGAAGGAA	Cleavage		1
novel_39	Cluster-34355.0	4	-1	1	20	724	743	UUCCAUCUCUUGCACACUGG	.:::::: :::.:: ::::	AUAGUGUGGAAGGGAAGGAA	Cleavage		1
novel_39	Cluster-13615.0	4	-1	1	20	135	155	UUCCAUCUCUUGCA-CACUGG	:.. :: ::::::::::::::	CUGUUGCUGCAAGAGAUGGAA	Cleavage		1
novel_39	Cluster-15957.141126	4	-1	1	20	584	603	UUCCAUCUCUUGCACACUGG	: ::::::::::::::	UGUGGGUGCAAGAGAUGGAC	Cleavage		1
novel_39	Cluster-15957.69771	4	-1	1	20	638	657	UUCCAUCUCUUGCACACUGG	: ::::::::::::::	UGUGGGUGCAAGAGAUGGAC	Cleavage		1
novel_39	Cluster-15957.171282	4	-1	1	20	96	115	UUCCAUCUCUUGCACACUGG	::. : : ::::::::::::	CCGCUCUCCAAGAGAUGGAA	Cleavage		1
novel_39	Cluster-15957.98800	4	-1	1	20	73	92	UUCCAUCUCUUGCACACUGG	::. :: :::.:.::::::.	CCGCUGAGCAGGGGAUGGAG	Cleavage		1
novel_39	Cluster-15957.72293	4	-1	1	20	59	78	UUCCAUCUCUUGCACACUGG	...: ::: ::::::::::.	UUGGGGUGGAAGAGAUGGAG	Cleavage		1
novel_39	Cluster-15957.2543	4	-1	1	20	166	185	UUCCAUCUCUUGCACACUGG	::: :: ::::::::::.:	CCAAGGUACAAGAGAUGGGA	Cleavage		1
novel_39	Cluster-15957.2542	4	-1	1	20	304	323	UUCCAUCUCUUGCACACUGG	::: :: ::::::::::.:	CCAAGGUACAAGAGAUGGGA	Cleavage		1
novel_39	Cluster-15957.218616	4	-1	1	20	321	340	UUCCAUCUCUUGCACACUGG	.:: ::::. .:::::::.:	UCAAUGUGUUGGAGAUGGGA	Translation		1
novel_39	Cluster-15957.218614	4	-1	1	20	321	340	UUCCAUCUCUUGCACACUGG	.:: ::::. .:::::::.:	UCAAUGUGUUGGAGAUGGGA	Translation		1
novel_39	Cluster-15957.218619	4	-1	1	20	321	340	UUCCAUCUCUUGCACACUGG	.:: ::::. .:::::::.:	UCAAUGUGUUGGAGAUGGGA	Translation		1
novel_39	Cluster-15957.218612	4	-1	1	20	321	340	UUCCAUCUCUUGCACACUGG	.:: ::::. .:::::::.:	UCAAUGUGUUGGAGAUGGGA	Translation		1
novel_39	Cluster-15957.218610	4	-1	1	20	324	343	UUCCAUCUCUUGCACACUGG	.:: ::::. .:::::::.:	UCAAUGUGUUGGAGAUGGGA	Translation		1
novel_39	Cluster-15957.129997	4	-1	1	20	324	343	UUCCAUCUCUUGCACACUGG	.:: ::::. .:::::::.:	UCAAUGUGUUGGAGAUGGGA	Translation		1
novel_39	Cluster-15957.218618	4	-1	1	20	330	349	UUCCAUCUCUUGCACACUGG	.:: ::::. .:::::::.:	UCAAUGUGUUGGAGAUGGGA	Translation		1
novel_39	Cluster-15957.218617	4	-1	1	20	330	349	UUCCAUCUCUUGCACACUGG	.:: ::::. .:::::::.:	UCAAUGUGUUGGAGAUGGGA	Translation		1
novel_39	Cluster-15957.94345	4	-1	1	20	539	557	UUCCAUCUCUUGCACACUGG	::::: ::::.:::.::::	CCAGU-UGCAGGAGGUGGAC	Cleavage		1
novel_39	Cluster-15957.38325	4	-1	1	20	442	461	UUCCAUCUCUUGCACACUGG	:: ::::::::.::::.	UGCGUCUGCAAGAGGUGGAG	Cleavage		1
novel_39	Cluster-15957.61799	4	-1	1	20	1271	1290	UUCCAUCUCUUGCACACUGG	::::: :.: :::::::::	CCAGUCGGUAUGAGAUGGAA	Translation		1
novel_39	Cluster-15957.61800	4	-1	1	20	1271	1290	UUCCAUCUCUUGCACACUGG	::::: :.: :::::::::	CCAGUCGGUAUGAGAUGGAA	Translation		1
novel_39	Cluster-15957.150169	4	-1	1	20	16	34	UUCCAUCUCUUGCACACUGG	:::::: :.::::::::: :	CCAGUG-GUAAGAGAUGGCA	Cleavage		1
novel_39	Cluster-15957.178146	4	-1	1	20	35	53	UUCCAUCUCUUGCACACUGG	:::::: :.::::::::: :	CCAGUG-GUAAGAGAUGGCA	Cleavage		1
novel_39	Cluster-15957.24752	4	-1	1	20	35	53	UUCCAUCUCUUGCACACUGG	:::::: :.::::::::: :	CCAGUG-GUAAGAGAUGGCA	Cleavage		1
novel_39	Cluster-15957.162866	4	-1	1	20	109	128	UUCCAUCUCUUGCACACUGG	::: : :.::::::::::	GAAGUAUUCGAGAGAUGGAA	Cleavage		1
novel_39	Cluster-15957.162873	4	-1	1	20	109	128	UUCCAUCUCUUGCACACUGG	::: : :.::::::::::	GAAGUAUUCGAGAGAUGGAA	Cleavage		1
novel_50	Cluster-15957.119580	4	-1	1	21	295	318	UGAAGCUGCCAGCA---UGAUCUG	::::::. :::::::::::::.	CAGAUCGGAUUGCUGGCAGCUUCG	Cleavage		1
novel_50	Cluster-15957.72450	4	-1	1	21	10	30	UGAAGCUGCCAGCAUGAUCUG	::::::::: :::..::: ::	CAGAUCAUGGUGGUGGCUGCA	Cleavage		1
novel_50	Cluster-15957.15779	4	-1	1	21	433	453	UGAAGCUGCCAGCAUGAUCUG	:::::::: :::: :.::.:	AAGAUCAUGAUGGCUGUUUUA	Cleavage		1
novel_50	Cluster-15957.15778	4	-1	1	21	556	576	UGAAGCUGCCAGCAUGAUCUG	:::::::: :::: :.::.:	AAGAUCAUGAUGGCUGUUUUA	Cleavage		1
novel_50	Cluster-15957.15780	4	-1	1	21	565	585	UGAAGCUGCCAGCAUGAUCUG	:::::::: :::: :.::.:	AAGAUCAUGAUGGCUGUUUUA	Cleavage		1
novel_50	Cluster-15957.88672	4	-1	1	21	1787	1807	UGAAGCUGCCAGCAUGAUCUG	::::.::::: : ::.::::	AAGAUUAUGCUCGGAGUUUCA	Translation		1
novel_50	Cluster-15957.99864	4	-1	1	21	143	163	UGAAGCUGCCAGCAUGAUCUG	:::::: :.:: ::::::..	AAGAUCAAGUUGACAGCUUUG	Cleavage		1
novel_50	Cluster-16492.0	4	-1	1	21	235	255	UGAAGCUGCCAGCAUGAUCUG	::: :::: ::::::::::	AAGAACAUGAAGGCAGCUUCA	Translation		1
novel_50	Cluster-15957.116258	4	-1	1	21	626	646	UGAAGCUGCCAGCAUGAUCUG	:::::: :.:: ::::::..	AAGAUCAAGUUGACAGCUUUG	Cleavage		1
novel_50	Cluster-15957.110007	4	-1	1	21	626	646	UGAAGCUGCCAGCAUGAUCUG	:::::: :.:: ::::::..	AAGAUCAAGUUGACAGCUUUG	Cleavage		1
novel_50	Cluster-15957.116257	4	-1	1	21	629	649	UGAAGCUGCCAGCAUGAUCUG	:::::: :.:: ::::::..	AAGAUCAAGUUGACAGCUUUG	Cleavage		1
novel_50	Cluster-900.0	4	-1	1	21	609	629	UGAAGCUGCCAGCAUGAUCUG	.:.::.: : ::::::::::	GGGGUCGUUCAGGCAGCUUCA	Translation		1
novel_50	Cluster-15957.110844	4	-1	1	21	3655	3675	UGAAGCUGCCAGCAUGAUCUG	::::: ::::::..: ::.:	AAGAUCUUGCUGGUGGAUUUA	Cleavage		1
novel_50	Cluster-30645.0	4	-1	1	21	115	135	UGAAGCUGCCAGCAUGAUCUG	.:::::.:::.:::: ::	GUAGUCAUGUUGGUAGCUGCA	Cleavage		1
novel_50	Cluster-15957.153474	4	-1	1	21	27	47	UGAAGCUGCCAGCAUGAUCUG	:::::::: ::::::: :	UUUAUCAUGCUUGCAGCUUAA	Translation		1
novel_50	Cluster-15957.153460	4	-1	1	21	27	47	UGAAGCUGCCAGCAUGAUCUG	:::::::: ::::::: :	UUUAUCAUGCUUGCAGCUUAA	Translation		1
novel_50	Cluster-15957.167372	4	-1	1	21	2768	2788	UGAAGCUGCCAGCAUGAUCUG	::.::::::::.::: .:	CUCAUUAUGCUGGCGGCUAUA	Cleavage		1
novel_50	Cluster-31988.1	4	-1	1	21	263	283	UGAAGCUGCCAGCAUGAUCUG	.::::: ::::: .:::::	AGGAUCAAGCUGGAGGCUUCC	Cleavage		1
novel_50	Cluster-15957.113784	4	-1	1	21	494	514	UGAAGCUGCCAGCAUGAUCUG	.::::: .::::::::::	AGGAUCAAAUUGGCAGCUUCU	Cleavage		1
novel_6	Cluster-15957.136092	4	-1	1	21	180	200	CUUGGAUUGAAGGGAGCUCCA	::::::: :: :.:::::::	UGGAGCUACCAUUAAUCCAAA	Translation		1
novel_6	Cluster-15957.88373	4	-1	1	21	524	544	CUUGGAUUGAAGGGAGCUCCA	::::: ::::::.:.:. :::	UGGAGGUCCCUUUAGUUGAAG	Cleavage		1
novel_6	Cluster-15957.113473	4	-1	1	21	1292	1312	CUUGGAUUGAAGGGAGCUCCA	::::::: ::: ..::::.::	UGGAGCUGCCUAUGAUCCGAG	Translation		1
novel_6	Cluster-15957.113472	4	-1	1	21	1292	1312	CUUGGAUUGAAGGGAGCUCCA	::::::: ::: ..::::.::	UGGAGCUGCCUAUGAUCCGAG	Translation		1
novel_6	Cluster-15957.63314	4	-1	1	21	124	144	CUUGGAUUGAAGGGAGCUCCA	::::.:::::::::::	GAAAGCUUCCUUCAAUCCAUU	Cleavage		1
novel_6	Cluster-15957.49115	4	-1	1	21	6	26	CUUGGAUUGAAGGGAGCUCCA	:::: ::::::::::.::.	UGGAAGUCCCUUCAAUUCAGC	Cleavage		1
novel_6	Cluster-11909.0	4	-1	1	21	6	26	CUUGGAUUGAAGGGAGCUCCA	:::: ::::::::::.::.	UGGAAGUCCCUUCAAUUCAGC	Cleavage		1
novel_6	Cluster-37189.0	4	-1	1	21	66	86	CUUGGAUUGAAGGGAGCUCCA	:::: :: ::::::::.::.	UGGAUCUACCUUCAAUUCAGU	Cleavage		1
novel_6	Cluster-15957.203182	4	-1	1	21	101	121	CUUGGAUUGAAGGGAGCUCCA	:: :.:..::::.:::::::	UGUCGUUUUCUUCGAUCCAAG	Cleavage		1
novel_6	Cluster-15957.182193	4	-1	1	21	101	121	CUUGGAUUGAAGGGAGCUCCA	:: :.:..::::.:::::::	UGUCGUUUUCUUCGAUCCAAG	Cleavage		1
novel_6	Cluster-15957.13005	4	-1	1	21	101	121	CUUGGAUUGAAGGGAGCUCCA	:: :.:..::::.:::::::	UGUCGUUUUCUUCGAUCCAAG	Cleavage		1
novel_6	Cluster-15957.53963	4	-1	1	21	101	121	CUUGGAUUGAAGGGAGCUCCA	:: :.:..::::.:::::::	UGUCGUUUUCUUCGAUCCAAG	Cleavage		1
novel_6	Cluster-15957.35244	4	-1	1	21	106	126	CUUGGAUUGAAGGGAGCUCCA	:::::::::.::.:::	GAUCUCUCCCUUCAGUCUAAG	Cleavage		1
novel_6	Cluster-15957.75271	4	-1	1	21	25	45	CUUGGAUUGAAGGGAGCUCCA	::: .::::::::::: ::	AGGAAUUCCCUUCAAUCAAAU	Cleavage		1
novel_6	Cluster-15957.91342	4	-1	1	21	25	45	CUUGGAUUGAAGGGAGCUCCA	::: .::::::::::: ::	AGGAAUUCCCUUCAAUCAAAU	Cleavage		1
novel_6	Cluster-21700.1	4	-1	1	21	397	417	CUUGGAUUGAAGGGAGCUCCA	: ::::: ::::::::::.	UUGAGCUGCCUUCAAUCCGCC	Cleavage		1
novel_6	Cluster-15957.181329	4	-1	1	21	1412	1432	CUUGGAUUGAAGGGAGCUCCA	:::.::::::::.:::	CUAUGCUUCCUUCAAUUCAAA	Cleavage		1
novel_6	Cluster-15957.149785	4	-1	1	21	117	137	CUUGGAUUGAAGGGAGCUCCA	.::::.:::.:::.:::	CAUGGCUCUCUUUAAUUCAAC	Cleavage		1
novel_6	Cluster-15957.149798	4	-1	1	21	177	197	CUUGGAUUGAAGGGAGCUCCA	.::::.:::.:::.:::	CAUGGCUCUCUUUAAUUCAAC	Cleavage		1
novel_6	Cluster-15957.149787	4	-1	1	21	222	242	CUUGGAUUGAAGGGAGCUCCA	.::::.:::.:::.:::	CAUGGCUCUCUUUAAUUCAAC	Cleavage		1
novel_6	Cluster-15957.138295	4	-1	1	21	408	428	CUUGGAUUGAAGGGAGCUCCA	: :::::::::..: ::.::	GGCAGCUCCCUUUGACCCGAG	Cleavage		1
novel_6	Cluster-15957.138293	4	-1	1	21	408	428	CUUGGAUUGAAGGGAGCUCCA	: :::::::::..: ::.::	GGCAGCUCCCUUUGACCCGAG	Cleavage		1
novel_6	Cluster-15957.176086	4	-1	1	21	408	428	CUUGGAUUGAAGGGAGCUCCA	: :::::::::..: ::.::	GGCAGCUCCCUUUGACCCGAG	Cleavage		1
novel_6	Cluster-15957.138296	4	-1	1	21	408	428	CUUGGAUUGAAGGGAGCUCCA	: :::::::::..: ::.::	GGCAGCUCCCUUUGACCCGAG	Cleavage		1
novel_6	Cluster-15957.138292	4	-1	1	21	408	428	CUUGGAUUGAAGGGAGCUCCA	: :::::::::..: ::.::	GGCAGCUCCCUUUGACCCGAG	Cleavage		1
novel_6	Cluster-15957.138291	4	-1	1	21	408	428	CUUGGAUUGAAGGGAGCUCCA	: :::::::::..: ::.::	GGCAGCUCCCUUUGACCCGAG	Cleavage		1
novel_6	Cluster-15957.133594	4	-1	1	21	570	590	CUUGGAUUGAAGGGAGCUCCA	::.:.:.:::::::.::	AUCAGUUUCUUUCAAUCUAAA	Cleavage		1
novel_6	Cluster-15957.204797	4	-1	1	21	266	286	CUUGGAUUGAAGGGAGCUCCA	.:::.:.::::::.:::	ACAGGCUUCUUUCAAUUCAAA	Cleavage		1
novel_6	Cluster-15957.204790	4	-1	1	21	266	286	CUUGGAUUGAAGGGAGCUCCA	.:::.:.::::::.:::	ACAGGCUUCUUUCAAUUCAAA	Cleavage		1
novel_6	Cluster-15957.204789	4	-1	1	21	266	286	CUUGGAUUGAAGGGAGCUCCA	.:::.:.::::::.:::	ACAGGCUUCUUUCAAUUCAAA	Cleavage		1
novel_6	Cluster-15957.73648	4	-1	1	21	315	335	CUUGGAUUGAAGGGAGCUCCA	:::: :: ::: ::::::::	AGGAGAUCACUUAAAUCCAAG	Cleavage		1
novel_6	Cluster-15957.73651	4	-1	1	21	330	350	CUUGGAUUGAAGGGAGCUCCA	:::: :: ::: ::::::::	AGGAGAUCACUUAAAUCCAAG	Cleavage		1
novel_6	Cluster-15957.73644	4	-1	1	21	348	368	CUUGGAUUGAAGGGAGCUCCA	:::: :: ::: ::::::::	AGGAGAUCACUUAAAUCCAAG	Cleavage		1
novel_6	Cluster-15957.169112	4	-1	1	21	720	740	CUUGGAUUGAAGGGAGCUCCA	::.: ::::::::: .::.:	AGGGGAUCCCUUCAAAUCAGG	Cleavage		1
novel_6	Cluster-15957.169111	4	-1	1	21	720	740	CUUGGAUUGAAGGGAGCUCCA	::.: ::::::::: .::.:	AGGGGAUCCCUUCAAAUCAGG	Cleavage		1
novel_6	Cluster-15957.94368	4	-1	1	21	83	103	CUUGGAUUGAAGGGAGCUCCA	::::.::::: ::::::	UUCAGCUUCCUUCCAUCCAAC	Cleavage		1
novel_6	Cluster-15957.145381	4	-1	1	21	311	331	CUUGGAUUGAAGGGAGCUCCA	: :::::.:.::: ::::.:	UCGAGCUUCUUUCUAUCCGAA	Cleavage		1
novel_6	Cluster-15957.75951	4	-1	1	21	311	331	CUUGGAUUGAAGGGAGCUCCA	: :::::.:.::: ::::.:	UCGAGCUUCUUUCUAUCCGAA	Cleavage		1
novel_6	Cluster-15957.48650	4	-1	1	21	1513	1533	CUUGGAUUGAAGGGAGCUCCA	: ::::::..::::::. ::	UCGAGCUCUUUUCAAUUGAAU	Cleavage		1
novel_6	Cluster-15957.181595	4	-1	1	21	1656	1676	CUUGGAUUGAAGGGAGCUCCA	: :::::.:.::::: .:::	UAGAGCUUCUUUCAAGUCAAA	Cleavage		1
novel_6	Cluster-15957.111352	4	-1	1	21	129	149	CUUGGAUUGAAGGGAGCUCCA	:.::::..::: ::::::	GCGGGCUCUUUUCUAUCCAAC	Cleavage		1
novel_6	Cluster-15957.160674	4	-1	1	21	183	203	CUUGGAUUGAAGGGAGCUCCA	:.:::..:: ::::::::	CAGGGCUUUCUACAAUCCAAU	Translation		1
novel_6	Cluster-15957.48071	4	-1	1	21	198	218	CUUGGAUUGAAGGGAGCUCCA	:.:::..:: ::::::::	CAGGGCUUUCUACAAUCCAAU	Translation		1
novel_6	Cluster-24071.1	4	-1	1	21	117	137	CUUGGAUUGAAGGGAGCUCCA	: :::.::::::::: ::.:	UCGAGUUCCCUUCAAGGCAGG	Cleavage		1
novel_6	Cluster-36454.0	4	-1	1	21	1059	1079	CUUGGAUUGAAGGGAGCUCCA	::::.:::::::: ..::	CCAAGCUUCCUUCAAUGUGAG	Cleavage		1
novel_6	Cluster-15957.205298	4	-1	1	21	1059	1079	CUUGGAUUGAAGGGAGCUCCA	::::.:::::::: ..::	CCAAGCUUCCUUCAAUGUGAG	Cleavage		1
novel_94	Cluster-15957.11154	4	-1	1	21	1	21	UUAUUCGCGCCAAUUCUUAUC	::::.::::.:.::::.	AUCAAGAGUUGGUGUGAAUGC	Cleavage		1
novel_94	Cluster-15957.105747	4	-1	1	21	275	295	UUAUUCGCGCCAAUUCUUAUC	: .:::.:::: :::::::.	CAAGAGAGUUGGAGCGAAUAG	Cleavage		1
novel_94	Cluster-15957.110552	4	-1	1	21	842	862	UUAUUCGCGCCAAUUCUUAUC	: .:::.:::: :::::::.	CAAGAGAGUUGGAGCGAAUAG	Cleavage		1
novel_94	Cluster-36739.0	4	-1	1	21	927	947	UUAUUCGCGCCAAUUCUUAUC	.:::::: ::.:.::::::	AGUAAGAAAAGGUGUGAAUAA	Cleavage		1
novel_94	Cluster-28107.0	4	-1	1	21	1653	1673	UUAUUCGCGCCAAUUCUUAUC	.:::::: ::.:.::::::	AGUAAGAAAAGGUGUGAAUAA	Cleavage		1
novel_94	Cluster-15957.177312	4	-1	1	21	1873	1893	UUAUUCGCGCCAAUUCUUAUC	.:.::::::: .:.::::..	UGUGAGAAUUGUUGUGAAUGG	Translation		1
novel_94	Cluster-15957.186542	4	-1	1	21	1873	1893	UUAUUCGCGCCAAUUCUUAUC	.:.::::::: .:.::::..	UGUGAGAAUUGUUGUGAAUGG	Translation		1
novel_94	Cluster-15957.177309	4	-1	1	21	7441	7461	UUAUUCGCGCCAAUUCUUAUC	.:.::::::: .:.::::..	UGUGAGAAUUGUUGUGAAUGG	Translation		1
novel_94	Cluster-15957.177311	4	-1	1	21	7441	7461	UUAUUCGCGCCAAUUCUUAUC	.:.::::::: .:.::::..	UGUGAGAAUUGUUGUGAAUGG	Translation		1
novel_94	Cluster-15957.177307	4	-1	1	21	7528	7548	UUAUUCGCGCCAAUUCUUAUC	.:.::::::: .:.::::..	UGUGAGAAUUGUUGUGAAUGG	Translation		1
novel_94	Cluster-15957.153997	4	-1	1	21	152	172	UUAUUCGCGCCAAUUCUUAUC	::::::::: :.:.::.:	AUAAAGAAUUGGGGUGGAUGA	Cleavage		1
novel_94	Cluster-36546.0	4	-1	1	21	612	632	UUAUUCGCGCCAAUUCUUAUC	:::.::: ::::::.:.:	CGGAAGGAUUAGCGCGAGUGA	Translation		1
novel_94	Cluster-15957.157054	4	-1	1	21	2467	2487	UUAUUCGCGCCAAUUCUUAUC	:.::.: ::::::::.::	UUUGAGGACUGGCGCGAGUAU	Cleavage		1
novel_94	Cluster-15957.56208	4	-1	1	21	117	137	UUAUUCGCGCCAAUUCUUAUC	:::::: :::: .:::::.	CCUAAGAAAUGGCUUGAAUAG	Cleavage		1
novel_94	Cluster-15957.182043	4	-1	1	21	807	827	UUAUUCGCGCCAAUUCUUAUC	:: ::::::::.:.:::	UCAAAUAAUUGGCGUGGAUAC	Cleavage		1
novel_94	Cluster-15957.182044	4	-1	1	21	807	827	UUAUUCGCGCCAAUUCUUAUC	:: ::::::::.:.:::	UCAAAUAAUUGGCGUGGAUAC	Cleavage		1
novel_94	Cluster-15957.11676	4	-1	1	21	45	65	UUAUUCGCGCCAAUUCUUAUC	: :.: :.:: ::::::::.:	GCUGAAAGUUCGCGCGAAUGA	Translation		1
novel_94	Cluster-15957.169586	4	-1	1	21	150	170	UUAUUCGCGCCAAUUCUUAUC	: :.: :.:: ::::::::.:	GCUGAAAGUUCGCGCGAAUGA	Translation		1
novel_94	Cluster-336.0	4	-1	1	21	330	350	UUAUUCGCGCCAAUUCUUAUC	::: :::::::.::: ::	CGAAAGCAUUGGCGUGAAGAA	Cleavage		1
novel_94	Cluster-15957.169587	4	-1	1	21	45	65	UUAUUCGCGCCAAUUCUUAUC	: :.: :.:: ::::::::.:	GCUGAAAGUUCGCGCGAAUGA	Translation		1
novel_94	Cluster-15957.97335	4	-1	1	21	1363	1383	UUAUUCGCGCCAAUUCUUAUC	: :.::. ::::::.::: ::	GCUGAGGUUUGGCGUGAAGAA	Cleavage		1
novel_94	Cluster-15957.30430	4	-1	1	21	138	158	UUAUUCGCGCCAAUUCUUAUC	::: ::::: ::.:.::.:	CUUAACAAUUGACGUGGAUGA	Translation		1
novel_94	Cluster-15957.173648	4	-1	1	21	246	266	UUAUUCGCGCCAAUUCUUAUC	::: ::::: ::.:.::.:	CUUAACAAUUGACGUGGAUGA	Translation		1
pne-miR162a	Cluster-15957.34297	4	-1	1	21	1078	1098	UCGAUAAACCUCUGCAUCCAG	:::::: ..:::::::.: ::	CUGGAUAUGGAGGUUUGUGGA	Cleavage		1
pne-miR162a	Cluster-15957.192421	4	-1	1	21	1267	1287	UCGAUAAACCUCUGCAUCCAG	:::::: ..:::::::.: ::	CUGGAUAUGGAGGUUUGUGGA	Cleavage		1
pne-miR162a	Cluster-2124.0	4	-1	1	21	124	143	UCGAUAAACCUCUGCAUCCAG	::::: :::::: :::.::::	CUGGA-GCAGAGAUUUGUCGA	Cleavage		1
pne-miR162a	Cluster-15957.60269	4	-1	1	21	442	462	UCGAUAAACCUCUGCAUCCAG	:: .::::: :::::.:.::	AUGCGUGCAGCGGUUUGUUGA	Translation		1
pne-miR162a	Cluster-15957.42217	4	-1	1	21	496	516	UCGAUAAACCUCUGCAUCCAG	:: ::.:::::::::::	AAGGCUGUAGAGGUUUAUCAG	Cleavage		1
pne-miR162a	Cluster-15957.42218	4	-1	1	21	526	546	UCGAUAAACCUCUGCAUCCAG	:: ::.:::::::::::	AAGGCUGUAGAGGUUUAUCAG	Cleavage		1
pne-miR162a	Cluster-15957.141017	4	-1	1	21	432	452	UCGAUAAACCUCUGCAUCCAG	::::::.: ::::::::	GAUUAUGCAGGGUUUUAUCGA	Cleavage		1
pne-miR162a	Cluster-15957.169019	4	-1	1	21	214	234	UCGAUAAACCUCUGCAUCCAG	::::::::::: : ::::	AACGAUGCAGAGGUGUUUCGA	Cleavage		1
pne-miR162a	Cluster-15957.169023	4	-1	1	21	214	234	UCGAUAAACCUCUGCAUCCAG	::::::::::: : ::::	AACGAUGCAGAGGUGUUUCGA	Cleavage		1
pne-miR162a	Cluster-15957.35256	4	-1	1	21	484	504	UCGAUAAACCUCUGCAUCCAG	::::::::::: : ::::	AACGAUGCAGAGGUGUUUCGA	Cleavage		1
pne-miR162a	Cluster-15957.180829	4	-1	1	21	491	513	UCGAUAAACCUCUGCA--UCCAG	:::: :: ::::::::.::::	GUGGAAUUGAAGAGGUUUGUCGA	Cleavage		1
pne-miR162a	Cluster-15957.169022	4	-1	1	21	1045	1065	UCGAUAAACCUCUGCAUCCAG	::::::::::: : ::::	AACGAUGCAGAGGUGUUUCGA	Cleavage		1
pne-miR162a	Cluster-15957.169017	4	-1	1	21	1432	1452	UCGAUAAACCUCUGCAUCCAG	::::::::::: : ::::	AACGAUGCAGAGGUGUUUCGA	Cleavage		1
pne-miR162a	Cluster-15957.3330	4	-1	1	21	526	546	UCGAUAAACCUCUGCAUCCAG	:::::.:::: :::.: ::	AAGGAUGUAGAGUUUUGUGGA	Cleavage		1
pne-miR162a	Cluster-15957.178337	4	-1	1	21	321	341	UCGAUAAACCUCUGCAUCCAG	: :.:: ::::::::::: :	AUUGGUGGAGAGGUUUAUCAA	Cleavage		1
pne-miR162a	Cluster-15957.58446	4	-1	1	21	1301	1321	UCGAUAAACCUCUGCAUCCAG	:::: :.:::::::::: :	AUGGAGACGGAGGUUUAUCCA	Cleavage		1
pne-miR162a	Cluster-15957.158651	4	-1	1	21	1301	1321	UCGAUAAACCUCUGCAUCCAG	:::: :.:::::::::: :	AUGGAGACGGAGGUUUAUCCA	Cleavage		1
pne-miR162a	Cluster-15957.75995	4	-1	1	21	1301	1321	UCGAUAAACCUCUGCAUCCAG	:::: :.:::::::::: :	AUGGAGACGGAGGUUUAUCCA	Cleavage		1
pne-miR162a	Cluster-15957.63401	4	-1	1	21	1301	1321	UCGAUAAACCUCUGCAUCCAG	:::: :.:::::::::: :	AUGGAGACGGAGGUUUAUCCA	Cleavage		1
pne-miR162a	Cluster-15957.63402	4	-1	1	21	1301	1321	UCGAUAAACCUCUGCAUCCAG	:::: :.:::::::::: :	AUGGAGACGGAGGUUUAUCCA	Cleavage		1
pne-miR162a	Cluster-15957.63400	4	-1	1	21	1301	1321	UCGAUAAACCUCUGCAUCCAG	:::: :.:::::::::: :	AUGGAGACGGAGGUUUAUCCA	Cleavage		1
pne-miR162a	Cluster-15957.192208	4	-1	1	21	1301	1321	UCGAUAAACCUCUGCAUCCAG	:::: :.:::::::::: :	AUGGAGACGGAGGUUUAUCCA	Cleavage		1
pne-miR162a	Cluster-15957.88255	4	-1	1	21	498	518	UCGAUAAACCUCUGCAUCCAG	: :: :::::::::::: ::	CGGGUUGCAGAGGUUUAGGGA	Cleavage		1
pne-miR162a	Cluster-15957.78147	4	-1	1	21	1002	1022	UCGAUAAACCUCUGCAUCCAG	: ::::::: :::::.::	GAUGCUGCAGAGAUUUAUUGA	Cleavage		1
pne-miR162a	Cluster-15957.126417	4	-1	1	21	585	605	UCGAUAAACCUCUGCAUCCAG	: ::.:: ::.::: :.::::	CGGGGUGAAGGGGUAUGUCGA	Cleavage		1
pne-miR162a	Cluster-15957.80299	4	-1	1	21	192	212	UCGAUAAACCUCUGCAUCCAG	:::: ::::::: ::: ::	UGGGAUUCAGAGGUAUAUGGA	Cleavage		1
pne-miR162a	Cluster-15957.80301	4	-1	1	21	558	578	UCGAUAAACCUCUGCAUCCAG	:::: ::::::: ::: ::	UGGGAUUCAGAGGUAUAUGGA	Cleavage		1
pne-miR319a	Cluster-15957.162887	4	-1	1	20	6	25	UUGGACUGAAGGAGCUCCCU	:::::::::. :: ::.:::	AGGGAGCUCUCUCUGUUCAA	Translation		1
pne-miR319a	Cluster-15957.39518	4	-1	1	20	6	25	UUGGACUGAAGGAGCUCCCU	:::::::::. :: ::.:::	AGGGAGCUCUCUCUGUUCAA	Translation		1
pne-miR319a	Cluster-15957.126963	4	-1	1	20	537	556	UUGGACUGAAGGAGCUCCCU	:::::::::. :: ::.:::	AGGGAGCUCUCUCUGUUCAA	Translation		1
pne-miR319a	Cluster-38553.0	4	-1	1	20	295	314	UUGGACUGAAGGAGCUCCCU	::::::::.::: :: :::.	AGGGAGCUUCUUGAGACCAG	Cleavage		1
pne-miR319a	Cluster-911.0	4	-1	1	20	448	467	UUGGACUGAAGGAGCUCCCU	::::.:::::: :: :::.:	AGGGGGCUCCUCCACUCCGA	Cleavage		1
pne-miR319a	Cluster-15957.49338	4	-1	1	20	252	271	UUGGACUGAAGGAGCUCCCU	:::::::::. :: ::.:::	AGGGAGCUCUCUCUGUUCAA	Translation		1
pne-miR319a	Cluster-15957.129960	4	-1	1	20	819	838	UUGGACUGAAGGAGCUCCCU	:::::::::. :: ::.:::	AGGGAGCUCUCUCUGUUCAA	Translation		1
pne-miR319a	Cluster-15957.126930	4	-1	1	20	888	907	UUGGACUGAAGGAGCUCCCU	:::::::::. :: ::.:::	AGGGAGCUCUCUCUGUUCAA	Translation		1
pne-miR319a	Cluster-15957.73229	4	-1	1	20	570	589	UUGGACUGAAGGAGCUCCCU	::::.:: ::::.: :::::	AGGGGGCCCCUUUAAUCCAA	Cleavage		1
pne-miR319a	Cluster-15957.105459	4	-1	1	20	133	152	UUGGACUGAAGGAGCUCCCU	:::::::::::::::	CUCAAGCUCCUUCAGUCCAU	Cleavage		1
pne-miR319a	Cluster-15957.105463	4	-1	1	20	133	152	UUGGACUGAAGGAGCUCCCU	:::::::::::::::	CUCAAGCUCCUUCAGUCCAU	Cleavage		1
pne-miR319a	Cluster-15957.56496	4	-1	1	20	40	59	UUGGACUGAAGGAGCUCCCU	: ::::::::::::: .::	AUGGAGCUCCUUCAGAUCAU	Cleavage		1
pne-miR319a	Cluster-26475.0	4	-1	1	20	78	97	UUGGACUGAAGGAGCUCCCU	: ::::::.:::..: ::::	AAGGAGCUUCUUUGGGCCAA	Cleavage		1
pne-miR319a	Cluster-15957.213054	4	-1	1	20	78	97	UUGGACUGAAGGAGCUCCCU	: ::::::.:::..: ::::	AAGGAGCUUCUUUGGGCCAA	Cleavage		1
pne-miR319a	Cluster-15957.21052	4	-1	1	20	238	257	UUGGACUGAAGGAGCUCCCU	::::: .:::::..:::...	AGGGACUUCCUUUGGUCUGG	Cleavage		1
pne-miR319a	Cluster-15957.45847	4	-1	1	20	232	251	UUGGACUGAAGGAGCUCCCU	: ::.::::::::: ::..:	AAGGGGCUCCUUCACUCUGA	Cleavage		1
pne-miR319a	Cluster-15957.135464	4	-1	1	20	394	413	UUGGACUGAAGGAGCUCCCU	: ::.::::::::: ::..:	AAGGGGCUCCUUCACUCUGA	Cleavage		1
pne-miR319a	Cluster-15957.72308	4	-1	1	20	394	413	UUGGACUGAAGGAGCUCCCU	: ::.::::::::: ::..:	AAGGGGCUCCUUCACUCUGA	Cleavage		1
pne-miR319a	Cluster-15957.135463	4	-1	1	20	394	413	UUGGACUGAAGGAGCUCCCU	: ::.::::::::: ::..:	AAGGGGCUCCUUCACUCUGA	Cleavage		1
pne-miR319a	Cluster-15957.72309	4	-1	1	20	394	413	UUGGACUGAAGGAGCUCCCU	: ::.::::::::: ::..:	AAGGGGCUCCUUCACUCUGA	Cleavage		1
pne-miR319a	Cluster-15957.105747	4	-1	1	20	310	329	UUGGACUGAAGGAGCUCCCU	::::: .::.::::::. ::	AGGGAUUUCUUUCAGUUGAA	Cleavage		1
pne-miR319a	Cluster-15957.121060	4	-1	1	20	549	568	UUGGACUGAAGGAGCUCCCU	: :::::: :: ::::::::	AAGGAGCUGCUGCAGUCCAA	Cleavage		1
pne-miR319a	Cluster-15957.110552	4	-1	1	20	310	329	UUGGACUGAAGGAGCUCCCU	::::: .::.::::::. ::	AGGGAUUUCUUUCAGUUGAA	Cleavage		1
pne-miR319a	Cluster-15957.185240	4	-1	1	20	648	667	UUGGACUGAAGGAGCUCCCU	.:::::.:::: ::: :::.	GGGGAGUUCCUACAGACCAG	Cleavage		1
pne-miR319a	Cluster-22557.0	4	-1	1	20	799	818	UUGGACUGAAGGAGCUCCCU	:: :.::::::::: ::..:	AGAGGGCUCCUUCACUCUGA	Cleavage		1
pne-miR319a	Cluster-24459.0	4	-1	1	20	58	77	UUGGACUGAAGGAGCUCCCU	::::: ::: ::::::::	CUGGAGCACCUGCAGUCCAA	Cleavage		1
pne-miR319a	Cluster-15957.15883	4	-1	1	20	312	331	UUGGACUGAAGGAGCUCCCU	:::::::::::: ::...	UAGGAGCUCCUUCAAUCUGG	Cleavage		1
pne-miR319a	Cluster-15957.31475	4	-1	1	20	489	508	UUGGACUGAAGGAGCUCCCU	::::: ::::::::...:	UUGGAGCACCUUCAGUUUGA	Cleavage		1
pne-miR319a	Cluster-15957.69138	4	-1	1	20	312	331	UUGGACUGAAGGAGCUCCCU	:::::::::::: ::...	UAGGAGCUCCUUCAAUCUGG	Cleavage		1
pne-miR319a	Cluster-15957.69117	4	-1	1	20	312	331	UUGGACUGAAGGAGCUCCCU	:::::::::::: ::...	UAGGAGCUCCUUCAAUCUGG	Cleavage		1
pne-miR319a	Cluster-15957.69116	4	-1	1	20	312	331	UUGGACUGAAGGAGCUCCCU	:::::::::::: ::...	UAGGAGCUCCUUCAAUCUGG	Cleavage		1
pne-miR319a	Cluster-15957.69134	4	-1	1	20	312	331	UUGGACUGAAGGAGCUCCCU	:::::::::::: ::...	UAGGAGCUCCUUCAAUCUGG	Cleavage		1
pne-miR319a	Cluster-12014.0	4	-1	1	20	1675	1694	UUGGACUGAAGGAGCUCCCU	:::::::.: ::::::..	UGGGAGCUUCCUCAGUCUGU	Translation		1
pne-miR319a	Cluster-28890.0	4	-1	1	20	1675	1694	UUGGACUGAAGGAGCUCCCU	:::::::.: ::::::..	UGGGAGCUUCCUCAGUCUGU	Translation		1
pne-miR319a	Cluster-24551.1	4	-1	1	20	1681	1700	UUGGACUGAAGGAGCUCCCU	:::::::.: ::::::..	UGGGAGCUUCCUCAGUCUGU	Translation		1
pne-miR319a	Cluster-24551.0	4	-1	1	20	1681	1700	UUGGACUGAAGGAGCUCCCU	:::::::.: ::::::..	UGGGAGCUUCCUCAGUCUGU	Translation		1
pne-miR319a	Cluster-15957.38864	4	-1	1	20	1305	1324	UUGGACUGAAGGAGCUCCCU	::.:.:::::.::::: :	CAGGGGUUCCUUUAGUCCCA	Cleavage		1
pne-miR319a	Cluster-15957.38866	4	-1	1	20	1305	1324	UUGGACUGAAGGAGCUCCCU	::.:.:::::.::::: :	CAGGGGUUCCUUUAGUCCCA	Cleavage		1
pne-miR319a	Cluster-15957.38867	4	-1	1	20	1305	1324	UUGGACUGAAGGAGCUCCCU	::.:.:::::.::::: :	CAGGGGUUCCUUUAGUCCCA	Cleavage		1
pne-miR319a	Cluster-15957.38863	4	-1	1	20	1305	1324	UUGGACUGAAGGAGCUCCCU	::.:.:::::.::::: :	CAGGGGUUCCUUUAGUCCCA	Cleavage		1
pne-miR319a	Cluster-15957.69139	4	-1	1	20	873	892	UUGGACUGAAGGAGCUCCCU	:::::::::::: ::...	UAGGAGCUCCUUCAAUCUGG	Cleavage		1
pne-miR319a	Cluster-15957.69132	4	-1	1	20	873	892	UUGGACUGAAGGAGCUCCCU	:::::::::::: ::...	UAGGAGCUCCUUCAAUCUGG	Cleavage		1
pne-miR319a	Cluster-15957.69118	4	-1	1	20	978	997	UUGGACUGAAGGAGCUCCCU	:::::::::::: ::...	UAGGAGCUCCUUCAAUCUGG	Cleavage		1
pne-miR319a	Cluster-15957.69133	4	-1	1	20	978	997	UUGGACUGAAGGAGCUCCCU	:::::::::::: ::...	UAGGAGCUCCUUCAAUCUGG	Cleavage		1
pne-miR319a	Cluster-15957.54382	4	-1	1	20	126	145	UUGGACUGAAGGAGCUCCCU	::: ::.:::::::.::	UUGGAACUUCUUCAGUUCAU	Cleavage		1
pne-miR319a	Cluster-15957.54380	4	-1	1	20	126	145	UUGGACUGAAGGAGCUCCCU	::: ::.:::::::.::	UUGGAACUUCUUCAGUUCAU	Cleavage		1
pne-miR319a	Cluster-15957.54370	4	-1	1	20	522	541	UUGGACUGAAGGAGCUCCCU	::: ::.:::::::.::	UUGGAACUUCUUCAGUUCAU	Cleavage		1
pne-miR319a	Cluster-15957.43892	4	-1	1	20	558	577	UUGGACUGAAGGAGCUCCCU	::: ::.:::::::.::	UUGGAACUUCUUCAGUUCAU	Cleavage		1
pne-miR319a	Cluster-15957.54374	4	-1	1	20	696	715	UUGGACUGAAGGAGCUCCCU	::: ::.:::::::.::	UUGGAACUUCUUCAGUUCAU	Cleavage		1
pne-miR319a	Cluster-15957.54369	4	-1	1	20	696	715	UUGGACUGAAGGAGCUCCCU	::: ::.:::::::.::	UUGGAACUUCUUCAGUUCAU	Cleavage		1
pne-miR319a	Cluster-15957.54378	4	-1	1	20	696	715	UUGGACUGAAGGAGCUCCCU	::: ::.:::::::.::	UUGGAACUUCUUCAGUUCAU	Cleavage		1
pne-miR319a	Cluster-15957.54376	4	-1	1	20	1143	1162	UUGGACUGAAGGAGCUCCCU	::: ::.:::::::.::	UUGGAACUUCUUCAGUUCAU	Cleavage		1
pne-miR319a	Cluster-15957.54383	4	-1	1	20	1143	1162	UUGGACUGAAGGAGCUCCCU	::: ::.:::::::.::	UUGGAACUUCUUCAGUUCAU	Cleavage		1
pne-miR319a	Cluster-15957.54375	4	-1	1	20	1143	1162	UUGGACUGAAGGAGCUCCCU	::: ::.:::::::.::	UUGGAACUUCUUCAGUUCAU	Cleavage		1
pne-miR319a	Cluster-15957.131027	4	-1	1	20	1045	1064	UUGGACUGAAGGAGCUCCCU	:: :::::::::::..:	GCCGAUCUCCUUCAGUCUGA	Cleavage		1
novel_112	Cluster-15957.40680	4.5	-1	1	21	499	519	AUUUCCGGACUGAAUUGCAGC	::::::::: ::::.::::	GCUGCAAUUAAGUCUGGAAUG	Cleavage		1
novel_112	Cluster-15957.40682	4.5	-1	1	21	781	801	AUUUCCGGACUGAAUUGCAGC	::::::::: ::::.::::	GCUGCAAUUAAGUCUGGAAUG	Cleavage		1
novel_112	Cluster-15957.40681	4.5	-1	1	21	781	801	AUUUCCGGACUGAAUUGCAGC	::::::::: ::::.::::	GCUGCAAUUAAGUCUGGAAUG	Cleavage		1
novel_112	Cluster-15957.40685	4.5	-1	1	21	781	801	AUUUCCGGACUGAAUUGCAGC	::::::::: ::::.::::	GCUGCAAUUAAGUCUGGAAUG	Cleavage		1
novel_112	Cluster-15957.166924	4.5	-1	1	21	34	54	AUUUCCGGACUGAAUUGCAGC	:::::::::::: .::: ::	GCUGCAAUUCAGCUCGGCAAG	Cleavage		1
novel_112	Cluster-15957.175499	4.5	-1	1	21	34	54	AUUUCCGGACUGAAUUGCAGC	:::::::::::: .::: ::	GCUGCAAUUCAGCUCGGCAAG	Cleavage		1
novel_112	Cluster-15957.119125	4.5	-1	1	21	262	282	AUUUCCGGACUGAAUUGCAGC	::::::.::. ::.::::::	GCUGCAGUUUCCUCUGGAAAU	Translation		1
novel_112	Cluster-15957.134447	4.5	-1	1	21	313	333	AUUUCCGGACUGAAUUGCAGC	::::::.::. ::.::::::	GCUGCAGUUUCCUCUGGAAAU	Translation		1
novel_112	Cluster-15957.103036	4.5	-1	1	21	13	33	AUUUCCGGACUGAAUUGCAGC	::::::.::. ::.::::::	GCUGCAGUUUCCUCUGGAAAU	Translation		1
novel_112	Cluster-15957.89034	4.5	-1	1	21	421	441	AUUUCCGGACUGAAUUGCAGC	::::::.::. ::.::::::	GCUGCAGUUUCCUCUGGAAAU	Translation		1
novel_112	Cluster-15957.174791	4.5	-1	1	21	321	341	AUUUCCGGACUGAAUUGCAGC	::::::.:::. ::: ::.::	GCUGCAGUUCGAUCCCGAGAU	Translation		1
novel_112	Cluster-15957.81229	4.5	-1	1	21	2746	2766	AUUUCCGGACUGAAUUGCAGC	::::::.::: :::.: :.::	GCUGCAGUUCUGUCUGCAGAU	Translation		1
novel_112	Cluster-15957.92988	4.5	-1	1	21	199	219	AUUUCCGGACUGAAUUGCAGC	::::: ::::::: ::::..	GCUGCCAUUCAGUACGGAGGA	Cleavage		1
novel_112	Cluster-15957.170009	4.5	-1	1	21	18	38	AUUUCCGGACUGAAUUGCAGC	::: :::: :: :.:::::::	GCUCCAAUCCACUUCGGAAAU	Translation		1
novel_112	Cluster-15957.170011	4.5	-1	1	21	18	38	AUUUCCGGACUGAAUUGCAGC	::: :::: :: :.:::::::	GCUCCAAUCCACUUCGGAAAU	Translation		1
novel_112	Cluster-35742.0	4.5	-1	1	21	459	479	AUUUCCGGACUGAAUUGCAGC	:::::: :::: ::: :.:::	GCUGCAUUUCAUUCCCGGAAU	Translation		1
novel_112	Cluster-15957.172320	4.5	-1	1	21	572	592	AUUUCCGGACUGAAUUGCAGC	:::::: ::. ::..:::.::	GCUGCAUUUUUGUUUGGAGAU	Translation		1
novel_112	Cluster-15957.143488	4.5	-1	1	21	1525	1545	AUUUCCGGACUGAAUUGCAGC	::::::. ::. :..::::::	GCUGCAGGUCGAUUUGGAAAU	Translation		1
novel_112	Cluster-15957.143487	4.5	-1	1	21	1681	1701	AUUUCCGGACUGAAUUGCAGC	::::::. ::. :..::::::	GCUGCAGGUCGAUUUGGAAAU	Translation		1
novel_112	Cluster-15957.172319	4.5	-1	1	21	1943	1963	AUUUCCGGACUGAAUUGCAGC	:::::: ::. ::..:::.::	GCUGCAUUUUUGUUUGGAGAU	Translation		1
novel_112	Cluster-15957.172313	4.5	-1	1	21	2345	2365	AUUUCCGGACUGAAUUGCAGC	:::::: ::. ::..:::.::	GCUGCAUUUUUGUUUGGAGAU	Translation		1
novel_112	Cluster-15957.172317	4.5	-1	1	21	2345	2365	AUUUCCGGACUGAAUUGCAGC	:::::: ::. ::..:::.::	GCUGCAUUUUUGUUUGGAGAU	Translation		1
novel_112	Cluster-15957.172316	4.5	-1	1	21	2345	2365	AUUUCCGGACUGAAUUGCAGC	:::::: ::. ::..:::.::	GCUGCAUUUUUGUUUGGAGAU	Translation		1
novel_112	Cluster-15957.172318	4.5	-1	1	21	2345	2365	AUUUCCGGACUGAAUUGCAGC	:::::: ::. ::..:::.::	GCUGCAUUUUUGUUUGGAGAU	Translation		1
novel_112	Cluster-15957.172310	4.5	-1	1	21	2345	2365	AUUUCCGGACUGAAUUGCAGC	:::::: ::. ::..:::.::	GCUGCAUUUUUGUUUGGAGAU	Translation		1
novel_112	Cluster-15957.172314	4.5	-1	1	21	2345	2365	AUUUCCGGACUGAAUUGCAGC	:::::: ::. ::..:::.::	GCUGCAUUUUUGUUUGGAGAU	Translation		1
novel_112	Cluster-15957.192560	4.5	-1	1	21	2345	2365	AUUUCCGGACUGAAUUGCAGC	:::::: ::. ::..:::.::	GCUGCAUUUUUGUUUGGAGAU	Translation		1
novel_112	Cluster-15957.88592	4.5	-1	1	21	163	183	AUUUCCGGACUGAAUUGCAGC	:::...:::::::: ::: :	UCUGUGGUUCAGUCCAGAAUU	Cleavage		1
novel_112	Cluster-15957.62098	4.5	-1	1	21	631	651	AUUUCCGGACUGAAUUGCAGC	:::::::: . ::.:::.::	UCUGCAAUUAGUUCUGGAGAU	Translation		1
novel_112	Cluster-15957.85678	4.5	-1	1	21	631	651	AUUUCCGGACUGAAUUGCAGC	:::::::: . ::.:::.::	UCUGCAAUUAGUUCUGGAGAU	Translation		1
novel_112	Cluster-15957.151425	4.5	-1	1	21	631	651	AUUUCCGGACUGAAUUGCAGC	:::::::: . ::.:::.::	UCUGCAAUUAGUUCUGGAGAU	Translation		1
novel_112	Cluster-15957.85675	4.5	-1	1	21	631	651	AUUUCCGGACUGAAUUGCAGC	:::::::: . ::.:::.::	UCUGCAAUUAGUUCUGGAGAU	Translation		1
novel_112	Cluster-15957.147563	4.5	-1	1	21	631	651	AUUUCCGGACUGAAUUGCAGC	:::::::: . ::.:::.::	UCUGCAAUUAGUUCUGGAGAU	Translation		1
novel_112	Cluster-15957.88591	4.5	-1	1	21	1861	1881	AUUUCCGGACUGAAUUGCAGC	:::...:::::::: ::: :	UCUGUGGUUCAGUCCAGAAUU	Cleavage		1
novel_112	Cluster-15957.88596	4.5	-1	1	21	5179	5199	AUUUCCGGACUGAAUUGCAGC	:::...:::::::: ::: :	UCUGUGGUUCAGUCCAGAAUU	Cleavage		1
novel_112	Cluster-15957.88594	4.5	-1	1	21	5233	5253	AUUUCCGGACUGAAUUGCAGC	:::...:::::::: ::: :	UCUGUGGUUCAGUCCAGAAUU	Cleavage		1
novel_112	Cluster-20689.0	4.5	-1	1	21	178	198	AUUUCCGGACUGAAUUGCAGC	:.: .:::::::: : :::::	GUUAUAAUUCAGUACAGAAAU	Cleavage		1
novel_112	Cluster-15957.38461	4.5	-1	1	21	67	87	AUUUCCGGACUGAAUUGCAGC	.:::::::..:::.: :.:	AUUGCAAUUUGGUCUGCAGAG	Cleavage		1
novel_112	Cluster-15826.1	4.5	-1	1	21	14	34	AUUUCCGGACUGAAUUGCAGC	:::: :::.:::.: ::::	UCUGCUAUUUAGUUCUGAAAC	Cleavage		1
novel_112	Cluster-1614.0	4.5	-1	1	21	1289	1309	AUUUCCGGACUGAAUUGCAGC	.:::.:::.:::. :::.:	CUUGCGAUUUAGUUGGGAGAC	Cleavage		1
novel_112	Cluster-15957.84499	4.5	-1	1	21	271	292	AUUUCCGGACUGAAUU-GCAGC	:::. ::::::::. ::::::	UCUGUGAAUUCAGUUAGGAAAU	Cleavage		1
novel_112	Cluster-15957.84494	4.5	-1	1	21	271	292	AUUUCCGGACUGAAUU-GCAGC	:::. ::::::::. ::::::	UCUGUGAAUUCAGUUAGGAAAU	Cleavage		1
novel_112	Cluster-15957.84495	4.5	-1	1	21	271	292	AUUUCCGGACUGAAUU-GCAGC	:::. ::::::::. ::::::	UCUGUGAAUUCAGUUAGGAAAU	Cleavage		1
novel_112	Cluster-15957.38460	4.5	-1	1	21	67	87	AUUUCCGGACUGAAUUGCAGC	.:::::::..:::.: :.:	AUUGCAAUUUGGUCUGCAGAG	Cleavage		1
novel_112	Cluster-15957.155757	4.5	-1	1	21	2461	2481	AUUUCCGGACUGAAUUGCAGC	.:::::: :.:::.::..:	AUUGCAAUACGGUCUGGGGAA	Cleavage		1
novel_112	Cluster-15957.158558	4.5	-1	1	21	181	201	AUUUCCGGACUGAAUUGCAGC	.::.::::.: ::.::...:	CUUGUAAUUUAUUCUGGGGGU	Translation		1
novel_112	Cluster-15957.218561	4.5	-1	1	21	181	201	AUUUCCGGACUGAAUUGCAGC	.::.::::.: ::.::...:	CUUGUAAUUUAUUCUGGGGGU	Translation		1
novel_112	Cluster-15957.42400	4.5	-1	1	21	23	43	AUUUCCGGACUGAAUUGCAGC	:::::::::. ::.:::	CAAACAAUUCAGUUGGGGAAU	Cleavage		1
novel_113	Cluster-15957.28486	4.5	-1	1	23	2464	2486	AGCGAACUGCCUUGUUGCCUGGC	::.::::.::.: :::::. ::	ACCGGGCAGCAGGCCAGUUUCCU	Translation		1
novel_113	Cluster-1666.0	4.5	-1	1	23	99	120	AGCGAACUGCCUUGUUGCCUGGC	::.. ::::::::: ::::::.:	GCUGAGCAACAAGG-AGUUCGUU	Cleavage		1
novel_113	Cluster-14474.0	4.5	-1	1	23	383	405	AGCGAACUGCCUUGUUGCCUGGC	: :::: .:..::::.:::::.	GGCAGGAGAUGAGGCGGUUCGUG	Cleavage		1
novel_113	Cluster-3002.0	4.5	-1	1	23	81	103	AGCGAACUGCCUUGUUGCCUGGC	: :::::: :.:::..:::.:.	GGCAGGCACCGAGGUGGUUUGUG	Cleavage		1
novel_113	Cluster-15957.48589	4.5	-1	1	23	11	33	AGCGAACUGCCUUGUUGCCUGGC	::.. :::::.:::::::: .:	GCUGUUCAACAGGGCAGUUCAUU	Cleavage		1
novel_113	Cluster-15957.205466	4.5	-1	1	23	11	33	AGCGAACUGCCUUGUUGCCUGGC	::.. :::::.:::::::: .:	GCUGUUCAACAGGGCAGUUCAUU	Cleavage		1
novel_113	Cluster-15957.48591	4.5	-1	1	23	11	33	AGCGAACUGCCUUGUUGCCUGGC	::.. :::::.:::::::: .:	GCUGUUCAACAGGGCAGUUCAUU	Cleavage		1
novel_113	Cluster-15957.48593	4.5	-1	1	23	11	33	AGCGAACUGCCUUGUUGCCUGGC	::.. :::::.:::::::: .:	GCUGUUCAACAGGGCAGUUCAUU	Cleavage		1
novel_113	Cluster-15957.48588	4.5	-1	1	23	11	33	AGCGAACUGCCUUGUUGCCUGGC	::.. :::::.:::::::: .:	GCUGUUCAACAGGGCAGUUCAUU	Cleavage		1
novel_113	Cluster-15957.27382	4.5	-1	1	23	11	33	AGCGAACUGCCUUGUUGCCUGGC	::.. :::::.:::::::: .:	GCUGUUCAACAGGGCAGUUCAUU	Cleavage		1
novel_113	Cluster-15957.48594	4.5	-1	1	23	11	33	AGCGAACUGCCUUGUUGCCUGGC	::.. :::::.:::::::: .:	GCUGUUCAACAGGGCAGUUCAUU	Cleavage		1
novel_113	Cluster-15957.48587	4.5	-1	1	23	11	33	AGCGAACUGCCUUGUUGCCUGGC	::.. :::::.:::::::: .:	GCUGUUCAACAGGGCAGUUCAUU	Cleavage		1
novel_113	Cluster-24505.0	4.5	-1	1	23	75	97	AGCGAACUGCCUUGUUGCCUGGC	:::: :.::: ::.::::::	AACAGGAAGCAAAGCGGUUCGCC	Translation		1
novel_113	Cluster-15957.188357	4.5	-1	1	23	120	142	AGCGAACUGCCUUGUUGCCUGGC	:..:: ::..: :::::::::	UCUGGGAAAUGAAGCAGUUCGCG	Translation		1
novel_113	Cluster-15957.188359	4.5	-1	1	23	120	142	AGCGAACUGCCUUGUUGCCUGGC	:..:: ::..: :::::::::	UCUGGGAAAUGAAGCAGUUCGCG	Translation		1
novel_113	Cluster-15957.20546	4.5	-1	1	23	420	442	AGCGAACUGCCUUGUUGCCUGGC	:..:: ::..: :::::::::	UCUGGGAAAUGAAGCAGUUCGCG	Translation		1
novel_113	Cluster-15957.188355	4.5	-1	1	23	420	442	AGCGAACUGCCUUGUUGCCUGGC	:..:: ::..: :::::::::	UCUGGGAAAUGAAGCAGUUCGCG	Translation		1
novel_113	Cluster-15957.188356	4.5	-1	1	23	420	442	AGCGAACUGCCUUGUUGCCUGGC	:..:: ::..: :::::::::	UCUGGGAAAUGAAGCAGUUCGCG	Translation		1
novel_113	Cluster-15957.177255	4.5	-1	1	23	414	436	AGCGAACUGCCUUGUUGCCUGGC	:..:: :::.:: ::::::: :	CCUGGGAAACGAGCCAGUUCGGU	Translation		1
novel_113	Cluster-15957.177254	4.5	-1	1	23	414	436	AGCGAACUGCCUUGUUGCCUGGC	:..:: :::.:: ::::::: :	CCUGGGAAACGAGCCAGUUCGGU	Translation		1
novel_113	Cluster-15957.206043	4.5	-1	1	23	161	183	AGCGAACUGCCUUGUUGCCUGGC	:::.:...:::::::::	AGAUGGCGAUGGGGCAGUUCGGC	Cleavage		1
novel_113	Cluster-15957.80800	4.5	-1	1	23	161	183	AGCGAACUGCCUUGUUGCCUGGC	:::.:...:::::::::	AGAUGGCGAUGGGGCAGUUCGGC	Cleavage		1
novel_113	Cluster-15957.80799	4.5	-1	1	23	161	183	AGCGAACUGCCUUGUUGCCUGGC	:::.:...:::::::::	AGAUGGCGAUGGGGCAGUUCGGC	Cleavage		1
novel_113	Cluster-15957.105341	4.5	-1	1	23	215	237	AGCGAACUGCCUUGUUGCCUGGC	:. : :.:.::::::: ::.:.:	GUGAUGUAGCAAGGCACUUUGUU	Cleavage		1
novel_113	Cluster-15957.106203	4.5	-1	1	23	990	1012	AGCGAACUGCCUUGUUGCCUGGC	:: :::::::::: :::::	UGCAAACAACAAGGCAAUUCGCC	Cleavage		1
novel_113	Cluster-15957.169884	4.5	-1	1	23	215	237	AGCGAACUGCCUUGUUGCCUGGC	:. : :.:.::::::: ::.:.:	GUGAUGUAGCAAGGCACUUUGUU	Cleavage		1
novel_113	Cluster-15957.169885	4.5	-1	1	23	215	237	AGCGAACUGCCUUGUUGCCUGGC	:. : :.:.::::::: ::.:.:	GUGAUGUAGCAAGGCACUUUGUU	Cleavage		1
novel_113	Cluster-15957.73726	4.5	-1	1	23	215	237	AGCGAACUGCCUUGUUGCCUGGC	:. : :.:.::::::: ::.:.:	GUGAUGUAGCAAGGCACUUUGUU	Cleavage		1
novel_113	Cluster-15957.95578	4.5	-1	1	23	1851	1873	AGCGAACUGCCUUGUUGCCUGGC	.:: .:.::::::::: :::	UAUAGCUAGCAAGGCAGUGCGCA	Cleavage		1
novel_113	Cluster-13698.0	4.5	-1	1	23	113	135	AGCGAACUGCCUUGUUGCCUGGC	:: : :.:::::::. :::::	UCCUGUCGACAAGGCGUUUCGCC	Cleavage		1
novel_113	Cluster-15957.25034	4.5	-1	1	23	711	733	AGCGAACUGCCUUGUUGCCUGGC	:.: ::.:::::..:::. ::	CACGGACAGCAAGGUGGUUUUCU	Cleavage		1
novel_113	Cluster-15957.25031	4.5	-1	1	23	711	733	AGCGAACUGCCUUGUUGCCUGGC	:.: ::.:::::..:::. ::	CACGGACAGCAAGGUGGUUUUCU	Cleavage		1
novel_113	Cluster-15957.25033	4.5	-1	1	23	711	733	AGCGAACUGCCUUGUUGCCUGGC	:.: ::.:::::..:::. ::	CACGGACAGCAAGGUGGUUUUCU	Cleavage		1
novel_113	Cluster-26262.0	4.5	-1	1	23	45	67	AGCGAACUGCCUUGUUGCCUGGC	:..: :: ::::::::: .:.:	CCUGGCCACCAAGGCAGUAUGUU	Cleavage		1
novel_113	Cluster-15957.172363	4.5	-1	1	23	138	160	AGCGAACUGCCUUGUUGCCUGGC	:::::: ::: :.:::.::	AGAAGGCAAGAAGUCGGUUUGCG	Translation		1
novel_113	Cluster-15957.49799	4.5	-1	1	23	637	659	AGCGAACUGCCUUGUUGCCUGGC	::::.:::.::::::.	AUCCUCCAACGAGGUAGUUCGUG	Cleavage		1
novel_113	Cluster-15957.43258	4.5	-1	1	23	89	111	AGCGAACUGCCUUGUUGCCUGGC	::: :::::: ::: :.:::	CUGAGGGAACAAGACAGGUUGCU	Translation		1
novel_113	Cluster-15957.59322	4.5	-1	1	23	89	111	AGCGAACUGCCUUGUUGCCUGGC	::: :::::: ::: :.:::	CUGAGGGAACAAGACAGGUUGCU	Translation		1
novel_138	Cluster-11024.0	4.5	-1	1	25	685	709	AUAUGACCAGUCUGGCGGUGAGCCC	: ::.:::::.::: :::.::.	CUGAUCGCCGCCGGACCGGUUAUGG	Cleavage		1
novel_138	Cluster-11024.1	4.5	-1	1	25	685	709	AUAUGACCAGUCUGGCGGUGAGCCC	: ::.:::::.::: :::.::.	CUGAUCGCCGCCGGACCGGUUAUGG	Cleavage		1
novel_138	Cluster-15957.178736	4.5	-1	1	25	389	413	AUAUGACCAGUCUGGCGGUGAGCCC	:.:. :: ::.:.::::::: ::	AAGUUUUCCUCCGGGCUGGUCAGAU	Cleavage		1
novel_138	Cluster-15957.77811	4.5	-1	1	25	3021	3045	AUAUGACCAGUCUGGCGGUGAGCCC	::::.: ..::.::::..:.:	AGUGUCACUGGUGGAUUGGUUGUGU	Cleavage		1
novel_138	Cluster-15957.97900	4.5	-1	1	25	303	327	AUAUGACCAGUCUGGCGGUGAGCCC	::::::.: :. :::.::::	CAAUGCACCGCUAAAUGGGUUAUAU	Cleavage		1
novel_138	Cluster-15957.92742	4.5	-1	1	25	303	327	AUAUGACCAGUCUGGCGGUGAGCCC	::::::.: :. :::.::::	CAAUGCACCGCUAAAUGGGUUAUAU	Cleavage		1
novel_138	Cluster-15957.92743	4.5	-1	1	25	378	402	AUAUGACCAGUCUGGCGGUGAGCCC	::::::.: :. :::.::::	CAAUGCACCGCUAAAUGGGUUAUAU	Cleavage		1
novel_138	Cluster-15957.92741	4.5	-1	1	25	378	402	AUAUGACCAGUCUGGCGGUGAGCCC	::::::.: :. :::.::::	CAAUGCACCGCUAAAUGGGUUAUAU	Cleavage		1
novel_164	Cluster-1975.0	4.5	-1	1	24	358	381	GAAGGAUUGCUACAAAACGUUAGA	::...:::::: .:::::.: ::	ACUGGUGUUUUGAGGCAAUUCCUC	Cleavage		1
novel_164	Cluster-15957.168687	4.5	-1	1	24	20	43	GAAGGAUUGCUACAAAACGUUAGA	:: :::: ::: :: :::::.:::	UCCAACGAUUUAUAACAAUCUUUC	Translation		1
novel_164	Cluster-15957.162141	4.5	-1	1	24	263	286	GAAGGAUUGCUACAAAACGUUAGA	:::: :::::: .:.:.::.:::	UCUACAGUUUUGGGGUAGUCUUUC	Cleavage		1
novel_164	Cluster-15957.197123	4.5	-1	1	24	1964	1987	GAAGGAUUGCUACAAAACGUUAGA	::: ::: ::::.:::.::::	UCUCCCGUCUUGUGGCAGUCCUCU	Cleavage		1
novel_164	Cluster-15957.147015	4.5	-1	1	24	177	200	GAAGGAUUGCUACAAAACGUUAGA	::: :.: :: ::::::::.:: :	UCUCAUGCUUAGUAGCAAUUCUAC	Cleavage		1
novel_164	Cluster-15957.201389	4.5	-1	1	24	96	119	GAAGGAUUGCUACAAAACGUUAGA	::: :.: :: ::::::::.:: :	UCUCAUGCUUAGUAGCAAUUCUAC	Cleavage		1
novel_164	Cluster-37628.0	4.5	-1	1	24	78	101	GAAGGAUUGCUACAAAACGUUAGA	::: :.: :: ::::::::.:: :	UCUCAUGCUUAGUAGCAAUUCUAC	Cleavage		1
novel_164	Cluster-15957.118208	4.5	-1	1	24	26	49	GAAGGAUUGCUACAAAACGUUAGA	:.: :: ::: ::::.:.:.:::	UUUCACUUUUCGUAGUAGUUCUUA	Cleavage		1
novel_164	Cluster-15957.92536	4.5	-1	1	24	1942	1965	GAAGGAUUGCUACAAAACGUUAGA	::: :: :: ::::::::::	AACAACUUUGUGCAGCAAUCCUUA	Cleavage		1
novel_164	Cluster-15957.92538	4.5	-1	1	24	790	813	GAAGGAUUGCUACAAAACGUUAGA	::: :: :: ::::::::::	AACAACUUUGUGCAGCAAUCCUUA	Cleavage		1
novel_164	Cluster-15957.171810	4.5	-1	1	24	110	133	GAAGGAUUGCUACAAAACGUUAGA	::::: :: ::::::::::	UGAAACGUAGUGAAGCAAUCCUUA	Cleavage		1
novel_164	Cluster-15957.146651	4.5	-1	1	24	88	111	GAAGGAUUGCUACAAAACGUUAGA	::: :: :: ::::::::::	AACAACUUUGUGCAGCAAUCCUUA	Cleavage		1
novel_164	Cluster-15957.147413	4.5	-1	1	24	536	559	GAAGGAUUGCUACAAAACGUUAGA	::: : ::::.: :::.::::	AUCAACCUAUUGUGGGAAUUCUUC	Cleavage		1
novel_164	Cluster-15957.87384	4.5	-1	1	24	536	559	GAAGGAUUGCUACAAAACGUUAGA	::: : ::::.: :::.::::	AUCAACCUAUUGUGGGAAUUCUUC	Cleavage		1
novel_164	Cluster-15957.150439	4.5	-1	1	24	536	559	GAAGGAUUGCUACAAAACGUUAGA	::: : ::::.: :::.::::	AUCAACCUAUUGUGGGAAUUCUUC	Cleavage		1
novel_164	Cluster-15957.199576	4.5	-1	1	24	822	845	GAAGGAUUGCUACAAAACGUUAGA	:.::::: :: :::: :.:::	GAAAGCGUUUAGUCGCAAACUUUC	Translation		1
novel_164	Cluster-15957.70665	4.5	-1	1	22	1	22	GAAGGAUUGCUACAAAACGUUA	:::: :: ::.:: ::.::::	AAACGCUUAGUGGCCAUUCUUC	Cleavage		1
novel_164	Cluster-15957.182810	4.5	-1	1	24	33	56	GAAGGAUUGCUACAAAACGUUAGA	:::::::::::.:::	UACACGCCCUUGUAGCAAUCUUUC	Cleavage		1
novel_164	Cluster-15957.182812	4.5	-1	1	24	33	56	GAAGGAUUGCUACAAAACGUUAGA	:::::::::::.:::	UACACGCCCUUGUAGCAAUCUUUC	Cleavage		1
novel_164	Cluster-15957.182805	4.5	-1	1	24	33	56	GAAGGAUUGCUACAAAACGUUAGA	:::::::::::.:::	UACACGCCCUUGUAGCAAUCUUUC	Cleavage		1
novel_164	Cluster-15957.182806	4.5	-1	1	24	33	56	GAAGGAUUGCUACAAAACGUUAGA	:::::::::::.:::	UACACGCCCUUGUAGCAAUCUUUC	Cleavage		1
novel_164	Cluster-15957.182804	4.5	-1	1	24	33	56	GAAGGAUUGCUACAAAACGUUAGA	:::::::::::.:::	UACACGCCCUUGUAGCAAUCUUUC	Cleavage		1
novel_164	Cluster-15957.209135	4.5	-1	1	24	275	298	GAAGGAUUGCUACAAAACGUUAGA	:. .. ::::::: :.:::::::	UUCGGGGUUUUGUCCCGAUCCUUC	Translation		1
novel_219	Cluster-15957.114558	4.5	-1	1	24	1	24	ACCUGCAGUGUGCCCGGUCGACCG	: :::::.: ::::.::::::	AGAUCGACUGUUCACAUUGCAGGG	Cleavage		1
novel_219	Cluster-15957.123602	4.5	-1	1	24	1	24	ACCUGCAGUGUGCCCGGUCGACCG	: :::::.: ::::.::::::	AGAUCGACUGUUCACAUUGCAGGG	Cleavage		1
novel_219	Cluster-15957.54357	4.5	-1	1	24	1	24	ACCUGCAGUGUGCCCGGUCGACCG	: :::::.: ::::.::::::	AGAUCGACUGUUCACAUUGCAGGG	Cleavage		1
novel_219	Cluster-15957.115259	4.5	-1	1	24	283	306	ACCUGCAGUGUGCCCGGUCGACCG	: :::.. :: :::::::..:::	GGAUCGGUAGGCCACACUGUGGGU	Cleavage		1
novel_219	Cluster-15957.117169	4.5	-1	1	24	25	48	ACCUGCAGUGUGCCCGGUCGACCG	:.:.:.::: ::.::::: ::	GAAUUGGCUGGGAACGCUGCACGU	Cleavage		1
novel_219	Cluster-15957.106670	4.5	-1	1	24	100	123	ACCUGCAGUGUGCCCGGUCGACCG	:.:.:.::: ::.::::: ::	GAAUUGGCUGGGAACGCUGCACGU	Cleavage		1
novel_219	Cluster-15957.109266	4.5	-1	1	24	226	249	ACCUGCAGUGUGCCCGGUCGACCG	:.:.:.::: ::.::::: ::	GAAUUGGCUGGGAACGCUGCACGU	Cleavage		1
novel_219	Cluster-15957.109267	4.5	-1	1	24	220	243	ACCUGCAGUGUGCCCGGUCGACCG	:.:.:.::: ::.::::: ::	GAAUUGGCUGGGAACGCUGCACGU	Cleavage		1
novel_219	Cluster-15957.118544	4.5	-1	1	24	83	106	ACCUGCAGUGUGCCCGGUCGACCG	::. ::.: ::::.:::.:::	UUGUUCACUGUGCACGCUGUAGGG	Cleavage		1
novel_219	Cluster-15957.47050	4.5	-1	1	24	541	564	ACCUGCAGUGUGCCCGGUCGACCG	: :.:...: ::: .::::::::	AGUUUGGUUGAGCAAGCUGCAGGU	Translation		1
novel_219	Cluster-15957.47051	4.5	-1	1	24	541	564	ACCUGCAGUGUGCCCGGUCGACCG	: :.:...: ::: .::::::::	AGUUUGGUUGAGCAAGCUGCAGGU	Translation		1
novel_219	Cluster-15957.115416	4.5	-1	1	24	625	648	ACCUGCAGUGUGCCCGGUCGACCG	: :.:...: ::: .::::::::	AGUUUGGUUGAGCAAGCUGCAGGU	Translation		1
novel_219	Cluster-15957.162268	4.5	-1	1	24	220	243	ACCUGCAGUGUGCCCGGUCGACCG	.:: .:::::::.:::::	AUAAUGAGUGGGCACAUUGCAGAA	Cleavage		1
novel_219	Cluster-15957.162283	4.5	-1	1	24	220	243	ACCUGCAGUGUGCCCGGUCGACCG	.:: .:::::::.:::::	AUAAUGAGUGGGCACAUUGCAGAA	Cleavage		1
novel_219	Cluster-15957.190424	4.5	-1	1	24	220	243	ACCUGCAGUGUGCCCGGUCGACCG	.:: .:::::::.:::::	AUAAUGAGUGGGCACAUUGCAGAA	Cleavage		1
novel_219	Cluster-15957.162272	4.5	-1	1	24	220	243	ACCUGCAGUGUGCCCGGUCGACCG	.:: .:::::::.:::::	AUAAUGAGUGGGCACAUUGCAGAA	Cleavage		1
novel_219	Cluster-15957.162286	4.5	-1	1	24	430	453	ACCUGCAGUGUGCCCGGUCGACCG	.:: .:::::::.:::::	AUAAUGAGUGGGCACAUUGCAGAA	Cleavage		1
novel_219	Cluster-15957.162269	4.5	-1	1	24	430	453	ACCUGCAGUGUGCCCGGUCGACCG	.:: .:::::::.:::::	AUAAUGAGUGGGCACAUUGCAGAA	Cleavage		1
novel_219	Cluster-15957.162274	4.5	-1	1	24	430	453	ACCUGCAGUGUGCCCGGUCGACCG	.:: .:::::::.:::::	AUAAUGAGUGGGCACAUUGCAGAA	Cleavage		1
novel_219	Cluster-15957.162271	4.5	-1	1	24	430	453	ACCUGCAGUGUGCCCGGUCGACCG	.:: .:::::::.:::::	AUAAUGAGUGGGCACAUUGCAGAA	Cleavage		1
novel_219	Cluster-15957.54104	4.5	-1	1	24	430	453	ACCUGCAGUGUGCCCGGUCGACCG	.:: .:::::::.:::::	AUAAUGAGUGGGCACAUUGCAGAA	Cleavage		1
novel_219	Cluster-15957.162278	4.5	-1	1	24	430	453	ACCUGCAGUGUGCCCGGUCGACCG	.:: .:::::::.:::::	AUAAUGAGUGGGCACAUUGCAGAA	Cleavage		1
novel_219	Cluster-15957.71309	4.5	-1	1	24	919	942	ACCUGCAGUGUGCCCGGUCGACCG	.:.:::::..: .::::::	GCUAUGGCCGGGUGCUUUGCAGGG	Cleavage		1
novel_219	Cluster-15957.5423	4.5	-1	1	24	181	204	ACCUGCAGUGUGCCCGGUCGACCG	: :::::::..:.::.: ::	GAAGCAACCGGGCGUAUUGUAUGU	Cleavage		1
novel_229	Cluster-15957.103403	4.5	-1	1	23	41	63	AAGCGUGACUCCUGAAUUAAAGG	:::: :::.:::: :::: :::	ACUUUCAUUUAGGAUUCACCCUU	Cleavage		1
novel_229	Cluster-15957.44104	4.5	-1	1	23	91	113	AAGCGUGACUCCUGAAUUAAAGG	:::..::::::. :::.:::	AAUUUGGUUCAGGGUUCAUGCUC	Cleavage		1
novel_229	Cluster-15957.131641	4.5	-1	1	23	1212	1234	AAGCGUGACUCCUGAAUUAAAGG	:. ::: ::.::::::: ::.:	CUGUUAUUUUAGGAGUCCCGUUG	Cleavage		1
novel_229	Cluster-15957.31521	4.5	-1	1	23	1188	1210	AAGCGUGACUCCUGAAUUAAAGG	:. ::: ::.::::::: ::.:	CUGUUAUUUUAGGAGUCCCGUUG	Cleavage		1
novel_229	Cluster-15957.31514	4.5	-1	1	23	1188	1210	AAGCGUGACUCCUGAAUUAAAGG	:. ::: ::.::::::: ::.:	CUGUUAUUUUAGGAGUCCCGUUG	Cleavage		1
novel_229	Cluster-15957.31515	4.5	-1	1	23	1212	1234	AAGCGUGACUCCUGAAUUAAAGG	:. ::: ::.::::::: ::.:	CUGUUAUUUUAGGAGUCCCGUUG	Cleavage		1
novel_229	Cluster-15957.31522	4.5	-1	1	23	1188	1210	AAGCGUGACUCCUGAAUUAAAGG	:. ::: ::.::::::: ::.:	CUGUUAUUUUAGGAGUCCCGUUG	Cleavage		1
novel_229	Cluster-15957.31523	4.5	-1	1	23	441	463	AAGCGUGACUCCUGAAUUAAAGG	:. ::: ::.::::::: ::.:	CUGUUAUUUUAGGAGUCCCGUUG	Cleavage		1
novel_229	Cluster-15957.31519	4.5	-1	1	23	441	463	AAGCGUGACUCCUGAAUUAAAGG	:. ::: ::.::::::: ::.:	CUGUUAUUUUAGGAGUCCCGUUG	Cleavage		1
novel_229	Cluster-15957.31526	4.5	-1	1	23	441	463	AAGCGUGACUCCUGAAUUAAAGG	:. ::: ::.::::::: ::.:	CUGUUAUUUUAGGAGUCCCGUUG	Cleavage		1
novel_229	Cluster-15957.31525	4.5	-1	1	23	441	463	AAGCGUGACUCCUGAAUUAAAGG	:. ::: ::.::::::: ::.:	CUGUUAUUUUAGGAGUCCCGUUG	Cleavage		1
novel_229	Cluster-15957.184701	4.5	-1	1	23	967	989	AAGCGUGACUCCUGAAUUAAAGG	.:: :. ::::::: ::: ::::	UCUGUGCUUCAGGAUUCAAGCUU	Cleavage		1
novel_229	Cluster-15957.156012	4.5	-1	1	23	967	989	AAGCGUGACUCCUGAAUUAAAGG	.:: :. ::::::: ::: ::::	UCUGUGCUUCAGGAUUCAAGCUU	Cleavage		1
novel_229	Cluster-15957.156013	4.5	-1	1	23	967	989	AAGCGUGACUCCUGAAUUAAAGG	.:: :. ::::::: ::: ::::	UCUGUGCUUCAGGAUUCAAGCUU	Cleavage		1
novel_229	Cluster-15957.80741	4.5	-1	1	23	1417	1440	AAGC-GUGACUCCUGAAUUAAAGG	:::::::::::::: :.::	GAUCGAAUUCAGGAGUCACUGUUU	Cleavage		1
novel_229	Cluster-15957.109649	4.5	-1	1	23	469	490	AAGCGUGACUCCUGAAUUAAAGG	::::.:: .::::::: ::::	AAUUUAGUU-GGGAGUCAAGCUU	Cleavage		1
novel_229	Cluster-15957.49957	4.5	-1	1	23	5	28	AAGCGUGACUCCUG-AAUUAAAGG	::.::: :::::: .::::::	UAAUUGAUUACAGGAGAUACGCUU	Cleavage		1
novel_229	Cluster-15957.48151	4.5	-1	1	23	1203	1225	AAGCGUGACUCCUGAAUUAAAGG	.: :: ::: ::::::.:.:: :	UCAUUCAUUAAGGAGUUAUGCAU	Cleavage		1
novel_255	Cluster-15957.16579	4.5	-1	1	21	52	72	UUCUUUCCCUGCAUUUUCUGC	:::::.:::::: :::::	UCAGAAGAUGCAGAGAAAGUG	Cleavage		1
novel_255	Cluster-15957.16581	4.5	-1	1	21	181	201	UUCUUUCCCUGCAUUUUCUGC	:::::.:::::: :::::	UCAGAAGAUGCAGAGAAAGUG	Cleavage		1
novel_255	Cluster-15957.183792	4.5	-1	1	21	181	201	UUCUUUCCCUGCAUUUUCUGC	:::::.:::::: :::::	UCAGAAGAUGCAGAGAAAGUG	Cleavage		1
novel_255	Cluster-15957.16578	4.5	-1	1	21	52	72	UUCUUUCCCUGCAUUUUCUGC	:::::.:::::: :::::	UCAGAAGAUGCAGAGAAAGUG	Cleavage		1
novel_255	Cluster-6000.0	4.5	-1	1	21	277	297	UUCUUUCCCUGCAUUUUCUGC	::::::.: ::::: .::::.	GCAGAAGAAGCAGGAGAAGAG	Cleavage		1
novel_255	Cluster-15957.16582	4.5	-1	1	21	181	201	UUCUUUCCCUGCAUUUUCUGC	:::::.:::::: :::::	UCAGAAGAUGCAGAGAAAGUG	Cleavage		1
novel_255	Cluster-15957.63899	4.5	-1	1	21	163	183	UUCUUUCCCUGCAUUUUCUGC	::::::.:::: : :.:.:::	GCAGAAGAUGCCGAGGAGGAA	Translation		1
novel_255	Cluster-15957.219739	4.5	-1	1	21	907	927	UUCUUUCCCUGCAUUUUCUGC	:::::..:::.::::..: :.	GCAGAGGAUGUAGGGGGAAAG	Cleavage		1
novel_255	Cluster-15957.131267	4.5	-1	1	21	326	346	UUCUUUCCCUGCAUUUUCUGC	::::::.::::::: . :::.	GCAGAAGAUGCAGGAGCAGAG	Cleavage		1
novel_255	Cluster-15957.80056	4.5	-1	1	21	326	346	UUCUUUCCCUGCAUUUUCUGC	::::::.::::::: . :::.	GCAGAAGAUGCAGGAGCAGAG	Cleavage		1
novel_255	Cluster-15957.138343	4.5	-1	1	21	326	346	UUCUUUCCCUGCAUUUUCUGC	::::::.::::::: . :::.	GCAGAAGAUGCAGGAGCAGAG	Cleavage		1
novel_255	Cluster-15957.106965	4.5	-1	1	21	326	346	UUCUUUCCCUGCAUUUUCUGC	::::::.::::::: . :::.	GCAGAAGAUGCAGGAGCAGAG	Cleavage		1
novel_255	Cluster-15957.55261	4.5	-1	1	21	475	495	UUCUUUCCCUGCAUUUUCUGC	::::::.: ::.:::.: :::	GCAGAAGAAGCGGGGGAUGAA	Cleavage		1
novel_255	Cluster-15957.55260	4.5	-1	1	21	475	495	UUCUUUCCCUGCAUUUUCUGC	::::::.: ::.:::.: :::	GCAGAAGAAGCGGGGGAUGAA	Cleavage		1
novel_255	Cluster-15957.55259	4.5	-1	1	21	475	495	UUCUUUCCCUGCAUUUUCUGC	::::::.: ::.:::.: :::	GCAGAAGAAGCGGGGGAUGAA	Cleavage		1
novel_255	Cluster-15957.80055	4.5	-1	1	21	326	346	UUCUUUCCCUGCAUUUUCUGC	::::::.::::::: . :::.	GCAGAAGAUGCAGGAGCAGAG	Cleavage		1
novel_255	Cluster-15957.106967	4.5	-1	1	21	326	346	UUCUUUCCCUGCAUUUUCUGC	::::::.::::::: . :::.	GCAGAAGAUGCAGGAGCAGAG	Cleavage		1
novel_255	Cluster-15957.79667	4.5	-1	1	21	163	183	UUCUUUCCCUGCAUUUUCUGC	::::::.:::: : :.:.:::	GCAGAAGAUGCCGAGGAGGAA	Translation		1
novel_255	Cluster-15957.16583	4.5	-1	1	21	52	72	UUCUUUCCCUGCAUUUUCUGC	:::::.:::::: :::::	UCAGAAGAUGCAGAGAAAGUG	Cleavage		1
novel_255	Cluster-15957.16577	4.5	-1	1	21	181	201	UUCUUUCCCUGCAUUUUCUGC	:::::.:::::: :::::	UCAGAAGAUGCAGAGAAAGUG	Cleavage		1
novel_255	Cluster-15957.45256	4.5	-1	1	21	89	109	UUCUUUCCCUGCAUUUUCUGC	::::::.: :::: :..::::	GCAGAAGAAGCAGAGGGAGAA	Cleavage		1
novel_255	Cluster-15957.45259	4.5	-1	1	21	89	109	UUCUUUCCCUGCAUUUUCUGC	::::::.: :::: :..::::	GCAGAAGAAGCAGAGGGAGAA	Cleavage		1
novel_255	Cluster-15957.55262	4.5	-1	1	21	475	495	UUCUUUCCCUGCAUUUUCUGC	::::::.: ::.:::.: :::	GCAGAAGAAGCGGGGGAUGAA	Cleavage		1
novel_255	Cluster-15957.23726	4.5	-1	1	21	10	32	UUCUUUCCCUGCAUU--UUCUGC	:::::: :::::::: ::::.:	GCAGAAGUAAUGCAGGCAAAGGA	Cleavage		1
novel_255	Cluster-15957.151022	4.5	-1	1	21	331	353	UUCUUUCCCUGCAUU--UUCUGC	:::::: :::::::: ::::.:	GCAGAAGUAAUGCAGGCAAAGGA	Cleavage		1
novel_255	Cluster-15957.151020	4.5	-1	1	21	331	353	UUCUUUCCCUGCAUU--UUCUGC	:::::: :::::::: ::::.:	GCAGAAGUAAUGCAGGCAAAGGA	Cleavage		1
novel_255	Cluster-15957.190448	4.5	-1	1	21	331	353	UUCUUUCCCUGCAUU--UUCUGC	:::::: :::::::: ::::.:	GCAGAAGUAAUGCAGGCAAAGGA	Cleavage		1
novel_255	Cluster-14466.0	4.5	-1	1	21	331	353	UUCUUUCCCUGCAUU--UUCUGC	:::::: :::::::: ::::.:	GCAGAAGUAAUGCAGGCAAAGGA	Cleavage		1
novel_255	Cluster-15957.151021	4.5	-1	1	21	331	353	UUCUUUCCCUGCAUU--UUCUGC	:::::: :::::::: ::::.:	GCAGAAGUAAUGCAGGCAAAGGA	Cleavage		1
novel_255	Cluster-15957.155946	4.5	-1	1	21	334	356	UUCUUUCCCUGCAUU--UUCUGC	:::::: :::::::: ::::.:	GCAGAAGUAAUGCAGGCAAAGGA	Cleavage		1
novel_255	Cluster-15957.3558	4.5	-1	1	21	334	356	UUCUUUCCCUGCAUU--UUCUGC	:::::: :::::::: ::::.:	GCAGAAGUAAUGCAGGCAAAGGA	Cleavage		1
novel_255	Cluster-15957.109586	4.5	-1	1	21	334	356	UUCUUUCCCUGCAUU--UUCUGC	:::::: :::::::: ::::.:	GCAGAAGUAAUGCAGGCAAAGGA	Cleavage		1
novel_255	Cluster-15957.89535	4.5	-1	1	21	109	131	UUCUUUCCCUGCAUU--UUCUGC	:::::: :::::::: ::::.:	GCAGAAGUAAUGCAGGCAAAGGA	Cleavage		1
novel_255	Cluster-15957.93808	4.5	-1	1	21	10	32	UUCUUUCCCUGCAUU--UUCUGC	:::::: :::::::: ::::.:	GCAGAAGUAAUGCAGGCAAAGGA	Cleavage		1
novel_255	Cluster-15957.40893	4.5	-1	1	21	1222	1241	UUCUUUCCCUGCAUUUUCUGC	:::::::::: :::::.::..	GCAGAAAAUG-AGGGAGAGGG	Translation		1
novel_255	Cluster-39730.8	4.5	-1	1	21	32	52	UUCUUUCCCUGCAUUUUCUGC	::::: :.:::::: .::::	GCAGACAGUGCAGGAGAAGAU	Cleavage		1
novel_268	Cluster-15957.159921	4.5	-1	1	22	259	280	UAGGAUCAUCAGGAAUCAUAUC	:::.:::::::: :::: :.:.	GAUGUGAUUCCUAAUGACCUUG	Translation		1
novel_268	Cluster-15957.192218	4.5	-1	1	22	712	733	UAGGAUCAUCAGGAAUCAUAUC	:.:::::::::::: :.: .:.	GGUAUGAUUCCUGAGGGUAUUG	Cleavage		1
novel_268	Cluster-15957.151580	4.5	-1	1	22	1366	1387	UAGGAUCAUCAGGAAUCAUAUC	:::.::: :::::::.:.::	GAUGUGAAGCCUGAUGGUUCUU	Cleavage		1
novel_268	Cluster-15957.71752	4.5	-1	1	22	667	688	UAGGAUCAUCAGGAAUCAUAUC	:.::: :::.:: ::::::::	GGUAUUAUUUCUACUGAUCCUA	Translation		1
novel_268	Cluster-15957.18928	4.5	-1	1	22	715	736	UAGGAUCAUCAGGAAUCAUAUC	:.::: :::.:: ::::::::	GGUAUUAUUUCUACUGAUCCUA	Translation		1
novel_268	Cluster-15957.58773	4.5	-1	1	22	292	313	UAGGAUCAUCAGGAAUCAUAUC	:::.:: :::::: ::::::.	GAUGUGUCUCCUGAAGAUCCUG	Cleavage		1
novel_268	Cluster-15957.181778	4.5	-1	1	22	955	976	UAGGAUCAUCAGGAAUCAUAUC	:::.: : ::.::.::.::::.	GAUGUAAAUCUUGGUGGUCCUG	Cleavage		1
novel_268	Cluster-15957.107962	4.5	-1	1	22	964	985	UAGGAUCAUCAGGAAUCAUAUC	:::: :: :::::.: ::.:::	GAUAGGAAUCCUGGUCAUUCUA	Cleavage		1
novel_268	Cluster-15957.149998	4.5	-1	1	22	1717	1738	UAGGAUCAUCAGGAAUCAUAUC	:::.:: :::::: ::::::.	GAUGUGUCUCCUGAAGAUCCUG	Cleavage		1
novel_268	Cluster-15957.78074	4.5	-1	1	22	2560	2581	UAGGAUCAUCAGGAAUCAUAUC	:::. :::.: ::::::::::	GAUGAUAUUUCAGAUGAUCCUA	Translation		1
novel_268	Cluster-15957.139509	4.5	-1	1	22	262	283	UAGGAUCAUCAGGAAUCAUAUC	::. ::::::::::: :.::	AAUGAGAUUCCUGAUGUUUCUU	Cleavage		1
novel_268	Cluster-15957.134116	4.5	-1	1	22	196	217	UAGGAUCAUCAGGAAUCAUAUC	::. ::::::::::: :.::	AAUGAGAUUCCUGAUGUUUCUU	Cleavage		1
novel_268	Cluster-15957.85802	4.5	-1	1	22	196	217	UAGGAUCAUCAGGAAUCAUAUC	::. ::::::::::: :.::	AAUGAGAUUCCUGAUGUUUCUU	Cleavage		1
novel_268	Cluster-15957.71974	4.5	-1	1	22	262	283	UAGGAUCAUCAGGAAUCAUAUC	::.: .:::.:::::: :::.	AAUGUCGUUCUUGAUGAACCUG	Cleavage		1
novel_268	Cluster-15957.138152	4.5	-1	1	22	262	283	UAGGAUCAUCAGGAAUCAUAUC	::.: .:::.:::::: :::.	AAUGUCGUUCUUGAUGAACCUG	Cleavage		1
novel_268	Cluster-20235.0	4.5	-1	1	22	529	550	UAGGAUCAUCAGGAAUCAUAUC	: :.::.::..::.::.:.::	GUUGUGGUUUUUGGUGGUUCUU	Cleavage		1
novel_268	Cluster-15957.71976	4.5	-1	1	22	262	283	UAGGAUCAUCAGGAAUCAUAUC	::.: .:::.:::::: :::.	AAUGUCGUUCUUGAUGAACCUG	Cleavage		1
novel_268	Cluster-15957.105846	4.5	-1	1	22	2685	2706	UAGGAUCAUCAGGAAUCAUAUC	:::: :::::::: : ::.::	AAUAUUAUUCCUGAAGCUCUUA	Cleavage		2
novel_268	Cluster-15957.170352	4.5	-1	1	22	217	238	UAGGAUCAUCAGGAAUCAUAUC	:::::::. ::.::::..:	UCUAUGAUUUAUGGUGAUUUUU	Cleavage		1
novel_268	Cluster-15957.52764	4.5	-1	1	22	1	22	UAGGAUCAUCAGGAAUCAUAUC	:.: : :::.:: :::::.:::	GGUUUUAUUUCUCAUGAUUCUA	Translation		1
novel_268	Cluster-15957.121484	4.5	-1	1	22	646	667	UAGGAUCAUCAGGAAUCAUAUC	::::: : :::::::.:..::	GAUAUCCUCCCUGAUGGUUUUA	Cleavage		1
novel_268	Cluster-15957.52763	4.5	-1	1	22	1	22	UAGGAUCAUCAGGAAUCAUAUC	:.: : :::.:: :::::.:::	GGUUUUAUUUCUCAUGAUUCUA	Translation		1
novel_268	Cluster-15957.173490	4.5	-1	1	22	1558	1579	UAGGAUCAUCAGGAAUCAUAUC	:: .:::::.::::: : :::.	GACGUGAUUUCUGAUAAACCUG	Cleavage		1
novel_268	Cluster-15957.173493	4.5	-1	1	22	1951	1972	UAGGAUCAUCAGGAAUCAUAUC	:: .:::::.::::: : :::.	GACGUGAUUUCUGAUAAACCUG	Cleavage		1
novel_268	Cluster-15957.173492	4.5	-1	1	22	2587	2608	UAGGAUCAUCAGGAAUCAUAUC	:: .:::::.::::: : :::.	GACGUGAUUUCUGAUAAACCUG	Cleavage		1
novel_268	Cluster-15957.2578	4.5	-1	1	22	147	169	UAGGAUCAUCAGGA-AUCAUAUC	::.: :: :.::::::::.:::	AAUGUCAUCUUCUGAUGAUUCUA	Cleavage		1
novel_290	Cluster-4247.0	4.5	-1	1	21	651	670	CAUCUCCUGUAGUUUGUUUGG	::::: .: .:::::::::::	CCAAA-GACUUACAGGAGAUG	Cleavage		2
novel_290	Cluster-15957.167503	4.5	-1	1	21	290	309	CAUCUCCUGUAGUUUGUUUGG	::.::::.:. ::::::::	AGAAGCAAAUUG-AGGAGAUG	Cleavage		2
novel_290	Cluster-27637.2	4.5	-1	1	21	1734	1754	CAUCUCCUGUAGUUUGUUUGG	::::.::.:.::.: :::::	CCAAGCAGAUUAUACGAGAUA	Cleavage		1
novel_290	Cluster-15957.220267	4.5	-1	1	21	664	684	CAUCUCCUGUAGUUUGUUUGG	:::.:..::::: :::::: :	CCAGAUGAACUAAAGGAGAGG	Cleavage		1
novel_290	Cluster-15957.125668	4.5	-1	1	21	2960	2980	CAUCUCCUGUAGUUUGUUUGG	::::.:.. .:..::::::::	CCAAGCGGUUUGUAGGAGAUG	Cleavage		1
novel_290	Cluster-15957.125663	4.5	-1	1	21	2960	2980	CAUCUCCUGUAGUUUGUUUGG	::::.:.. .:..::::::::	CCAAGCGGUUUGUAGGAGAUG	Cleavage		1
novel_290	Cluster-15957.125664	4.5	-1	1	21	2960	2980	CAUCUCCUGUAGUUUGUUUGG	::::.:.. .:..::::::::	CCAAGCGGUUUGUAGGAGAUG	Cleavage		1
novel_290	Cluster-15957.125662	4.5	-1	1	21	5195	5215	CAUCUCCUGUAGUUUGUUUGG	::::.:.. .:..::::::::	CCAAGCGGUUUGUAGGAGAUG	Cleavage		1
novel_290	Cluster-15957.125667	4.5	-1	1	21	6230	6250	CAUCUCCUGUAGUUUGUUUGG	::::.:.. .:..::::::::	CCAAGCGGUUUGUAGGAGAUG	Cleavage		1
novel_290	Cluster-15957.17361	4.5	-1	1	21	314	334	CAUCUCCUGUAGUUUGUUUGG	..:::::::.: :::::::	UUAAACAAAUUCCAGGAGACC	Translation		1
novel_290	Cluster-15957.190724	4.5	-1	1	21	457	478	CAUCUCCUGUAGUU-UGUUUGG	::::.:: :::: ::::::.::	CCAAGCAUAACUUCAGGAGGUG	Translation		1
novel_290	Cluster-15957.114097	4.5	-1	1	21	548	568	CAUCUCCUGUAGUUUGUUUGG	:..::::: :::::: ::::	CUGAACAAUCUACAGAAGAUC	Cleavage		1
novel_290	Cluster-15957.74541	4.5	-1	1	21	548	568	CAUCUCCUGUAGUUUGUUUGG	:..::::: :::::: ::::	CUGAACAAUCUACAGAAGAUC	Cleavage		1
novel_290	Cluster-15957.149294	4.5	-1	1	21	591	611	CAUCUCCUGUAGUUUGUUUGG	.:::.:::::::.. :.:::	UCAAGCAAACUAUGAGGGAUU	Cleavage		1
novel_290	Cluster-15957.114098	4.5	-1	1	21	2720	2740	CAUCUCCUGUAGUUUGUUUGG	:..::::: :::::: ::::	CUGAACAAUCUACAGAAGAUC	Cleavage		1
novel_290	Cluster-15957.74540	4.5	-1	1	21	2720	2740	CAUCUCCUGUAGUUUGUUUGG	:..::::: :::::: ::::	CUGAACAAUCUACAGAAGAUC	Cleavage		1
novel_290	Cluster-15957.164528	4.5	-1	1	21	29	49	CAUCUCCUGUAGUUUGUUUGG	.:::::::.: :..::: :::	UCAAACAAGCAAUGGGAAAUG	Translation		1
novel_290	Cluster-6737.0	4.5	-1	1	21	371	391	CAUCUCCUGUAGUUUGUUUGG	:::..:: :.:: .:::::::	CCAGGCAUAUUAAGGGAGAUG	Cleavage		1
novel_290	Cluster-15957.165813	4.5	-1	1	21	613	633	CAUCUCCUGUAGUUUGUUUGG	::.:. ::.::.::: :::::	CCGAGGAAGCUGCAGAAGAUG	Cleavage		1
novel_290	Cluster-15957.76410	4.5	-1	1	21	139	159	CAUCUCCUGUAGUUUGUUUGG	..::::::: ::::::::	GUGAACAAACCACAGGAGAGC	Translation		1
novel_290	Cluster-15957.141082	4.5	-1	1	21	139	159	CAUCUCCUGUAGUUUGUUUGG	..::::::: ::::::::	GUGAACAAACCACAGGAGAGC	Translation		1
novel_290	Cluster-15957.16988	4.5	-1	1	21	544	564	CAUCUCCUGUAGUUUGUUUGG	.::::::.:.:::.:: :::	UCAAACAGAUUACGGGUUAUG	Cleavage		1
novel_290	Cluster-15957.16984	4.5	-1	1	21	544	564	CAUCUCCUGUAGUUUGUUUGG	.::::::.:.:::.:: :::	UCAAACAGAUUACGGGUUAUG	Cleavage		1
novel_290	Cluster-15957.16991	4.5	-1	1	21	544	564	CAUCUCCUGUAGUUUGUUUGG	.::::::.:.:::.:: :::	UCAAACAGAUUACGGGUUAUG	Cleavage		1
novel_290	Cluster-15957.16992	4.5	-1	1	21	544	564	CAUCUCCUGUAGUUUGUUUGG	.::::::.:.:::.:: :::	UCAAACAGAUUACGGGUUAUG	Cleavage		1
novel_290	Cluster-15957.16985	4.5	-1	1	21	544	564	CAUCUCCUGUAGUUUGUUUGG	.::::::.:.:::.:: :::	UCAAACAGAUUACGGGUUAUG	Cleavage		1
novel_290	Cluster-15957.16989	4.5	-1	1	21	544	564	CAUCUCCUGUAGUUUGUUUGG	.::::::.:.:::.:: :::	UCAAACAGAUUACGGGUUAUG	Cleavage		1
novel_290	Cluster-1224.0	4.5	-1	1	21	1039	1059	CAUCUCCUGUAGUUUGUUUGG	:: .:::::: :: :::::::	CCUGACAAACGACCGGAGAUG	Translation		1
novel_290	Cluster-66.0	4.5	-1	1	21	1039	1059	CAUCUCCUGUAGUUUGUUUGG	:: .:::::: :: :::::::	CCUGACAAACGACCGGAGAUG	Translation		1
novel_290	Cluster-15957.190972	4.5	-1	1	21	89	109	CAUCUCCUGUAGUUUGUUUGG	::::. :..: ::.:::::::	CCAAGAAGGCAACGGGAGAUG	Translation		1
novel_290	Cluster-15957.190978	4.5	-1	1	21	227	247	CAUCUCCUGUAGUUUGUUUGG	::::. :..: ::.:::::::	CCAAGAAGGCAACGGGAGAUG	Translation		1
novel_290	Cluster-15957.176399	4.5	-1	1	21	1565	1585	CAUCUCCUGUAGUUUGUUUGG	::: :::.:: :::: :::::	CCACACAGACAACAGAAGAUG	Translation		1
novel_299	Cluster-38343.0	4.5	-1	1	21	791	811	UGUUGGUCCGGUUCAUUCAGA	::::.:::..:.:::::...	UCUGGAUGGGCUGGACCGGUU	Cleavage		1
novel_299	Cluster-15957.170796	4.5	-1	1	21	45	65	UGUUGGUCCGGUUCAUUCAGA	:.:::.:::.:. :: :::::	UUUGAGUGAGCUUGAGCAACA	Cleavage		1
novel_299	Cluster-15957.170795	4.5	-1	1	21	186	206	UGUUGGUCCGGUUCAUUCAGA	:.:::.:::.:. :: :::::	UUUGAGUGAGCUUGAGCAACA	Cleavage		1
novel_299	Cluster-15957.67535	4.5	-1	1	21	156	176	UGUUGGUCCGGUUCAUUCAGA	:.::::::.::.: :. ::::	UUUGAAUGGACUGAAUAAACA	Cleavage		1
novel_299	Cluster-15957.55979	4.5	-1	1	21	183	203	UGUUGGUCCGGUUCAUUCAGA	:::::: ::::. ::: ::::	UCUGAAAGAACUCGACAAACA	Cleavage		1
novel_299	Cluster-15957.213721	4.5	-1	1	21	186	206	UGUUGGUCCGGUUCAUUCAGA	:::::: ::::. ::: ::::	UCUGAAAGAACUCGACAAACA	Cleavage		1
novel_299	Cluster-15957.122792	4.5	-1	1	21	207	227	UGUUGGUCCGGUUCAUUCAGA	:::::: ::::. ::: ::::	UCUGAAAGAACUCGACAAACA	Cleavage		1
novel_299	Cluster-15957.143206	4.5	-1	1	21	351	371	UGUUGGUCCGGUUCAUUCAGA	:.:::::::.: ::: :::..	UUUGAAUGAGCGGGAGCAAUG	Translation		1
novel_299	Cluster-15957.139909	4.5	-1	1	21	253	273	UGUUGGUCCGGUUCAUUCAGA	:.:::. :::::::..:.:.	UUUGAGAGAACCGGGUCGAUC	Cleavage		1
novel_299	Cluster-15957.174429	4.5	-1	1	21	253	273	UGUUGGUCCGGUUCAUUCAGA	:.:::. :::::::..:.:.	UUUGAGAGAACCGGGUCGAUC	Cleavage		1
novel_299	Cluster-15957.14287	4.5	-1	1	21	450	470	UGUUGGUCCGGUUCAUUCAGA	::::.:::: .:::: ::.:	GCUGAGUGAAGUGGACAAAUA	Translation		1
novel_299	Cluster-15957.128841	4.5	-1	1	21	152	172	UGUUGGUCCGGUUCAUUCAGA	::: :. ::::.:::.::.:.	UCUCAGAGAACUGGAUCAGCG	Cleavage		1
novel_299	Cluster-15957.220097	4.5	-1	1	21	138	158	UGUUGGUCCGGUUCAUUCAGA	:.:: :::::..::: :::..	UUUGCAUGAAUUGGAACAAUG	Cleavage		1
novel_299	Cluster-26524.0	4.5	-1	1	21	456	476	UGUUGGUCCGGUUCAUUCAGA	:. :.:::::..:::: :.::	UUGGGAUGAAUUGGACAAGCA	Cleavage		1
novel_299	Cluster-15957.20994	4.5	-1	1	21	693	713	UGUUGGUCCGGUUCAUUCAGA	:.:: :::::..::: :::..	UUUGCAUGAAUUGGAACAAUG	Cleavage		1
novel_299	Cluster-15957.194693	4.5	-1	1	21	693	713	UGUUGGUCCGGUUCAUUCAGA	:.:: :::::..::: :::..	UUUGCAUGAAUUGGAACAAUG	Cleavage		1
novel_299	Cluster-15957.87183	4.5	-1	1	21	485	505	UGUUGGUCCGGUUCAUUCAGA	:::.. ::::::::::: :	ACUGGGCGAACCGGACCAUCC	Cleavage		1
novel_299	Cluster-15957.118993	4.5	-1	1	21	488	508	UGUUGGUCCGGUUCAUUCAGA	:::.. ::::::::::: :	ACUGGGCGAACCGGACCAUCC	Cleavage		1
novel_299	Cluster-15957.163142	4.5	-1	1	21	716	736	UGUUGGUCCGGUUCAUUCAGA	.::.:::....:::.:.::	CUUGGAUGGGUUGGAUCGACC	Cleavage		1
novel_299	Cluster-15957.118994	4.5	-1	1	21	929	949	UGUUGGUCCGGUUCAUUCAGA	:::.. ::::::::::: :	ACUGGGCGAACCGGACCAUCC	Cleavage		1
novel_299	Cluster-10263.0	4.5	-1	1	21	163	183	UGUUGGUCCGGUUCAUUCAGA	.:::.::..:.:::.: :.:	CUUGAGUGGGCUGGAUCCAUA	Cleavage		1
novel_299	Cluster-15957.174953	4.5	-1	1	21	180	200	UGUUGGUCCGGUUCAUUCAGA	.::::::.::.::..::	GCAAGAUGAACUGGGCCGGCA	Cleavage		1
novel_299	Cluster-15957.100201	4.5	-1	1	21	241	261	UGUUGGUCCGGUUCAUUCAGA	::: :: :::.::::::::	UCUAAAAAAACUGGACCAACU	Cleavage		1
novel_299	Cluster-15957.15089	4.5	-1	1	21	255	275	UGUUGGUCCGGUUCAUUCAGA	::::: :::..:: :::.:.	ACUGAAGGAAUUGGUCCAGCG	Cleavage		1
novel_299	Cluster-15957.195041	4.5	-1	1	21	264	284	UGUUGGUCCGGUUCAUUCAGA	::::: :::..:: :::.:.	ACUGAAGGAAUUGGUCCAGCG	Cleavage		1
novel_299	Cluster-15957.17536	4.5	-1	1	21	255	275	UGUUGGUCCGGUUCAUUCAGA	::::: :::..:: :::.:.	ACUGAAGGAAUUGGUCCAGCG	Cleavage		1
novel_299	Cluster-15957.195039	4.5	-1	1	21	264	284	UGUUGGUCCGGUUCAUUCAGA	::::: :::..:: :::.:.	ACUGAAGGAAUUGGUCCAGCG	Cleavage		1
novel_299	Cluster-15957.100198	4.5	-1	1	21	535	555	UGUUGGUCCGGUUCAUUCAGA	::: :: :::.::::::::	UCUAAAAAAACUGGACCAACU	Cleavage		1
novel_299	Cluster-15957.24565	4.5	-1	1	21	585	605	UGUUGGUCCGGUUCAUUCAGA	::::: :::..:: :::.:.	ACUGAAGGAAUUGGUCCAGCG	Cleavage		1
novel_39	Cluster-15957.181531	4.5	-1	1	20	1533	1552	UUCCAUCUCUUGCACACUGG	::.::::: :: :::::::	CCGGUGUGAAACAGAUGGAU	Cleavage		1
novel_39	Cluster-15957.181530	4.5	-1	1	20	1533	1552	UUCCAUCUCUUGCACACUGG	::.::::: :: :::::::	CCGGUGUGAAACAGAUGGAU	Cleavage		1
novel_39	Cluster-15957.29623	4.5	-1	1	20	147	166	UUCCAUCUCUUGCACACUGG	::: : ::::::::::::	CCAUUAUGCAAGAGAUGGUC	Cleavage		1
novel_39	Cluster-15957.18530	4.5	-1	1	20	7	26	UUCCAUCUCUUGCACACUGG	::: ::::::::: .:::.	CCAUUGUGCAAGAUGUGGGC	Cleavage		1
novel_39	Cluster-15957.58625	4.5	-1	1	20	419	439	UUCCAUCUCUUGCA-CACUGG	:.:::: ::::: .:::::::	CUAGUGGUGCAAAGGAUGGAA	Cleavage		1
novel_39	Cluster-21717.6	4.5	-1	1	20	234	254	UUCCAUCUCU-UGCACACUGG	.::: ::::: :::::::::.	UCAGAGUGCAGAGAGAUGGAG	Translation		1
novel_39	Cluster-21717.7	4.5	-1	1	20	234	254	UUCCAUCUCU-UGCACACUGG	.::: ::::: :::::::::.	UCAGAGUGCAGAGAGAUGGAG	Translation		1
novel_39	Cluster-7143.0	4.5	-1	1	20	230	249	UUCCAUCUCUUGCACACUGG	::: :::: :.:::.::::	CCACUGUGGAGGAGGUGGAU	Cleavage		1
novel_39	Cluster-15957.30441	4.5	-1	1	20	7	26	UUCCAUCUCUUGCACACUGG	::: ::::::::: .:::.	CCAUUGUGCAAGAUGUGGGC	Cleavage		1
novel_39	Cluster-22474.0	4.5	-1	1	20	230	249	UUCCAUCUCUUGCACACUGG	::: :::: :.:::.::::	CCACUGUGGAGGAGGUGGAU	Cleavage		1
novel_39	Cluster-21717.2	4.5	-1	1	20	555	575	UUCCAUCUCU-UGCACACUGG	.::: ::::: :::::::::.	UCAGAGUGCAGAGAGAUGGAG	Translation		1
novel_39	Cluster-21717.5	4.5	-1	1	20	603	623	UUCCAUCUCU-UGCACACUGG	.::: ::::: :::::::::.	UCAGAGUGCAGAGAGAUGGAG	Translation		1
novel_39	Cluster-15957.92365	4.5	-1	1	20	2732	2752	UUCCAUC-UCUUGCACACUGG	.:::: ::::::: ::::::.	UCAGUCUGCAAGAUGAUGGAG	Cleavage		1
novel_39	Cluster-15957.148144	4.5	-1	1	20	2732	2752	UUCCAUC-UCUUGCACACUGG	.:::: ::::::: ::::::.	UCAGUCUGCAAGAUGAUGGAG	Cleavage		1
novel_39	Cluster-15957.92366	4.5	-1	1	20	2732	2752	UUCCAUC-UCUUGCACACUGG	.:::: ::::::: ::::::.	UCAGUCUGCAAGAUGAUGGAG	Cleavage		1
novel_39	Cluster-15957.154366	4.5	-1	1	20	1541	1560	UUCCAUCUCUUGCACACUGG	:.: ::::::::. :::::	CUAUUGUGCAAGGAAUGGAC	Cleavage		1
novel_39	Cluster-15957.154370	4.5	-1	1	20	1541	1560	UUCCAUCUCUUGCACACUGG	:.: ::::::::. :::::	CUAUUGUGCAAGGAAUGGAC	Cleavage		1
novel_39	Cluster-28772.0	4.5	-1	1	20	124	143	UUCCAUCUCUUGCACACUGG	.:::: ::::.::::::	UGGGUGUCCAAGGGAUGGAU	Cleavage		1
novel_39	Cluster-15957.19499	4.5	-1	1	20	124	143	UUCCAUCUCUUGCACACUGG	.:::: ::::.::::::	UGGGUGUCCAAGGGAUGGAU	Cleavage		1
novel_39	Cluster-15957.13915	4.5	-1	1	20	33	52	UUCCAUCUCUUGCACACUGG	::. ::: ::::::: ::::	CCGAUGUACAAGAGAAGGAA	Cleavage		1
novel_39	Cluster-15957.62459	4.5	-1	1	20	554	573	UUCCAUCUCUUGCACACUGG	:.. ::::::::.:: ::.:	CUGUUGUGCAAGGGAAGGGA	Cleavage		1
novel_39	Cluster-15957.179598	4.5	-1	1	20	554	573	UUCCAUCUCUUGCACACUGG	:.. ::::::::.:: ::.:	CUGUUGUGCAAGGGAAGGGA	Cleavage		1
novel_39	Cluster-15957.62460	4.5	-1	1	20	554	573	UUCCAUCUCUUGCACACUGG	:.. ::::::::.:: ::.:	CUGUUGUGCAAGGGAAGGGA	Cleavage		1
novel_39	Cluster-15957.130801	4.5	-1	1	20	224	243	UUCCAUCUCUUGCACACUGG	::: ::::::: ::.: :::	CCACUGUGCAACAGGUUGAA	Cleavage		1
novel_39	Cluster-15957.126681	4.5	-1	1	20	382	401	UUCCAUCUCUUGCACACUGG	::::: ::: .:: ::::::	CCAGUAUGCCGGAAAUGGAA	Translation		1
novel_39	Cluster-15957.157976	4.5	-1	1	20	629	648	UUCCAUCUCUUGCACACUGG	:.::: :: ::::::: :::	CUAGUAUGAAAGAGAUUGAA	Cleavage		1
novel_39	Cluster-15957.216461	4.5	-1	1	20	852	871	UUCCAUCUCUUGCACACUGG	: .:::: .:::.:::::.:	CAGGUGUCUAAGGGAUGGGA	Cleavage		1
novel_39	Cluster-15957.58422	4.5	-1	1	20	138	157	UUCCAUCUCUUGCACACUGG	::::::. .:::::::..	GAAGUGUGUUGGAGAUGGGG	Translation		1
novel_50	Cluster-15957.40144	4.5	-1	1	21	208	228	UGAAGCUGCCAGCAUGAUCUG	:::::.:: ::::::.::.:	CAGAUUAUCAUGGCAGUUUUA	Cleavage		1
novel_50	Cluster-15957.143819	4.5	-1	1	21	53	73	UGAAGCUGCCAGCAUGAUCUG	:.:.:.:::.:::..:.::.	CGGGUUAUGUUGGUGGUUUUC	Cleavage		1
novel_50	Cluster-15957.33328	4.5	-1	1	21	152	172	UGAAGCUGCCAGCAUGAUCUG	::::: :::::: ..::::..	CAGAUAAUGCUGUUGGCUUUG	Cleavage		1
novel_50	Cluster-15957.89597	4.5	-1	1	21	286	306	UGAAGCUGCCAGCAUGAUCUG	:: ::::::.:: :: :::::	CACAUCAUGUUGCCACCUUCA	Cleavage		1
novel_50	Cluster-15957.137662	4.5	-1	1	21	183	203	UGAAGCUGCCAGCAUGAUCUG	:: ::.:::: : ::::::::	CAAAUUAUGCAGUCAGCUUCA	Translation		1
novel_50	Cluster-15957.33313	4.5	-1	1	21	656	676	UGAAGCUGCCAGCAUGAUCUG	::::: :::::: ..::::..	CAGAUAAUGCUGUUGGCUUUG	Cleavage		1
novel_50	Cluster-15957.164627	4.5	-1	1	21	443	463	UGAAGCUGCCAGCAUGAUCUG	::::: ::::::::: .: ::	CAGAUAAUGCUGGCACUUACA	Cleavage		1
novel_50	Cluster-15957.33336	4.5	-1	1	21	932	952	UGAAGCUGCCAGCAUGAUCUG	::::: :::::: ..::::..	CAGAUAAUGCUGUUGGCUUUG	Cleavage		1
novel_50	Cluster-15957.164631	4.5	-1	1	21	497	517	UGAAGCUGCCAGCAUGAUCUG	::::: ::::::::: .: ::	CAGAUAAUGCUGGCACUUACA	Cleavage		1
novel_50	Cluster-15957.33318	4.5	-1	1	21	932	952	UGAAGCUGCCAGCAUGAUCUG	::::: :::::: ..::::..	CAGAUAAUGCUGUUGGCUUUG	Cleavage		1
novel_50	Cluster-15957.33316	4.5	-1	1	21	932	952	UGAAGCUGCCAGCAUGAUCUG	::::: :::::: ..::::..	CAGAUAAUGCUGUUGGCUUUG	Cleavage		1
novel_50	Cluster-15957.99103	4.5	-1	1	21	753	773	UGAAGCUGCCAGCAUGAUCUG	:: ::.:::: : ::::::::	CAAAUUAUGCAGUCAGCUUCA	Translation		1
novel_50	Cluster-39343.0	4.5	-1	1	21	30	51	UGAAGCUG-CCAGCAUGAUCUG	..: :.::::::: ::::::::	UGGCUUAUGCUGGGCAGCUUCA	Cleavage		1
novel_50	Cluster-15957.21611	4.5	-1	1	21	30	51	UGAAGCUG-CCAGCAUGAUCUG	..: :.::::::: ::::::::	UGGCUUAUGCUGGGCAGCUUCA	Cleavage		1
novel_50	Cluster-15957.21611	4.5	-1	1	21	796	817	UGAAGCUG-CCAGCAUGAUCUG	..: :.::::::: ::::::::	UGGCUUAUGCUGGGCAGCUUCA	Cleavage		1
novel_50	Cluster-39343.0	4.5	-1	1	21	835	856	UGAAGCUG-CCAGCAUGAUCUG	..: :.::::::: ::::::::	UGGCUUAUGCUGGGCAGCUUCA	Cleavage		1
novel_50	Cluster-24949.0	4.5	-1	1	21	410	430	UGAAGCUGCCAGCAUGAUCUG	:::::: :::: ::::::..	CAGAUCUGGCUGACAGCUUUG	Cleavage		1
novel_50	Cluster-15957.176748	4.5	-1	1	21	995	1015	UGAAGCUGCCAGCAUGAUCUG	:::::: :::: ::::::..	CAGAUCUGGCUGACAGCUUUG	Cleavage		1
novel_50	Cluster-15957.203593	4.5	-1	1	21	804	824	UGAAGCUGCCAGCAUGAUCUG	.:: :::::::::. :::: :	UAGUUCAUGCUGGUUGCUUGA	Cleavage		1
novel_50	Cluster-15957.176839	4.5	-1	1	21	31	51	UGAAGCUGCCAGCAUGAUCUG	::::: ::::::::::	ACUCUCAUGAUGGCAGCUUCC	Cleavage		1
novel_50	Cluster-15957.176846	4.5	-1	1	21	91	111	UGAAGCUGCCAGCAUGAUCUG	::::: ::::::::::	ACUCUCAUGAUGGCAGCUUCC	Cleavage		1
novel_50	Cluster-15957.176838	4.5	-1	1	21	91	111	UGAAGCUGCCAGCAUGAUCUG	::::: ::::::::::	ACUCUCAUGAUGGCAGCUUCC	Cleavage		1
novel_50	Cluster-15957.176836	4.5	-1	1	21	91	111	UGAAGCUGCCAGCAUGAUCUG	::::: ::::::::::	ACUCUCAUGAUGGCAGCUUCC	Cleavage		1
novel_50	Cluster-15957.176837	4.5	-1	1	21	154	174	UGAAGCUGCCAGCAUGAUCUG	::::: ::::::::::	ACUCUCAUGAUGGCAGCUUCC	Cleavage		1
novel_50	Cluster-29639.0	4.5	-1	1	21	358	378	UGAAGCUGCCAGCAUGAUCUG	::::: ::::::::::	ACUCUCAUGAUGGCAGCUUCC	Cleavage		1
novel_50	Cluster-15957.31199	4.5	-1	1	21	373	393	UGAAGCUGCCAGCAUGAUCUG	::::: ::::::::::	ACUCUCAUGAUGGCAGCUUCC	Cleavage		1
novel_50	Cluster-15957.176831	4.5	-1	1	21	91	111	UGAAGCUGCCAGCAUGAUCUG	::::: ::::::::::	ACUCUCAUGAUGGCAGCUUCC	Cleavage		1
novel_50	Cluster-15957.178375	4.5	-1	1	21	91	111	UGAAGCUGCCAGCAUGAUCUG	::::: ::::::::::	ACUCUCAUGAUGGCAGCUUCC	Cleavage		1
novel_50	Cluster-15957.176840	4.5	-1	1	21	91	111	UGAAGCUGCCAGCAUGAUCUG	::::: ::::::::::	ACUCUCAUGAUGGCAGCUUCC	Cleavage		1
novel_50	Cluster-15957.78572	4.5	-1	1	21	352	372	UGAAGCUGCCAGCAUGAUCUG	:::::::::: :::::	AACCUCAUGCUGGCUGCUUCC	Cleavage		1
novel_50	Cluster-15957.46405	4.5	-1	1	21	1120	1140	UGAAGCUGCCAGCAUGAUCUG	:::: .:: ::::::.:::	AAGAUGGUGAUGGCAGUUUCU	Cleavage		1
novel_50	Cluster-15957.46403	4.5	-1	1	21	1297	1317	UGAAGCUGCCAGCAUGAUCUG	:::: .:: ::::::.:::	AAGAUGGUGAUGGCAGUUUCU	Cleavage		1
novel_50	Cluster-15957.46398	4.5	-1	1	21	1297	1317	UGAAGCUGCCAGCAUGAUCUG	:::: .:: ::::::.:::	AAGAUGGUGAUGGCAGUUUCU	Cleavage		1
novel_50	Cluster-15957.46404	4.5	-1	1	21	1120	1140	UGAAGCUGCCAGCAUGAUCUG	:::: .:: ::::::.:::	AAGAUGGUGAUGGCAGUUUCU	Cleavage		1
novel_50	Cluster-15957.143925	4.5	-1	1	21	1321	1341	UGAAGCUGCCAGCAUGAUCUG	:::: .:: ::::::.:::	AAGAUGGUGAUGGCAGUUUCU	Cleavage		1
novel_50	Cluster-15957.46395	4.5	-1	1	21	1297	1317	UGAAGCUGCCAGCAUGAUCUG	:::: .:: ::::::.:::	AAGAUGGUGAUGGCAGUUUCU	Cleavage		1
novel_50	Cluster-15957.143923	4.5	-1	1	21	1297	1317	UGAAGCUGCCAGCAUGAUCUG	:::: .:: ::::::.:::	AAGAUGGUGAUGGCAGUUUCU	Cleavage		1
novel_50	Cluster-15957.46406	4.5	-1	1	21	1321	1341	UGAAGCUGCCAGCAUGAUCUG	:::: .:: ::::::.:::	AAGAUGGUGAUGGCAGUUUCU	Cleavage		1
novel_6	Cluster-23033.0	4.5	-1	1	21	1062	1082	CUUGGAUUGAAGGGAGCUCCA	:::::::..:::.. :::::	UGGAGCUUUCUUUGUUCCAAA	Cleavage		1
novel_6	Cluster-15957.182148	4.5	-1	1	21	518	538	CUUGGAUUGAAGGGAGCUCCA	:::::::.:.: ::. :::::	UGGAGCUUCUUCCAGCCCAAG	Translation		1
novel_6	Cluster-15957.182145	4.5	-1	1	21	518	538	CUUGGAUUGAAGGGAGCUCCA	:::::::.:.: ::. :::::	UGGAGCUUCUUCCAGCCCAAG	Translation		1
novel_6	Cluster-15957.69032	4.5	-1	1	21	893	913	CUUGGAUUGAAGGGAGCUCCA	:::::.:::. ::::::. ::	UGGAGUUCCUAUCAAUCUCAG	Translation		1
novel_6	Cluster-15957.21161	4.5	-1	1	21	90	110	CUUGGAUUGAAGGGAGCUCCA	:::.::: :: :.:::::::	UGGGGCUACCGUUAAUCCAAA	Translation		1
novel_6	Cluster-15957.21162	4.5	-1	1	21	90	110	CUUGGAUUGAAGGGAGCUCCA	:::.::: :: :.:::::::	UGGGGCUACCGUUAAUCCAAA	Translation		1
novel_6	Cluster-15957.160608	4.5	-1	1	21	660	680	CUUGGAUUGAAGGGAGCUCCA	:::.::: :: :.:::::::	UGGGGCUACCAUUAAUCCAAA	Translation		2
novel_6	Cluster-15957.160609	4.5	-1	1	21	1275	1295	CUUGGAUUGAAGGGAGCUCCA	:::.::: :: :.:::::::	UGGGGCUACCAUUAAUCCAAA	Translation		1
novel_6	Cluster-15957.19072	4.5	-1	1	21	1275	1295	CUUGGAUUGAAGGGAGCUCCA	:::.::: :: :.:::::::	UGGGGCUACCAUUAAUCCAAA	Translation		1
novel_6	Cluster-15957.128780	4.5	-1	1	21	111	132	CUUGGAUUGAAGG-GAGCUCCA	:::::: ::::::::::.:	GAGAGCUCUCCUUCAAUCCGAU	Cleavage		1
novel_6	Cluster-15957.130796	4.5	-1	1	21	111	132	CUUGGAUUGAAGG-GAGCUCCA	:::::: ::::::::::.:	GAGAGCUCUCCUUCAAUCCGAU	Cleavage		1
novel_6	Cluster-15957.128781	4.5	-1	1	21	111	132	CUUGGAUUGAAGG-GAGCUCCA	:::::: ::::::::::.:	GAGAGCUCUCCUUCAAUCCGAU	Cleavage		1
novel_6	Cluster-15957.130795	4.5	-1	1	21	111	132	CUUGGAUUGAAGG-GAGCUCCA	:::::: ::::::::::.:	GAGAGCUCUCCUUCAAUCCGAU	Cleavage		1
novel_6	Cluster-15957.79524	4.5	-1	1	21	64	85	CUUG-GAUUGAAGGGAGCUCCA	:.:.::.:::::::: ::::	AUGGGUUCUCUUCAAUCACAAG	Cleavage		1
novel_6	Cluster-15957.56970	4.5	-1	1	21	212	232	CUUGGAUUGAAGGGAGCUCCA	::::::::::::::.	CCCCUCUCCCUUCAAUCCAGA	Cleavage		1
novel_6	Cluster-15957.15883	4.5	-1	1	21	313	332	CUUGGAUUGAAGGGAGCUCCA	:::::::: :::::::...:	AGGAGCUCC-UUCAAUCUGGG	Cleavage		1
novel_6	Cluster-15957.114655	4.5	-1	1	21	330	350	CUUGGAUUGAAGGGAGCUCCA	:: ::.: :::::: ::.:::	UGAAGUUGCCUUCAUUCUAAG	Cleavage		1
novel_6	Cluster-15957.56971	4.5	-1	1	21	488	508	CUUGGAUUGAAGGGAGCUCCA	::::::::::::::.	CCCCUCUCCCUUCAAUCCAGA	Cleavage		1
novel_6	Cluster-15957.56972	4.5	-1	1	21	488	508	CUUGGAUUGAAGGGAGCUCCA	::::::::::::::.	CCCCUCUCCCUUCAAUCCAGA	Cleavage		1
novel_6	Cluster-15957.109064	4.5	-1	1	21	245	265	CUUGGAUUGAAGGGAGCUCCA	:: ::: :.::::.:::: ::	UGAAGCACUCUUCGAUCCCAG	Cleavage		1
novel_6	Cluster-15957.111447	4.5	-1	1	21	341	361	CUUGGAUUGAAGGGAGCUCCA	:: ::: :.::::.:::: ::	UGAAGCACUCUUCGAUCCCAG	Cleavage		1
novel_6	Cluster-15957.200731	4.5	-1	1	21	1167	1187	CUUGGAUUGAAGGGAGCUCCA	::: :::.:::::: .::::	UGGUUCUCUCUUCAAAUCAAG	Cleavage		1
novel_94	Cluster-15957.43127	4.5	-1	1	21	486	506	UUAUUCGCGCCAAUUCUUAUC	:: :::..: ::.::::.:::	GAGAAGGGUAGGUGCGAGUAA	Cleavage		1
novel_94	Cluster-15957.214869	4.5	-1	1	21	1	21	UUAUUCGCGCCAAUUCUUAUC	:: :.::: :::::::::: :	GAAAGGAAAUGGCGCGAAUCA	Cleavage		1
novel_94	Cluster-15957.129785	4.5	-1	1	21	2661	2681	UUAUUCGCGCCAAUUCUUAUC	::..::.::: .:::.::.:	AAUGGGAGUUGAUGCGGAUGA	Translation		1
novel_94	Cluster-15957.116324	4.5	-1	1	21	2826	2846	UUAUUCGCGCCAAUUCUUAUC	::..::.::: .:::.::.:	AAUGGGAGUUGAUGCGGAUGA	Translation		1
novel_94	Cluster-15957.112117	4.5	-1	1	21	2826	2846	UUAUUCGCGCCAAUUCUUAUC	::..::.::: .:::.::.:	AAUGGGAGUUGAUGCGGAUGA	Translation		1
novel_94	Cluster-15957.49501	4.5	-1	1	21	3415	3435	UUAUUCGCGCCAAUUCUUAUC	: :.: ::::::::.::::	GCUGAAAAUUGGCGUGAAUUG	Cleavage		1
novel_94	Cluster-15957.54063	4.5	-1	1	21	294	314	UUAUUCGCGCCAAUUCUUAUC	: .::::: ::::.:.::.:	UAAGAGAAUGGGCGUGGAUGA	Cleavage		1
novel_94	Cluster-15957.59900	4.5	-1	1	21	294	314	UUAUUCGCGCCAAUUCUUAUC	: .::::: ::::.:.::.:	UAAGAGAAUGGGCGUGGAUGA	Cleavage		1
novel_94	Cluster-15957.28780	4.5	-1	1	21	294	314	UUAUUCGCGCCAAUUCUUAUC	: .::::: ::::.:.::.:	UAAGAGAAUGGGCGUGGAUGA	Cleavage		1
novel_94	Cluster-15957.54062	4.5	-1	1	21	315	335	UUAUUCGCGCCAAUUCUUAUC	: .::::: ::::.:.::.:	UAAGAGAAUGGGCGUGGAUGA	Cleavage		1
novel_94	Cluster-15957.59899	4.5	-1	1	21	315	335	UUAUUCGCGCCAAUUCUUAUC	: .::::: ::::.:.::.:	UAAGAGAAUGGGCGUGGAUGA	Cleavage		1
novel_94	Cluster-15957.182308	4.5	-1	1	21	339	359	UUAUUCGCGCCAAUUCUUAUC	: .::::: ::::.:.::.:	UAAGAGAAUGGGCGUGGAUGA	Cleavage		1
novel_94	Cluster-15957.41387	4.5	-1	1	21	915	935	UUAUUCGCGCCAAUUCUUAUC	..::.::::::.:.:::	GCAGGGAGUUGGCGUGGAUAU	Cleavage		1
novel_94	Cluster-15957.131803	4.5	-1	1	21	864	884	UUAUUCGCGCCAAUUCUUAUC	.::::::: ::: .::.::.	AGUAAGAAUGGGCCUGAGUAG	Cleavage		1
novel_94	Cluster-15957.107953	4.5	-1	1	21	864	884	UUAUUCGCGCCAAUUCUUAUC	.::::::: ::: .::.::.	AGUAAGAAUGGGCCUGAGUAG	Cleavage		1
novel_94	Cluster-24772.0	4.5	-1	1	21	132	152	UUAUUCGCGCCAAUUCUUAUC	::::. :::.:.::::.:	AUCAAGAGGUGGUGUGAAUGA	Cleavage		1
novel_94	Cluster-15957.124942	4.5	-1	1	21	178	198	UUAUUCGCGCCAAUUCUUAUC	:::::::: ::.:::: :	UUGAAGAAUUGUCGUGAAUUA	Translation		1
novel_94	Cluster-15957.153185	4.5	-1	1	21	34	54	UUAUUCGCGCCAAUUCUUAUC	:::::::: ::.:::: :	UUGAAGAAUUGUCGUGAAUUA	Translation		1
novel_94	Cluster-15957.104765	4.5	-1	1	21	460	480	UUAUUCGCGCCAAUUCUUAUC	:::::::: ::.:::: :	UUGAAGAAUUGUCGUGAAUUA	Translation		1
novel_94	Cluster-15957.105728	4.5	-1	1	21	443	463	UUAUUCGCGCCAAUUCUUAUC	:.::::: :.::::.:.:	AUGAGGAAUUAGUGCGAGUGA	Translation		1
novel_94	Cluster-15957.104903	4.5	-1	1	21	800	820	UUAUUCGCGCCAAUUCUUAUC	:.::::: :.::::.:.:	AUGAGGAAUUAGUGCGAGUGA	Translation		1
novel_94	Cluster-15957.103502	4.5	-1	1	21	489	509	UUAUUCGCGCCAAUUCUUAUC	::.::.::::.:.:: ::	UUUAGGAGUUGGUGUGACUAU	Cleavage		1
novel_94	Cluster-15957.179081	4.5	-1	1	21	1974	1994	UUAUUCGCGCCAAUUCUUAUC	:..:.::::::: ::.::	CUUGGGGAUUGGCGAGAGUAU	Cleavage		1
novel_94	Cluster-15957.179079	4.5	-1	1	21	1974	1994	UUAUUCGCGCCAAUUCUUAUC	:..:.::::::: ::.::	CUUGGGGAUUGGCGAGAGUAU	Cleavage		1
novel_94	Cluster-15957.118496	4.5	-1	1	21	810	830	UUAUUCGCGCCAAUUCUUAUC	::.::. ::::: :.::::	CUUAGGAGAUGGCGAGGAUAA	Cleavage		1
novel_94	Cluster-15957.204644	4.5	-1	1	21	724	744	UUAUUCGCGCCAAUUCUUAUC	:.::::::: ::.::. ::	CUUGAGAAUUGUCGUGAGAAA	Translation		1
novel_94	Cluster-15957.204643	4.5	-1	1	21	724	744	UUAUUCGCGCCAAUUCUUAUC	:.::::::: ::.::. ::	CUUGAGAAUUGUCGUGAGAAA	Translation		1
novel_94	Cluster-15957.138019	4.5	-1	1	21	663	683	UUAUUCGCGCCAAUUCUUAUC	:.:::::: :.: ::::.:	CUUGAGAAUUCGUGAGAAUGA	Translation		1
pne-miR162a	Cluster-15957.118528	4.5	-1	1	21	744	764	UCGAUAAACCUCUGCAUCCAG	::::: ::::::: ::.: ::	CUGGAAGCAGAGGAUUGUGGA	Cleavage		1
pne-miR162a	Cluster-15957.187271	4.5	-1	1	21	532	552	UCGAUAAACCUCUGCAUCCAG	.:::: :.::: ::::.:::	UUGGAGGUAGAUGUUUGUCGU	Translation		1
pne-miR162a	Cluster-15957.38023	4.5	-1	1	21	423	443	UCGAUAAACCUCUGCAUCCAG	::: :::.::: :::.:.:.	AUGGUUGCGGAGUUUUGUUGG	Cleavage		1
pne-miR162a	Cluster-15957.97545	4.5	-1	1	21	430	450	UCGAUAAACCUCUGCAUCCAG	:: .::..:.:::: :::::	AUGCGUGUGGGGGUUGAUCGA	Cleavage		1
pne-miR162a	Cluster-15957.97551	4.5	-1	1	21	430	450	UCGAUAAACCUCUGCAUCCAG	:: .::..:.:::: :::::	AUGCGUGUGGGGGUUGAUCGA	Cleavage		1
pne-miR162a	Cluster-15957.113594	4.5	-1	1	21	430	450	UCGAUAAACCUCUGCAUCCAG	:: .::..:.:::: :::::	AUGCGUGUGGGGGUUGAUCGA	Cleavage		1
pne-miR162a	Cluster-15957.156777	4.5	-1	1	21	423	443	UCGAUAAACCUCUGCAUCCAG	::: :::.::: :::.:.:.	AUGGUUGCGGAGUUUUGUUGG	Cleavage		1
pne-miR162a	Cluster-15957.89510	4.5	-1	1	21	1126	1146	UCGAUAAACCUCUGCAUCCAG	:::. ::::::::: .:.:.	AUGGGGGCAGAGGUUAGUUGG	Cleavage		1
pne-miR162a	Cluster-15957.94243	4.5	-1	1	21	1126	1146	UCGAUAAACCUCUGCAUCCAG	:::. ::::::::: .:.:.	AUGGGGGCAGAGGUUAGUUGG	Cleavage		1
pne-miR162a	Cluster-15957.94240	4.5	-1	1	21	1126	1146	UCGAUAAACCUCUGCAUCCAG	:::. ::::::::: .:.:.	AUGGGGGCAGAGGUUAGUUGG	Cleavage		1
pne-miR162a	Cluster-15957.94241	4.5	-1	1	21	1126	1146	UCGAUAAACCUCUGCAUCCAG	:::. ::::::::: .:.:.	AUGGGGGCAGAGGUUAGUUGG	Cleavage		1
pne-miR162a	Cluster-15957.94237	4.5	-1	1	21	1126	1146	UCGAUAAACCUCUGCAUCCAG	:::. ::::::::: .:.:.	AUGGGGGCAGAGGUUAGUUGG	Cleavage		1
pne-miR162a	Cluster-15957.94238	4.5	-1	1	21	1126	1146	UCGAUAAACCUCUGCAUCCAG	:::. ::::::::: .:.:.	AUGGGGGCAGAGGUUAGUUGG	Cleavage		1
pne-miR162a	Cluster-15957.156774	4.5	-1	1	21	423	443	UCGAUAAACCUCUGCAUCCAG	::: :::.::: :::.:.:.	AUGGUUGCGGAGUUUUGUUGG	Cleavage		1
pne-miR162a	Cluster-15957.156778	4.5	-1	1	21	423	443	UCGAUAAACCUCUGCAUCCAG	::: :::.::: :::.:.:.	AUGGUUGCGGAGUUUUGUUGG	Cleavage		1
pne-miR162a	Cluster-15957.156779	4.5	-1	1	21	423	443	UCGAUAAACCUCUGCAUCCAG	::: :::.::: :::.:.:.	AUGGUUGCGGAGUUUUGUUGG	Cleavage		1
pne-miR162a	Cluster-15957.156780	4.5	-1	1	21	423	443	UCGAUAAACCUCUGCAUCCAG	::: :::.::: :::.:.:.	AUGGUUGCGGAGUUUUGUUGG	Cleavage		1
pne-miR162a	Cluster-15957.119317	4.5	-1	1	21	564	584	UCGAUAAACCUCUGCAUCCAG	::::::: ::::.:.::	CCUUAUGCAGAAGUUUGUUGA	Translation		1
pne-miR162a	Cluster-15957.28140	4.5	-1	1	21	472	492	UCGAUAAACCUCUGCAUCCAG	.:::: : ::::::: .:.::	UUGGAAGAAGAGGUUCGUUGA	Cleavage		1
pne-miR162a	Cluster-15957.28130	4.5	-1	1	21	472	492	UCGAUAAACCUCUGCAUCCAG	.:::: : ::::::: .:.::	UUGGAAGAAGAGGUUCGUUGA	Cleavage		1
pne-miR162a	Cluster-15957.28133	4.5	-1	1	21	472	492	UCGAUAAACCUCUGCAUCCAG	.:::: : ::::::: .:.::	UUGGAAGAAGAGGUUCGUUGA	Cleavage		1
pne-miR162a	Cluster-15957.28138	4.5	-1	1	21	517	537	UCGAUAAACCUCUGCAUCCAG	.:::: : ::::::: .:.::	UUGGAAGAAGAGGUUCGUUGA	Cleavage		1
pne-miR162a	Cluster-15957.134853	4.5	-1	1	21	492	512	UCGAUAAACCUCUGCAUCCAG	:: .:: ::::::::::.:.	CUCCGUGAAGAGGUUUAUUGG	Cleavage		1
pne-miR162a	Cluster-15957.98473	4.5	-1	1	21	705	725	UCGAUAAACCUCUGCAUCCAG	:::::: ::::::. :::	GGAGAUGCAUAGGUUUGCCGA	Cleavage		1
pne-miR162a	Cluster-15957.167315	4.5	-1	1	21	1422	1442	UCGAUAAACCUCUGCAUCCAG	::::::::: :::.: ::	UCAGAUGCAGAGAUUUGUGGA	Cleavage		1
pne-miR162a	Cluster-15957.167319	4.5	-1	1	21	1422	1442	UCGAUAAACCUCUGCAUCCAG	::::::::: :::.: ::	UCAGAUGCAGAGAUUUGUGGA	Cleavage		1
pne-miR162a	Cluster-15957.167316	4.5	-1	1	21	861	881	UCGAUAAACCUCUGCAUCCAG	::::::::: :::.: ::	UCAGAUGCAGAGAUUUGUGGA	Cleavage		1
pne-miR162a	Cluster-15957.167318	4.5	-1	1	21	861	881	UCGAUAAACCUCUGCAUCCAG	::::::::: :::.: ::	UCAGAUGCAGAGAUUUGUGGA	Cleavage		1
pne-miR162a	Cluster-15957.137282	4.5	-1	1	21	73	93	UCGAUAAACCUCUGCAUCCAG	::: .:::::::::::	UCAUAUGGGGAGGUUUAUCGU	Cleavage		1
pne-miR162a	Cluster-15957.164507	4.5	-1	1	21	73	93	UCGAUAAACCUCUGCAUCCAG	::: .:::::::::::	UCAUAUGGGGAGGUUUAUCGU	Cleavage		1
pne-miR162a	Cluster-15957.126594	4.5	-1	1	21	73	93	UCGAUAAACCUCUGCAUCCAG	::: .:::::::::::	UCAUAUGGGGAGGUUUAUCGU	Cleavage		1
pne-miR162a	Cluster-15957.126595	4.5	-1	1	21	73	93	UCGAUAAACCUCUGCAUCCAG	::: .:::::::::::	UCAUAUGGGGAGGUUUAUCGU	Cleavage		1
pne-miR319a	Cluster-15957.143024	4.5	-1	1	20	28	48	UUGGACU-GAAGGAGCUCCCU	::::::::::::: ::::.:	AGGGAGCUCCUUCUAGUCUAU	Cleavage		1
pne-miR319a	Cluster-15957.113940	4.5	-1	1	20	33	52	UUGGACUGAAGGAGCUCCCU	: :: ::::: :::::::	UCGCAGGUCCUUGAGUCCAA	Cleavage		4
pne-miR319a	Cluster-15957.113940	4.5	-1	1	20	93	112	UUGGACUGAAGGAGCUCCCU	: :: ::::: :::::::	UCGCAGGUCCUUGAGUCCAA	Cleavage		4
pne-miR319a	Cluster-7108.0	4.5	-1	1	20	271	290	UUGGACUGAAGGAGCUCCCU	::::::::..:: :: .:::	AGGGAGCUUUUUAAGCUCAA	Cleavage		1
pne-miR319a	Cluster-15957.127739	4.5	-1	1	20	160	179	UUGGACUGAAGGAGCUCCCU	::::::: :::::.: :..:	AGGGAGCGCCUUCGGACUGA	Cleavage		1
pne-miR319a	Cluster-15957.85060	4.5	-1	1	20	160	179	UUGGACUGAAGGAGCUCCCU	::::::: :::::.: :..:	AGGGAGCGCCUUCGGACUGA	Cleavage		1
pne-miR319a	Cluster-15957.79394	4.5	-1	1	20	650	669	UUGGACUGAAGGAGCUCCCU	:::::::::::.:::	UAGCUGCUCCUUCAGUUCAA	Cleavage		1
pne-miR319a	Cluster-15957.181180	4.5	-1	1	20	109	128	UUGGACUGAAGGAGCUCCCU	::::::: ::::::::	ACCAAGCUCCUCCAGUCCAA	Cleavage		1
pne-miR319a	Cluster-15957.173977	4.5	-1	1	20	109	128	UUGGACUGAAGGAGCUCCCU	::::::: ::::::::	ACCAAGCUCCUCCAGUCCAA	Cleavage		1
pne-miR319a	Cluster-15957.182722	4.5	-1	1	20	109	128	UUGGACUGAAGGAGCUCCCU	::::::: ::::::::	ACCAAGCUCCUCCAGUCCAA	Cleavage		1
pne-miR319a	Cluster-15957.204922	4.5	-1	1	20	430	449	UUGGACUGAAGGAGCUCCCU	: :::::::.: ::::::.	ACGGAGCUCUUCCAGUCCGC	Cleavage		1
pne-miR319a	Cluster-3986.2	4.5	-1	1	20	1141	1160	UUGGACUGAAGGAGCUCCCU	::::..:::::::::.	CUUAAGCUUUUUCAGUCCAG	Cleavage		1
pne-miR319a	Cluster-3986.0	4.5	-1	1	20	1312	1331	UUGGACUGAAGGAGCUCCCU	::::..:::::::::.	CUUAAGCUUUUUCAGUCCAG	Cleavage		1
pne-miR319a	Cluster-32682.2	4.5	-1	1	20	635	654	UUGGACUGAAGGAGCUCCCU	::: ::.::.::::: :::	AGGAAGUUCUUUCAGGCCAU	Cleavage		1
pne-miR319a	Cluster-32682.0	4.5	-1	1	20	635	654	UUGGACUGAAGGAGCUCCCU	::: ::.::.::::: :::	AGGAAGUUCUUUCAGGCCAU	Cleavage		1
pne-miR319a	Cluster-32682.1	4.5	-1	1	20	635	654	UUGGACUGAAGGAGCUCCCU	::: ::.::.::::: :::	AGGAAGUUCUUUCAGGCCAU	Cleavage		1
pne-miR319a	Cluster-15957.74573	4.5	-1	1	20	118	137	UUGGACUGAAGGAGCUCCCU	:.:::.:::::: ::::	GAUGGGCUUCUUCAGGCCAA	Cleavage		1
pne-miR319a	Cluster-15957.40819	4.5	-1	1	20	55	74	UUGGACUGAAGGAGCUCCCU	::::.:.:::::::...	CUGGAGUUUCUUCAGUUUGC	Cleavage		1
pne-miR319a	Cluster-15957.24567	4.5	-1	1	20	70	89	UUGGACUGAAGGAGCUCCCU	::::.:.:::::::...	CUGGAGUUUCUUCAGUUUGC	Cleavage		1
pne-miR319a	Cluster-15957.202436	4.5	-1	1	20	375	394	UUGGACUGAAGGAGCUCCCU	:::: :.:: :::::: :::	AGGGUGUUCAUUCAGUGCAA	Translation		1
pne-miR319a	Cluster-39999.1	4.5	-1	1	20	309	328	UUGGACUGAAGGAGCUCCCU	::::. ::::::: :: :::	AGGGGACUCCUUCUGUGCAA	Cleavage		1
pne-miR319a	Cluster-39999.2	4.5	-1	1	20	309	328	UUGGACUGAAGGAGCUCCCU	::::. ::::::: :: :::	AGGGGACUCCUUCUGUGCAA	Cleavage		1
pne-miR319a	Cluster-15957.125524	4.5	-1	1	20	9	28	UUGGACUGAAGGAGCUCCCU	:: :.:.:::: ::::..::	AGUGGGUUCCUCCAGUUUAA	Cleavage		1
pne-miR319a	Cluster-15957.15089	4.5	-1	1	20	316	335	UUGGACUGAAGGAGCUCCCU	::::.:.:::::::...	CUGGAGUUUCUUCAGUUUGC	Cleavage		1
pne-miR319a	Cluster-15957.195041	4.5	-1	1	20	325	344	UUGGACUGAAGGAGCUCCCU	::::.:.:::::::...	CUGGAGUUUCUUCAGUUUGC	Cleavage		1
pne-miR319a	Cluster-15957.17536	4.5	-1	1	20	316	335	UUGGACUGAAGGAGCUCCCU	::::.:.:::::::...	CUGGAGUUUCUUCAGUUUGC	Cleavage		1
pne-miR319a	Cluster-15957.195039	4.5	-1	1	20	325	344	UUGGACUGAAGGAGCUCCCU	::::.:.:::::::...	CUGGAGUUUCUUCAGUUUGC	Cleavage		1
pne-miR319a	Cluster-15957.24565	4.5	-1	1	20	646	665	UUGGACUGAAGGAGCUCCCU	::::.:.:::::::...	CUGGAGUUUCUUCAGUUUGC	Cleavage		1
pne-miR319a	Cluster-15957.182160	4.5	-1	1	20	405	424	UUGGACUGAAGGAGCUCCCU	:::.:: ::.:::::::	CCAGAGUUCAUUUAGUCCAA	Translation		1
pne-miR319a	Cluster-15957.40820	4.5	-1	1	20	1084	1103	UUGGACUGAAGGAGCUCCCU	::::.:.:::::::...	CUGGAGUUUCUUCAGUUUGC	Cleavage		1
pne-miR319a	Cluster-15957.51038	4.5	-1	1	20	1066	1085	UUGGACUGAAGGAGCUCCCU	::::.:.:::::::...	CUGGAGUUUCUUCAGUUUGC	Cleavage		1
pne-miR319a	Cluster-37088.0	4.5	-1	1	20	1066	1085	UUGGACUGAAGGAGCUCCCU	::::.:.:::::::...	CUGGAGUUUCUUCAGUUUGC	Cleavage		1
pne-miR319a	Cluster-15957.16442	4.5	-1	1	20	1043	1062	UUGGACUGAAGGAGCUCCCU	:::.: ::::::::::.	GCAGAGUUACUUCAGUCCAG	Cleavage		1
pne-miR319a	Cluster-15957.169176	4.5	-1	1	20	417	436	UUGGACUGAAGGAGCUCCCU	:::.:: ::.:::::::	CCAGAGUUCAUUUAGUCCAA	Translation		1
pne-miR319a	Cluster-15957.169175	4.5	-1	1	20	531	550	UUGGACUGAAGGAGCUCCCU	:::.:: ::.:::::::	CCAGAGUUCAUUUAGUCCAA	Translation		1
pne-miR319a	Cluster-15957.218061	4.5	-1	1	20	96	115	UUGGACUGAAGGAGCUCCCU	::.:: ::::::::...:	CUGGGGCACCUUCAGUUUGA	Cleavage		1
pne-miR319a	Cluster-15957.218062	4.5	-1	1	20	9	28	UUGGACUGAAGGAGCUCCCU	::.:: ::::::::...:	CUGGGGCACCUUCAGUUUGA	Cleavage		1
pne-miR319a	Cluster-15957.170285	4.5	-1	1	20	295	313	UUGGACUGAAGGAGCUCCCU	:::::: :: ::::::.:::	AGGGAGAUC-UUCAGUUCAA	Translation		1
pne-miR319a	Cluster-15957.170286	4.5	-1	1	20	295	313	UUGGACUGAAGGAGCUCCCU	:::::: :: ::::::.:::	AGGGAGAUC-UUCAGUUCAA	Translation		1
pne-miR319a	Cluster-15957.170289	4.5	-1	1	20	295	313	UUGGACUGAAGGAGCUCCCU	:::::: :: ::::::.:::	AGGGAGAUC-UUCAGUUCAA	Translation		1
pne-miR319a	Cluster-15957.170284	4.5	-1	1	20	295	313	UUGGACUGAAGGAGCUCCCU	:::::: :: ::::::.:::	AGGGAGAUC-UUCAGUUCAA	Translation		1
novel_112	Cluster-15957.25258	5	-1	1	21	274	294	AUUUCCGGACUGAAUUGCAGC	::::.:.::: :::: ::::	GCUGUAGUUCUGUCCAGAAAG	Translation		1
novel_112	Cluster-15957.25269	5	-1	1	21	1129	1149	AUUUCCGGACUGAAUUGCAGC	::::.:.::: :::: ::::	GCUGUAGUUCUGUCCAGAAAG	Translation		1
novel_112	Cluster-15957.189129	5	-1	1	21	511	531	AUUUCCGGACUGAAUUGCAGC	::::.:::: .::..:: :::	GCUGUAAUUGGGUUUGGUAAU	Cleavage		1
novel_112	Cluster-15957.163782	5	-1	1	21	511	531	AUUUCCGGACUGAAUUGCAGC	::::.:::: .::..:: :::	GCUGUAAUUGGGUUUGGUAAU	Cleavage		1
novel_112	Cluster-15957.177474	5	-1	1	21	511	531	AUUUCCGGACUGAAUUGCAGC	::::.:::: .::..:: :::	GCUGUAAUUGGGUUUGGUAAU	Cleavage		1
novel_112	Cluster-15957.163785	5	-1	1	21	511	531	AUUUCCGGACUGAAUUGCAGC	::::.:::: .::..:: :::	GCUGUAAUUGGGUUUGGUAAU	Cleavage		1
novel_112	Cluster-15957.19770	5	-1	1	21	295	315	AUUUCCGGACUGAAUUGCAGC	:::: :::::: :::::: :	GCUGAAAUUCAAUCCGGACAC	Translation		1
novel_112	Cluster-15957.132079	5	-1	1	21	817	837	AUUUCCGGACUGAAUUGCAGC	:::: :::::: :::::: :	GCUGAAAUUCAAUCCGGACAC	Translation		1
novel_112	Cluster-15957.99510	5	-1	1	21	967	987	AUUUCCGGACUGAAUUGCAGC	:::: :::::: :::::: :	GCUGAAAUUCAAUCCGGACAC	Translation		1
novel_112	Cluster-15957.92468	5	-1	1	21	1030	1050	AUUUCCGGACUGAAUUGCAGC	:::: :::::: :::::: :	GCUGAAAUUCAAUCCGGACAC	Translation		1
novel_112	Cluster-15957.108943	5	-1	1	21	250	270	AUUUCCGGACUGAAUUGCAGC	::::: ::::::: .:::..	GCUGCCAUUCAGUAUGGAGGA	Cleavage		1
novel_112	Cluster-15957.117365	5	-1	1	21	250	270	AUUUCCGGACUGAAUUGCAGC	::::: ::::::: .:::..	GCUGCCAUUCAGUAUGGAGGA	Cleavage		1
novel_112	Cluster-15957.64916	5	-1	1	21	1333	1353	AUUUCCGGACUGAAUUGCAGC	::::::. : ::::.::.::	GCUGCAGCUAAGUCUGGGAAA	Cleavage		1
novel_112	Cluster-15957.64917	5	-1	1	21	1333	1353	AUUUCCGGACUGAAUUGCAGC	::::::. : ::::.::.::	GCUGCAGCUAAGUCUGGGAAA	Cleavage		1
novel_112	Cluster-15957.64918	5	-1	1	21	1333	1353	AUUUCCGGACUGAAUUGCAGC	::::::. : ::::.::.::	GCUGCAGCUAAGUCUGGGAAA	Cleavage		1
novel_112	Cluster-15957.102250	5	-1	1	21	214	234	AUUUCCGGACUGAAUUGCAGC	:::::. :::: :. ::::::	GCUGCGCUUCAAUUAGGAAAU	Translation		1
novel_112	Cluster-15957.131014	5	-1	1	21	702	722	AUUUCCGGACUGAAUUGCAGC	:: :::.::: ::: :::.::	GCAGCAGUUCUGUCAGGAGAU	Translation		1
novel_112	Cluster-15957.98347	5	-1	1	21	702	722	AUUUCCGGACUGAAUUGCAGC	:: :::.::: ::: :::.::	GCAGCAGUUCUGUCAGGAGAU	Translation		1
novel_112	Cluster-15957.106080	5	-1	1	21	744	764	AUUUCCGGACUGAAUUGCAGC	:: :::.::: ::: :::.::	GCAGCAGUUCUGUCAGGAGAU	Translation		1
novel_112	Cluster-15957.132090	5	-1	1	21	744	764	AUUUCCGGACUGAAUUGCAGC	:: :::.::: ::: :::.::	GCAGCAGUUCUGUCAGGAGAU	Translation		1
novel_112	Cluster-33535.3	5	-1	1	21	471	491	AUUUCCGGACUGAAUUGCAGC	:::: :::::. ::: :.:::	GCUGAAAUUCGUUCCAGGAAU	Translation		1
novel_112	Cluster-15957.169685	5	-1	1	21	895	915	AUUUCCGGACUGAAUUGCAGC	:: :::.:: ::::.: ::::	GCGGCAGUUGAGUCUGAAAAU	Cleavage		1
novel_112	Cluster-15957.171949	5	-1	1	21	895	915	AUUUCCGGACUGAAUUGCAGC	:: :::.:: ::::.: ::::	GCGGCAGUUGAGUCUGAAAAU	Cleavage		1
novel_112	Cluster-15957.41190	5	-1	1	21	1180	1200	AUUUCCGGACUGAAUUGCAGC	:: :::.:: ::::.: ::::	GCGGCAGUUGAGUCUGAAAAU	Cleavage		1
novel_112	Cluster-15957.185482	5	-1	1	21	1180	1200	AUUUCCGGACUGAAUUGCAGC	:: :::.:: ::::.: ::::	GCGGCAGUUGAGUCUGAAAAU	Cleavage		1
novel_112	Cluster-15957.23069	5	-1	1	21	1180	1200	AUUUCCGGACUGAAUUGCAGC	:: :::.:: ::::.: ::::	GCGGCAGUUGAGUCUGAAAAU	Cleavage		1
novel_112	Cluster-15957.29008	5	-1	1	21	441	461	AUUUCCGGACUGAAUUGCAGC	::::::: :: ::.:::.::	GCUGCAAAUCUUUCUGGAGAU	Translation		1
novel_112	Cluster-15957.29009	5	-1	1	21	441	461	AUUUCCGGACUGAAUUGCAGC	::::::: :: ::.:::.::	GCUGCAAAUCUUUCUGGAGAU	Translation		1
novel_112	Cluster-15957.102247	5	-1	1	21	214	234	AUUUCCGGACUGAAUUGCAGC	:::::. :::: :. ::::::	GCUGCGCUUCAAUUAGGAAAU	Translation		1
novel_112	Cluster-15957.136240	5	-1	1	21	5326	5346	AUUUCCGGACUGAAUUGCAGC	:::::: ::::: .:::.::	GCUGCACUUCAGCAUGGAGAU	Cleavage		1
novel_112	Cluster-15957.136241	5	-1	1	21	6724	6744	AUUUCCGGACUGAAUUGCAGC	:::::: ::::: .:::.::	GCUGCACUUCAGCAUGGAGAU	Cleavage		1
novel_112	Cluster-15957.136242	5	-1	1	21	6724	6744	AUUUCCGGACUGAAUUGCAGC	:::::: ::::: .:::.::	GCUGCACUUCAGCAUGGAGAU	Cleavage		1
novel_112	Cluster-15957.136243	5	-1	1	21	6724	6744	AUUUCCGGACUGAAUUGCAGC	:::::: ::::: .:::.::	GCUGCACUUCAGCAUGGAGAU	Cleavage		1
novel_112	Cluster-15957.136239	5	-1	1	21	6724	6744	AUUUCCGGACUGAAUUGCAGC	:::::: ::::: .:::.::	GCUGCACUUCAGCAUGGAGAU	Cleavage		1
novel_112	Cluster-15957.41235	5	-1	1	21	50	70	AUUUCCGGACUGAAUUGCAGC	::::::::::: :: :.:.	ACUGCAAUUCAGCCCCGGAGG	Cleavage		1
novel_112	Cluster-15957.42664	5	-1	1	21	50	70	AUUUCCGGACUGAAUUGCAGC	::::::::::: :: :.:.	ACUGCAAUUCAGCCCCGGAGG	Cleavage		1
novel_112	Cluster-15957.79419	5	-1	1	21	1546	1566	AUUUCCGGACUGAAUUGCAGC	::::::::..::.: :..:	UCUGCAAUUUGGUUCAGGGAA	Cleavage		1
novel_112	Cluster-15957.42666	5	-1	1	21	1745	1765	AUUUCCGGACUGAAUUGCAGC	::::::::::: :: :.:.	ACUGCAAUUCAGCCCCGGAGG	Cleavage		1
novel_112	Cluster-15957.42671	5	-1	1	21	1745	1765	AUUUCCGGACUGAAUUGCAGC	::::::::::: :: :.:.	ACUGCAAUUCAGCCCCGGAGG	Cleavage		1
novel_112	Cluster-15957.42667	5	-1	1	21	1745	1765	AUUUCCGGACUGAAUUGCAGC	::::::::::: :: :.:.	ACUGCAAUUCAGCCCCGGAGG	Cleavage		1
novel_112	Cluster-15957.187944	5	-1	1	21	22	42	AUUUCCGGACUGAAUUGCAGC	::::: :::::::.: :::	GCUGCUUUUCAGUCUGCAAAC	Cleavage		1
novel_113	Cluster-15957.70575	5	-1	1	23	276	298	AGCGAACUGCCUUGUUGCCUGGC	:::::.:::.:::::::: :	ACCAGGUAACGAGGCAGUUGGAG	Cleavage		1
novel_113	Cluster-15957.53135	5	-1	1	23	45	67	AGCGAACUGCCUUGUUGCCUGGC	:.:.::..::::: : ::::::	GUCGGGUGACAAGACUGUUCGCC	Translation		1
novel_113	Cluster-15957.53141	5	-1	1	23	45	67	AGCGAACUGCCUUGUUGCCUGGC	:.:.::..::::: : ::::::	GUCGGGUGACAAGACUGUUCGCC	Translation		1
novel_113	Cluster-15957.53134	5	-1	1	23	45	67	AGCGAACUGCCUUGUUGCCUGGC	:.:.::..::::: : ::::::	GUCGGGUGACAAGACUGUUCGCC	Translation		1
novel_113	Cluster-15957.53137	5	-1	1	23	45	67	AGCGAACUGCCUUGUUGCCUGGC	:.:.::..::::: : ::::::	GUCGGGUGACAAGACUGUUCGCC	Translation		1
novel_113	Cluster-15957.53138	5	-1	1	23	45	67	AGCGAACUGCCUUGUUGCCUGGC	:.:.::..::::: : ::::::	GUCGGGUGACAAGACUGUUCGCC	Translation		1
novel_113	Cluster-15957.161068	5	-1	1	23	78	100	AGCGAACUGCCUUGUUGCCUGGC	::::.:::.:::::::: :	UGCAGGUAACGAGGCAGUUGGAG	Cleavage		1
novel_113	Cluster-18629.0	5	-1	1	23	126	148	AGCGAACUGCCUUGUUGCCUGGC	::::..:.::::::: :. ::	UGCAGGUGAUAAGGCAGAUUUCU	Cleavage		1
novel_113	Cluster-15957.175664	5	-1	1	23	500	522	AGCGAACUGCCUUGUUGCCUGGC	.::: ....::: :::::.:::	UUCAGUUGGUAAGCCAGUUUGCU	Translation		1
novel_113	Cluster-15957.194100	5	-1	1	23	500	522	AGCGAACUGCCUUGUUGCCUGGC	.::: ....::: :::::.:::	UUCAGUUGGUAAGCCAGUUUGCU	Translation		1
novel_113	Cluster-15957.42106	5	-1	1	23	500	522	AGCGAACUGCCUUGUUGCCUGGC	.::: ....::: :::::.:::	UUCAGUUGGUAAGCCAGUUUGCU	Translation		1
novel_113	Cluster-15957.20909	5	-1	1	23	371	393	AGCGAACUGCCUUGUUGCCUGGC	: :.:::::.:: :::: :.::	GACGGGCAAUAACGCAGGUUGCG	Translation		1
novel_113	Cluster-15957.172121	5	-1	1	23	494	516	AGCGAACUGCCUUGUUGCCUGGC	: :.:::::.:: :::: :.::	GACGGGCAAUAACGCAGGUUGCG	Translation		1
novel_113	Cluster-15957.107351	5	-1	1	23	1868	1890	AGCGAACUGCCUUGUUGCCUGGC	.:.::...:::::::: : :.:	CUCGGGUGGCAAGGCAGAUGGUU	Cleavage		1
novel_113	Cluster-15957.107369	5	-1	1	23	1877	1899	AGCGAACUGCCUUGUUGCCUGGC	.:.::...:::::::: : :.:	CUCGGGUGGCAAGGCAGAUGGUU	Cleavage		1
novel_113	Cluster-15957.159240	5	-1	1	23	393	415	AGCGAACUGCCUUGUUGCCUGGC	::: :.::.::::: ::.::	UACAGUCGACGAGGCACUUUGCC	Cleavage		1
novel_113	Cluster-15957.86519	5	-1	1	23	762	784	AGCGAACUGCCUUGUUGCCUGGC	::: : ::..:::.::::.::	GCCUGAGAAUGAGGUAGUUUGCC	Cleavage		1
novel_113	Cluster-15957.101072	5	-1	1	23	894	916	AGCGAACUGCCUUGUUGCCUGGC	::: : ::..:::.::::.::	GCCUGAGAAUGAGGUAGUUUGCC	Cleavage		1
novel_113	Cluster-15957.101071	5	-1	1	23	894	916	AGCGAACUGCCUUGUUGCCUGGC	::: : ::..:::.::::.::	GCCUGAGAAUGAGGUAGUUUGCC	Cleavage		1
novel_113	Cluster-15957.167570	5	-1	1	23	2097	2119	AGCGAACUGCCUUGUUGCCUGGC	:::.:::::: .::: :::	GAAAGGUAACAAGAUAGUCCGCA	Translation		1
novel_113	Cluster-15957.178446	5	-1	1	23	2100	2122	AGCGAACUGCCUUGUUGCCUGGC	:::.:::::: .::: :::	GAAAGGUAACAAGAUAGUCCGCA	Translation		1
novel_113	Cluster-15957.167566	5	-1	1	23	2091	2113	AGCGAACUGCCUUGUUGCCUGGC	:::.:::::: .::: :::	GAAAGGUAACAAGAUAGUCCGCA	Translation		1
novel_113	Cluster-15957.167568	5	-1	1	23	2100	2122	AGCGAACUGCCUUGUUGCCUGGC	:::.:::::: .::: :::	GAAAGGUAACAAGAUAGUCCGCA	Translation		1
novel_113	Cluster-15957.167571	5	-1	1	23	2091	2113	AGCGAACUGCCUUGUUGCCUGGC	:::.:::::: .::: :::	GAAAGGUAACAAGAUAGUCCGCA	Translation		1
novel_113	Cluster-15957.167573	5	-1	1	23	2091	2113	AGCGAACUGCCUUGUUGCCUGGC	:::.:::::: .::: :::	GAAAGGUAACAAGAUAGUCCGCA	Translation		1
novel_113	Cluster-15957.167572	5	-1	1	23	2100	2122	AGCGAACUGCCUUGUUGCCUGGC	:::.:::::: .::: :::	GAAAGGUAACAAGAUAGUCCGCA	Translation		1
novel_113	Cluster-15957.167569	5	-1	1	23	2100	2122	AGCGAACUGCCUUGUUGCCUGGC	:::.:::::: .::: :::	GAAAGGUAACAAGAUAGUCCGCA	Translation		1
novel_138	Cluster-15957.86115	5	-1	1	25	325	349	AUAUGACCAGUCUGGCGGUGAGCCC	:: ::: .::::.:.:::::.. ::	GGCCUCUUCGCCGGGCUGGUUGGAU	Cleavage		1
novel_138	Cluster-15957.12845	5	-1	1	25	347	371	AUAUGACCAGUCUGGCGGUGAGCCC	: :::.::.:: ::.: ::: ::::	GAGCUUACUGCAAGGCAGGUGAUAU	Cleavage		1
novel_138	Cluster-15957.12842	5	-1	1	25	347	371	AUAUGACCAGUCUGGCGGUGAGCCC	: :::.::.:: ::.: ::: ::::	GAGCUUACUGCAAGGCAGGUGAUAU	Cleavage		1
novel_138	Cluster-15957.12850	5	-1	1	25	347	371	AUAUGACCAGUCUGGCGGUGAGCCC	: :::.::.:: ::.: ::: ::::	GAGCUUACUGCAAGGCAGGUGAUAU	Cleavage		1
novel_138	Cluster-15957.12846	5	-1	1	25	1253	1277	AUAUGACCAGUCUGGCGGUGAGCCC	: :::.::.:: ::.: ::: ::::	GAGCUUACUGCAAGGCAGGUGAUAU	Cleavage		1
novel_138	Cluster-15957.12841	5	-1	1	25	1292	1316	AUAUGACCAGUCUGGCGGUGAGCCC	: :::.::.:: ::.: ::: ::::	GAGCUUACUGCAAGGCAGGUGAUAU	Cleavage		1
novel_138	Cluster-15957.12849	5	-1	1	25	1292	1316	AUAUGACCAGUCUGGCGGUGAGCCC	: :::.::.:: ::.: ::: ::::	GAGCUUACUGCAAGGCAGGUGAUAU	Cleavage		1
novel_138	Cluster-15957.51511	5	-1	1	25	2	26	AUAUGACCAGUCUGGCGGUGAGCCC	: .:..:.::..::: :::::: :	UGUUUUGCUGCUGGACAGGUCAUUU	Cleavage		1
novel_138	Cluster-15957.58638	5	-1	1	25	65	88	AUAUGACCAGUCUGGCGGUGAGCCC	::::: :.: .:::::::: .:::	GGGCU-AUCUUCAGACUGGCUAUAA	Cleavage		1
novel_138	Cluster-1411.0	5	-1	1	25	67	91	AUAUGACCAGUCUGGCGGUGAGCCC	::: :: :::: ::::::: ::	CAUCUCUCCUCCAGCCUGGUCACAU	Translation		1
novel_164	Cluster-15957.88148	5	-1	1	24	723	747	GAAGGAUUGC-UACAAAACGUUAGA	.::..:::: ::: :::.::::::	CUUAGUGUUUGGUAUGCAGUCCUUC	Translation		1
novel_164	Cluster-15957.136701	5	-1	1	24	642	666	GAAGGAUUGC-UACAAAACGUUAGA	.::..:::: ::: :::.::::::	CUUAGUGUUUGGUAUGCAGUCCUUC	Translation		1
novel_164	Cluster-15957.114548	5	-1	1	24	140	163	GAAGGAUUGCUACAAAACGUUAGA	:::...:: :::: .:::::::.	UCUGGUGUACUGUAUUAAUCCUUU	Translation		1
novel_164	Cluster-15957.114546	5	-1	1	24	140	163	GAAGGAUUGCUACAAAACGUUAGA	:::...:: :::: .:::::::.	UCUGGUGUACUGUAUUAAUCCUUU	Translation		1
novel_164	Cluster-15957.155172	5	-1	1	24	140	163	GAAGGAUUGCUACAAAACGUUAGA	:::...:: :::: .:::::::.	UCUGGUGUACUGUAUUAAUCCUUU	Translation		1
novel_164	Cluster-15957.138097	5	-1	1	24	140	163	GAAGGAUUGCUACAAAACGUUAGA	:::...:: :::: .:::::::.	UCUGGUGUACUGUAUUAAUCCUUU	Translation		1
novel_164	Cluster-15957.54928	5	-1	1	24	125	148	GAAGGAUUGCUACAAAACGUUAGA	:: ::.: :::: .:::.::.::.	UCAAAUGCUUUGGGGCAGUCUUUU	Cleavage		1
novel_164	Cluster-15957.54234	5	-1	1	24	125	148	GAAGGAUUGCUACAAAACGUUAGA	:: ::.: :::: .:::.::.::.	UCAAAUGCUUUGGGGCAGUCUUUU	Cleavage		1
novel_164	Cluster-15957.54927	5	-1	1	24	125	148	GAAGGAUUGCUACAAAACGUUAGA	:: ::.: :::: .:::.::.::.	UCAAAUGCUUUGGGGCAGUCUUUU	Cleavage		1
novel_164	Cluster-15957.54235	5	-1	1	24	101	124	GAAGGAUUGCUACAAAACGUUAGA	:: ::.: :::: .:::.::.::.	UCAAAUGCUUUGGGGCAGUCUUUU	Cleavage		1
novel_164	Cluster-15957.90871	5	-1	1	24	982	1005	GAAGGAUUGCUACAAAACGUUAGA	:.:.. : :::::: ::::..::.	UUUGGAGGUUUGUAUCAAUUUUUU	Translation		1
novel_164	Cluster-15957.70029	5	-1	1	24	1093	1116	GAAGGAUUGCUACAAAACGUUAGA	:.: :. ::::::.:: ::..::.	UUUCAUCUUUUGUGGCCAUUUUUU	Cleavage		1
novel_164	Cluster-29177.7	5	-1	1	24	271	294	GAAGGAUUGCUACAAAACGUUAGA	:: :..: ::::: :::: .::::	UCCAGUGGUUUGUUGCAAAUCUUC	Translation		1
novel_164	Cluster-15957.7578	5	-1	1	24	628	651	GAAGGAUUGCUACAAAACGUUAGA	:.: :. ::::::.:: ::..::.	UUUCAUCUUUUGUGGCCAUUUUUU	Cleavage		1
novel_164	Cluster-15957.198980	5	-1	1	24	150	173	GAAGGAUUGCUACAAAACGUUAGA	::: : ::::: ::::: :::::	UCUUAAUUUUUGCAGCAAGCCUUC	Cleavage		1
novel_164	Cluster-15957.24752	5	-1	1	24	150	173	GAAGGAUUGCUACAAAACGUUAGA	::: : ::::: ::::: :::::	UCUUAAUUUUUGCAGCAAGCCUUC	Cleavage		1
novel_164	Cluster-15957.178146	5	-1	1	24	150	173	GAAGGAUUGCUACAAAACGUUAGA	::: : ::::: ::::: :::::	UCUUAAUUUUUGCAGCAAGCCUUC	Cleavage		1
novel_164	Cluster-15957.198979	5	-1	1	24	150	173	GAAGGAUUGCUACAAAACGUUAGA	::: : ::::: ::::: :::::	UCUUAAUUUUUGCAGCAAGCCUUC	Cleavage		1
novel_164	Cluster-15957.178588	5	-1	1	24	150	173	GAAGGAUUGCUACAAAACGUUAGA	::: : ::::: ::::: :::::	UCUUAAUUUUUGCAGCAAGCCUUC	Cleavage		1
novel_164	Cluster-15957.150169	5	-1	1	24	150	173	GAAGGAUUGCUACAAAACGUUAGA	::: : ::::: ::::: :::::	UCUUAAUUUUUGCAGCAAGCCUUC	Cleavage		1
novel_164	Cluster-15957.112135	5	-1	1	24	321	346	GAAGGAUUGCUACA--AAACGUUAGA	: :...:::: ::: :::::::::.	UAUGGUGUUUAAUGUCGCAAUCCUUU	Translation		1
novel_164	Cluster-15957.160264	5	-1	1	24	123	146	GAAGGAUUGCUACAAAACGUUAGA	::: :.: :: ::::::.:.:: :	UCUCAUGCUUAGUAGCAGUUCUAC	Cleavage		1
novel_164	Cluster-15957.89086	5	-1	1	24	2899	2922	GAAGGAUUGCUACAAAACGUUAGA	: :.::: :: ::: ::.:::::	UAUGACGAUUGGUACCAGUCCUUG	Translation		1
novel_164	Cluster-15957.119480	5	-1	1	24	2899	2922	GAAGGAUUGCUACAAAACGUUAGA	: :.::: :: ::: ::.:::::	UAUGACGAUUGGUACCAGUCCUUG	Translation		1
novel_164	Cluster-15957.119481	5	-1	1	24	2899	2922	GAAGGAUUGCUACAAAACGUUAGA	: :.::: :: ::: ::.:::::	UAUGACGAUUGGUACCAGUCCUUG	Translation		1
novel_164	Cluster-15957.119478	5	-1	1	24	2899	2922	GAAGGAUUGCUACAAAACGUUAGA	: :.::: :: ::: ::.:::::	UAUGACGAUUGGUACCAGUCCUUG	Translation		1
novel_164	Cluster-15957.132137	5	-1	1	24	415	438	GAAGGAUUGCUACAAAACGUUAGA	:. :: ::: :::.::.: :.:::	UUGAAAGUUCUGUGGCGACCUUUC	Cleavage		1
novel_164	Cluster-15957.12516	5	-1	1	24	15	38	GAAGGAUUGCUACAAAACGUUAGA	.: :.::::::: :: .::.::.	GUUUAUGUUUUGUUGCUGUCUUUU	Translation		1
novel_164	Cluster-15957.121264	5	-1	1	24	15	38	GAAGGAUUGCUACAAAACGUUAGA	.: :.::::::: :: .::.::.	GUUUAUGUUUUGUUGCUGUCUUUU	Translation		1
novel_164	Cluster-15957.89097	5	-1	1	24	97	120	GAAGGAUUGCUACAAAACGUUAGA	: :.::: :: ::: ::.:::::	UAUGACGAUUGGUACCAGUCCUUG	Translation		1
novel_164	Cluster-15957.89089	5	-1	1	24	97	120	GAAGGAUUGCUACAAAACGUUAGA	: :.::: :: ::: ::.:::::	UAUGACGAUUGGUACCAGUCCUUG	Translation		1
novel_164	Cluster-15957.89090	5	-1	1	24	97	120	GAAGGAUUGCUACAAAACGUUAGA	: :.::: :: ::: ::.:::::	UAUGACGAUUGGUACCAGUCCUUG	Translation		1
novel_164	Cluster-15957.85795	5	-1	1	24	97	120	GAAGGAUUGCUACAAAACGUUAGA	: :.::: :: ::: ::.:::::	UAUGACGAUUGGUACCAGUCCUUG	Translation		1
novel_164	Cluster-15957.89078	5	-1	1	24	97	120	GAAGGAUUGCUACAAAACGUUAGA	: :.::: :: ::: ::.:::::	UAUGACGAUUGGUACCAGUCCUUG	Translation		1
novel_164	Cluster-15957.89079	5	-1	1	24	97	120	GAAGGAUUGCUACAAAACGUUAGA	: :.::: :: ::: ::.:::::	UAUGACGAUUGGUACCAGUCCUUG	Translation		1
novel_219	Cluster-3792.0	5	-1	1	24	269	292	ACCUGCAGUGUGCCCGGUCGACCG	:: :.:::.:::: .::: ::::	CGAUUGACUGGGCUUACUACAGGG	Translation		1
novel_219	Cluster-10086.0	5	-1	1	24	301	324	ACCUGCAGUGUGCCCGGUCGACCG	::. ::.:::::. : ::::::	GUGUUCACUGGGCAUUCAGCAGGU	Cleavage		1
novel_219	Cluster-15957.106511	5	-1	1	24	1432	1455	ACCUGCAGUGUGCCCGGUCGACCG	:.:::.: :::.:.:::::	AUUUUGACUGAGCAUAUUGCAGAG	Cleavage		1
novel_219	Cluster-15957.139642	5	-1	1	24	898	921	ACCUGCAGUGUGCCCGGUCGACCG	: :: ::.:::::.: ::::: :	GGAUCAACUGGGCAUAGUGCAGAU	Cleavage		1
novel_219	Cluster-9102.0	5	-1	1	24	279	302	ACCUGCAGUGUGCCCGGUCGACCG	.::: : .:::..:::::: :::	UGGUGCAGUGGGUGCACUGCUGGU	Cleavage		1
novel_219	Cluster-15957.108414	5	-1	1	24	1357	1380	ACCUGCAGUGUGCCCGGUCGACCG	:: .:.::::...::: ::::	UAUUCCGCUGGGCGUGCUGGAGGU	Cleavage		1
novel_219	Cluster-15957.162486	5	-1	1	24	119	142	ACCUGCAGUGUGCCCGGUCGACCG	.:: :.. :::::::: ::.::	UGGAAGGUGGGGCACACCGCGGGG	Cleavage		1
novel_219	Cluster-15957.162487	5	-1	1	24	1346	1369	ACCUGCAGUGUGCCCGGUCGACCG	.:: :.. :::::::: ::.::	UGGAAGGUGGGGCACACCGCGGGG	Cleavage		1
novel_219	Cluster-12692.1	5	-1	1	24	328	351	ACCUGCAGUGUGCCCGGUCGACCG	:.:. :::::::::::::	GCUUUGGGAGGGCACACUGCAGCC	Cleavage		1
novel_219	Cluster-12692.7	5	-1	1	24	328	351	ACCUGCAGUGUGCCCGGUCGACCG	:.:. :::::::::::::	GCUUUGGGAGGGCACACUGCAGCC	Cleavage		1
novel_219	Cluster-12692.4	5	-1	1	24	328	351	ACCUGCAGUGUGCCCGGUCGACCG	:.:. :::::::::::::	GCUUUGGGAGGGCACACUGCAGCC	Cleavage		1
novel_219	Cluster-12692.5	5	-1	1	24	328	351	ACCUGCAGUGUGCCCGGUCGACCG	:.:. :::::::::::::	GCUUUGGGAGGGCACACUGCAGCC	Cleavage		1
novel_219	Cluster-12692.9	5	-1	1	24	328	351	ACCUGCAGUGUGCCCGGUCGACCG	:.:. :::::::::::::	GCUUUGGGAGGGCACACUGCAGCC	Cleavage		1
novel_219	Cluster-12692.2	5	-1	1	24	349	372	ACCUGCAGUGUGCCCGGUCGACCG	:.:. :::::::::::::	GCUUUGGGAGGGCACACUGCAGCC	Cleavage		1
novel_219	Cluster-15957.130290	5	-1	1	24	1929	1952	ACCUGCAGUGUGCCCGGUCGACCG	::.:::: :::.::::::	UUUGCGGCCGGAAACAUUGCAGGC	Cleavage		1
novel_229	Cluster-15957.59109	5	-1	1	23	596	618	AAGCGUGACUCCUGAAUUAAAGG	:.:::..::: :::: ::.:.::	CUUUUGGUUCUGGAGCCAUGUUU	Cleavage		1
novel_229	Cluster-15957.6088	5	-1	1	23	404	426	AAGCGUGACUCCUGAAUUAAAGG	:.: :..::::::::::..:.	CUUAUGGUUCAGGAGUCGUGUGG	Cleavage		1
novel_229	Cluster-38935.0	5	-1	1	23	404	426	AAGCGUGACUCCUGAAUUAAAGG	:.: :..::::::::::..:.	CUUAUGGUUCAGGAGUCGUGUGG	Cleavage		1
novel_229	Cluster-36036.0	5	-1	1	23	404	426	AAGCGUGACUCCUGAAUUAAAGG	:.: :..::::::::::..:.	CUUAUGGUUCAGGAGUCGUGUGG	Cleavage		1
novel_229	Cluster-25621.0	5	-1	1	23	404	426	AAGCGUGACUCCUGAAUUAAAGG	:.: :..::::::::::..:.	CUUAUGGUUCAGGAGUCGUGUGG	Cleavage		1
novel_229	Cluster-25621.1	5	-1	1	23	404	426	AAGCGUGACUCCUGAAUUAAAGG	:.: :..::::::::::..:.	CUUAUGGUUCAGGAGUCGUGUGG	Cleavage		1
novel_229	Cluster-28846.0	5	-1	1	23	404	426	AAGCGUGACUCCUGAAUUAAAGG	:.: :..::::::::::..:.	CUUAUGGUUCAGGAGUCGUGUGG	Cleavage		1
novel_229	Cluster-30850.0	5	-1	1	23	305	327	AAGCGUGACUCCUGAAUUAAAGG	:.: :..::::::::::..:.	CUUAUGGUUCAGGAGUCGUGUGG	Cleavage		1
novel_229	Cluster-10688.0	5	-1	1	23	305	327	AAGCGUGACUCCUGAAUUAAAGG	:.: :..::::::::::..:.	CUUAUGGUUCAGGAGUCGUGUGG	Cleavage		1
novel_229	Cluster-37901.0	5	-1	1	23	305	327	AAGCGUGACUCCUGAAUUAAAGG	:.: :..::::::::::..:.	CUUAUGGUUCAGGAGUCGUGUGG	Cleavage		1
novel_229	Cluster-15957.78307	5	-1	1	23	553	575	AAGCGUGACUCCUGAAUUAAAGG	.::::: :: :: :::: :::::	UCUUUAUUUGAGCAGUCUCGCUU	Translation		1
novel_229	Cluster-36531.2	5	-1	1	23	331	353	AAGCGUGACUCCUGAAUUAAAGG	::: :::::::: :: ::::	AGUUUCAUUCAGGAAUCCCGCUC	Cleavage		1
novel_229	Cluster-34018.0	5	-1	1	23	331	353	AAGCGUGACUCCUGAAUUAAAGG	::: :::::::: :: ::::	AGUUUCAUUCAGGAAUCCCGCUC	Cleavage		1
novel_229	Cluster-15957.216058	5	-1	1	23	1603	1625	AAGCGUGACUCCUGAAUUAAAGG	.::: ::: :::::::. :::	GUUUUCAUUGAGGAGUCGAGCUC	Cleavage		1
novel_229	Cluster-11712.0	5	-1	1	23	823	845	AAGCGUGACUCCUGAAUUAAAGG	.::: ::: :::::::. :::	GUUUUCAUUGAGGAGUCGAGCUC	Cleavage		1
novel_229	Cluster-15957.51379	5	-1	1	23	104	126	AAGCGUGACUCCUGAAUUAAAGG	:::. ::::::: :: ::.::	GGUUUGCUUCAGGAAUCCCGUUU	Cleavage		1
novel_229	Cluster-15957.171147	5	-1	1	23	167	189	AAGCGUGACUCCUGAAUUAAAGG	:.: : : ::::: :.::::::	CUUCUCCUCCAGGAAUUACGCUU	Cleavage		1
novel_229	Cluster-15957.4933	5	-1	1	23	29	51	AAGCGUGACUCCUGAAUUAAAGG	.:: ::.: ::::::::. :.:	UCUGUAGUGCAGGAGUCGAGUUC	Cleavage		1
novel_229	Cluster-15957.117848	5	-1	1	23	1092	1114	AAGCGUGACUCCUGAAUUAAAGG	:::: :::::: :::.:::	UGUUUAUGUCAGGAAUCAUGCUA	Cleavage		1
novel_229	Cluster-15957.79889	5	-1	1	23	1454	1476	AAGCGUGACUCCUGAAUUAAAGG	::: :. : ::: .::::.::::	CCUGUGUUGCAGAGGUCAUGCUU	Translation		1
novel_255	Cluster-15957.22626	5	-1	1	21	14	34	UUCUUUCCCUGCAUUUUCUGC	:::::::::.:::::.:	UCAGAAAAUGUAGGGAGACUU	Cleavage		1
novel_255	Cluster-15957.109021	5	-1	1	21	150	170	UUCUUUCCCUGCAUUUUCUGC	::::.:::::::::.::	UCAGAGAAUGCAGGGGAAUUC	Cleavage		1
novel_255	Cluster-15957.19931	5	-1	1	21	150	170	UUCUUUCCCUGCAUUUUCUGC	::::.:::::::::.::	UCAGAGAAUGCAGGGGAAUUC	Cleavage		1
novel_255	Cluster-15957.201310	5	-1	1	21	150	170	UUCUUUCCCUGCAUUUUCUGC	::::.:::::::::.::	UCAGAGAAUGCAGGGGAAUUC	Cleavage		1
novel_255	Cluster-15957.201309	5	-1	1	21	150	170	UUCUUUCCCUGCAUUUUCUGC	::::.:::::::::.::	UCAGAGAAUGCAGGGGAAUUC	Cleavage		1
novel_255	Cluster-15957.94096	5	-1	1	21	422	442	UUCUUUCCCUGCAUUUUCUGC	..:.::.::::: ::.:::	UUGGGAAGUGCAGCAAAGGAA	Cleavage		2
novel_268	Cluster-15957.100591	5	-1	1	22	1654	1675	UAGGAUCAUCAGGAAUCAUAUC	::::::::::.::: ::.::	GAUAUGAUUCUUGACAAUUCUC	Cleavage		1
novel_268	Cluster-15957.50743	5	-1	1	22	1654	1675	UAGGAUCAUCAGGAAUCAUAUC	::::::::::.::: ::.::	GAUAUGAUUCUUGACAAUUCUC	Cleavage		1
novel_268	Cluster-32863.0	5	-1	1	22	1654	1675	UAGGAUCAUCAGGAAUCAUAUC	::::::::::.::: ::.::	GAUAUGAUUCUUGACAAUUCUC	Cleavage		1
novel_268	Cluster-15957.135896	5	-1	1	22	423	444	UAGGAUCAUCAGGAAUCAUAUC	:::.::.:::.::.::: :: :	GAUGUGGUUCUUGGUGAACCCA	Cleavage		1
novel_268	Cluster-15957.42351	5	-1	1	22	660	681	UAGGAUCAUCAGGAAUCAUAUC	:::.::.:::.::.::: :: :	GAUGUGGUUCUUGGUGAACCCA	Cleavage		1
novel_268	Cluster-15957.90276	5	-1	1	22	660	681	UAGGAUCAUCAGGAAUCAUAUC	:::.::.:::.::.::: :: :	GAUGUGGUUCUUGGUGAACCCA	Cleavage		1
novel_268	Cluster-15957.90277	5	-1	1	22	660	681	UAGGAUCAUCAGGAAUCAUAUC	:::.::.:::.::.::: :: :	GAUGUGGUUCUUGGUGAACCCA	Cleavage		1
novel_268	Cluster-15957.155148	5	-1	1	22	265	286	UAGGAUCAUCAGGAAUCAUAUC	:::::: :::.:::::: ::.	GAUAUGCUUCUUGAUGAGGCUG	Cleavage		1
novel_268	Cluster-15957.155151	5	-1	1	22	265	286	UAGGAUCAUCAGGAAUCAUAUC	:::::: :::.:::::: ::.	GAUAUGCUUCUUGAUGAGGCUG	Cleavage		1
novel_268	Cluster-15957.161619	5	-1	1	22	265	286	UAGGAUCAUCAGGAAUCAUAUC	:::::: :::.:::::: ::.	GAUAUGCUUCUUGAUGAGGCUG	Cleavage		1
novel_268	Cluster-15957.155149	5	-1	1	22	1099	1120	UAGGAUCAUCAGGAAUCAUAUC	:::::: :::.:::::: ::.	GAUAUGCUUCUUGAUGAGGCUG	Cleavage		1
novel_268	Cluster-15957.155153	5	-1	1	22	1099	1120	UAGGAUCAUCAGGAAUCAUAUC	:::::: :::.:::::: ::.	GAUAUGCUUCUUGAUGAGGCUG	Cleavage		1
novel_268	Cluster-15957.23500	5	-1	1	22	1030	1051	UAGGAUCAUCAGGAAUCAUAUC	:.:.::.::::::::: ..::	GGUGUGGUUCCUGAUGCAUUUA	Cleavage		1
novel_268	Cluster-36550.2	5	-1	1	22	664	685	UAGGAUCAUCAGGAAUCAUAUC	::.::.:::.:::: : :::.	UAUGUGGUUCUUGAUAAACCUG	Cleavage		1
novel_268	Cluster-15957.1832	5	-1	1	22	352	373	UAGGAUCAUCAGGAAUCAUAUC	::.::.:::.:::: : :::.	UAUGUGGUUCUUGAUAAACCUG	Cleavage		1
novel_268	Cluster-16413.0	5	-1	1	22	352	373	UAGGAUCAUCAGGAAUCAUAUC	::.::.:::.:::: : :::.	UAUGUGGUUCUUGAUAAACCUG	Cleavage		1
novel_268	Cluster-15957.210256	5	-1	1	22	484	505	UAGGAUCAUCAGGAAUCAUAUC	::.::.:::.:::: : :::.	UAUGUGGUUCUUGAUAAACCUG	Cleavage		1
novel_268	Cluster-36550.1	5	-1	1	22	664	685	UAGGAUCAUCAGGAAUCAUAUC	::.::.:::.:::: : :::.	UAUGUGGUUCUUGAUAAACCUG	Cleavage		1
novel_268	Cluster-15957.78834	5	-1	1	22	621	642	UAGGAUCAUCAGGAAUCAUAUC	::::: : :.:::::::::	CAUAUGUUACUUGAUGAUCCAU	Cleavage		1
novel_268	Cluster-15957.38627	5	-1	1	22	289	310	UAGGAUCAUCAGGAAUCAUAUC	::: :: ::: ::::::::: :	GAUCUGCUUCAUGAUGAUCCCA	Cleavage		1
novel_268	Cluster-15957.221095	5	-1	1	22	865	886	UAGGAUCAUCAGGAAUCAUAUC	::::::.:::.:::::	UUGAUGAUUUCUGGUGAUCAAU	Cleavage		1
novel_268	Cluster-15957.217954	5	-1	1	22	865	886	UAGGAUCAUCAGGAAUCAUAUC	::::::.:::.:::::	UUGAUGAUUUCUGGUGAUCAAU	Cleavage		1
novel_268	Cluster-4274.0	5	-1	1	22	970	991	UAGGAUCAUCAGGAAUCAUAUC	::::::.:::.:::::	UUGAUGAUUUCUGGUGAUCAAU	Cleavage		1
novel_268	Cluster-15957.5047	5	-1	1	22	970	991	UAGGAUCAUCAGGAAUCAUAUC	::::::.:::.:::::	UUGAUGAUUUCUGGUGAUCAAU	Cleavage		1
novel_268	Cluster-15957.215883	5	-1	1	22	90	111	UAGGAUCAUCAGGAAUCAUAUC	::::: .: .:::::: :.:::	GAUAUCGUGUCUGAUGCUUCUA	Cleavage		1
novel_268	Cluster-15957.215889	5	-1	1	22	90	111	UAGGAUCAUCAGGAAUCAUAUC	::::: .: .:::::: :.:::	GAUAUCGUGUCUGAUGCUUCUA	Cleavage		1
novel_268	Cluster-15957.215890	5	-1	1	22	90	111	UAGGAUCAUCAGGAAUCAUAUC	::::: .: .:::::: :.:::	GAUAUCGUGUCUGAUGCUUCUA	Cleavage		1
novel_268	Cluster-15957.215880	5	-1	1	22	435	456	UAGGAUCAUCAGGAAUCAUAUC	::::: .: .:::::: :.:::	GAUAUCGUGUCUGAUGCUUCUA	Cleavage		1
novel_268	Cluster-15957.215886	5	-1	1	22	435	456	UAGGAUCAUCAGGAAUCAUAUC	::::: .: .:::::: :.:::	GAUAUCGUGUCUGAUGCUUCUA	Cleavage		1
novel_268	Cluster-15957.215881	5	-1	1	22	90	111	UAGGAUCAUCAGGAAUCAUAUC	::::: .: .:::::: :.:::	GAUAUCGUGUCUGAUGCUUCUA	Cleavage		1
novel_268	Cluster-15957.215876	5	-1	1	22	90	111	UAGGAUCAUCAGGAAUCAUAUC	::::: .: .:::::: :.:::	GAUAUCGUGUCUGAUGCUUCUA	Cleavage		1
novel_268	Cluster-15957.215885	5	-1	1	22	90	111	UAGGAUCAUCAGGAAUCAUAUC	::::: .: .:::::: :.:::	GAUAUCGUGUCUGAUGCUUCUA	Cleavage		1
novel_268	Cluster-15957.215888	5	-1	1	22	153	174	UAGGAUCAUCAGGAAUCAUAUC	::::: .: .:::::: :.:::	GAUAUCGUGUCUGAUGCUUCUA	Cleavage		1
novel_268	Cluster-15957.133399	5	-1	1	22	859	880	UAGGAUCAUCAGGAAUCAUAUC	:::: :. ::.:::: .:::::	GAUAGGGAUCUUGAUAGUCCUA	Cleavage		1
novel_290	Cluster-15957.38045	5	-1	1	21	102	122	CAUCUCCUGUAGUUUGUUUGG	::: :::::.:.::::::.	CCAUACAAAUUGCAGGAGGAA	Cleavage		1
novel_290	Cluster-15957.82509	5	-1	1	21	112	132	CAUCUCCUGUAGUUUGUUUGG	.::::::::.::::: .::	UCAAACAAAUUACAGAGGAGC	Cleavage		1
novel_290	Cluster-15957.139167	5	-1	1	21	102	122	CAUCUCCUGUAGUUUGUUUGG	::: :::::.:.::::::.	CCAUACAAAUUGCAGGAGGAA	Cleavage		1
novel_290	Cluster-15957.41638	5	-1	1	21	557	577	CAUCUCCUGUAGUUUGUUUGG	::: ::::::: :::::::	CCAUACAAACUUCAGGAGAGA	Translation		1
novel_290	Cluster-15957.82510	5	-1	1	21	112	132	CAUCUCCUGUAGUUUGUUUGG	.::::::::.::::: .::	UCAAACAAAUUACAGAGGAGC	Cleavage		1
novel_290	Cluster-11717.0	5	-1	1	21	1486	1506	CAUCUCCUGUAGUUUGUUUGG	.:::::::..::::: :::	UCAAACAAGUUACAGAAGAGU	Cleavage		1
novel_290	Cluster-15957.11990	5	-1	1	21	1507	1527	CAUCUCCUGUAGUUUGUUUGG	.:::::::..::::: :::	UCAAACAAGUUACAGAAGAGU	Cleavage		1
novel_290	Cluster-15405.0	5	-1	1	21	1507	1527	CAUCUCCUGUAGUUUGUUUGG	.:::::::..::::: :::	UCAAACAAGUUACAGAAGAGU	Cleavage		1
novel_290	Cluster-15957.198318	5	-1	1	21	1507	1527	CAUCUCCUGUAGUUUGUUUGG	.:::::::..::::: :::	UCAAACAAGUUACAGAAGAGC	Cleavage		1
novel_290	Cluster-15957.11651	5	-1	1	21	1510	1530	CAUCUCCUGUAGUUUGUUUGG	.:::::::..::::: :::	UCAAACAAGUUACAGAAGAGU	Cleavage		1
novel_290	Cluster-15957.11991	5	-1	1	21	1510	1530	CAUCUCCUGUAGUUUGUUUGG	.:::::::..::::: :::	UCAAACAAGUUACAGAAGAGC	Cleavage		1
novel_290	Cluster-15957.32025	5	-1	1	21	1510	1530	CAUCUCCUGUAGUUUGUUUGG	.:::::::..::::: :::	UCAAACAAGUUACAGAAGAGC	Cleavage		1
novel_290	Cluster-15957.27725	5	-1	1	21	2802	2822	CAUCUCCUGUAGUUUGUUUGG	.:::.::::::.::::: :	UCAAGCAAACUGCAGGAAAGA	Cleavage		1
novel_290	Cluster-15957.201920	5	-1	1	21	2802	2822	CAUCUCCUGUAGUUUGUUUGG	.:::.::::::.::::: :	UCAAGCAAACUGCAGGAAAGA	Cleavage		1
novel_290	Cluster-15957.213511	5	-1	1	21	4080	4100	CAUCUCCUGUAGUUUGUUUGG	.:::.::::::.::::: :	UCAAGCAAACUGCAGGAAAGA	Cleavage		1
novel_290	Cluster-15957.199122	5	-1	1	21	4368	4388	CAUCUCCUGUAGUUUGUUUGG	.:::.::::::.::::: :	UCAAGCAAACUGCAGGAAAGA	Cleavage		1
novel_290	Cluster-15957.27724	5	-1	1	21	5082	5102	CAUCUCCUGUAGUUUGUUUGG	.:::.::::::.::::: :	UCAAGCAAACUGCAGGAAAGA	Cleavage		1
novel_290	Cluster-15957.127604	5	-1	1	21	107	127	CAUCUCCUGUAGUUUGUUUGG	::.::::.:. :.:::.:::	CCGAACAGAUCAUAGGGGAUA	Translation		1
novel_290	Cluster-38862.0	5	-1	1	21	1236	1256	CAUCUCCUGUAGUUUGUUUGG	::::::::::::.:: .: :	CCAAACAAACUAUAGUGGUUU	Cleavage		1
novel_290	Cluster-22311.0	5	-1	1	21	1236	1256	CAUCUCCUGUAGUUUGUUUGG	::::::::::::.:: .: :	CCAAACAAACUAUAGUGGUUU	Cleavage		1
novel_290	Cluster-15957.183363	5	-1	1	21	1267	1287	CAUCUCCUGUAGUUUGUUUGG	:::...::.:: ::::::.:	CCAGGUAAGCUUCAGGAGGUU	Translation		1
novel_290	Cluster-12338.0	5	-1	1	21	1236	1256	CAUCUCCUGUAGUUUGUUUGG	::::::::::::.:: .: :	CCAAACAAACUAUAGUGGUUU	Cleavage		1
novel_290	Cluster-21006.0	5	-1	1	21	433	453	CAUCUCCUGUAGUUUGUUUGG	::.:....:.:.::: :::::	CCGAGUGGAUUGCAGCAGAUG	Cleavage		1
novel_290	Cluster-211.0	5	-1	1	21	1108	1128	CAUCUCCUGUAGUUUGUUUGG	::..:::..::::::.::	GCAGGCAAGUUACAGGGGAGU	Cleavage		1
novel_290	Cluster-15957.131106	5	-1	1	21	462	481	CAUCUCCUGUAGUUUGUUUGG	:::::::::::. .::::::	CCAAACAAACUG-GGGAGAUU	Cleavage		1
novel_290	Cluster-36414.0	5	-1	1	21	1760	1780	CAUCUCCUGUAGUUUGUUUGG	::::::::. :::::.::	ACAAACAAAUAACAGGGGAGA	Translation		1
novel_299	Cluster-10149.0	5	-1	1	21	561	581	UGUUGGUCCGGUUCAUUCAGA	:: ::::::::: ::::::	UCCGAAUGAACCCGACCAAAG	Cleavage		1
novel_299	Cluster-37924.0	5	-1	1	21	570	590	UGUUGGUCCGGUUCAUUCAGA	:: ::::::::: ::::::	UCCGAAUGAACCCGACCAAAG	Cleavage		1
novel_299	Cluster-15957.45501	5	-1	1	21	359	379	UGUUGGUCCGGUUCAUUCAGA	::::.::: :..::::..:..	UCUGGAUGUAUUGGACUGAUG	Cleavage		1
novel_299	Cluster-15957.45503	5	-1	1	21	359	379	UGUUGGUCCGGUUCAUUCAGA	::::.::: :..::::..:..	UCUGGAUGUAUUGGACUGAUG	Cleavage		1
novel_299	Cluster-15957.138149	5	-1	1	21	585	605	UGUUGGUCCGGUUCAUUCAGA	::::::::.:.:: ::::	CCUGAAUGAGCUGGCCCAAAU	Cleavage		1
novel_299	Cluster-15957.138151	5	-1	1	21	585	605	UGUUGGUCCGGUUCAUUCAGA	::::::::.:.:: ::::	CCUGAAUGAGCUGGCCCAAAU	Cleavage		1
novel_299	Cluster-15957.45498	5	-1	1	21	815	835	UGUUGGUCCGGUUCAUUCAGA	::::.::: :..::::..:..	UCUGGAUGUAUUGGACUGAUG	Cleavage		1
novel_299	Cluster-15957.138150	5	-1	1	21	585	605	UGUUGGUCCGGUUCAUUCAGA	::::::::.:.:: ::::	CCUGAAUGAGCUGGCCCAAAU	Cleavage		1
novel_299	Cluster-15957.138148	5	-1	1	21	585	605	UGUUGGUCCGGUUCAUUCAGA	::::::::.:.:: ::::	CCUGAAUGAGCUGGCCCAAAU	Cleavage		1
novel_299	Cluster-15957.45496	5	-1	1	21	815	835	UGUUGGUCCGGUUCAUUCAGA	::::.::: :..::::..:..	UCUGGAUGUAUUGGACUGAUG	Cleavage		1
novel_299	Cluster-439.0	5	-1	1	21	313	334	UGUUGGUCCGGUUCAUU-CAGA	:::: .::::::.:::.::.:	UCUGCGAUGAACUGGAUCAGCU	Cleavage		1
novel_299	Cluster-10310.0	5	-1	1	21	991	1012	UGUUGGUCCGGUUCAU-UCAGA	::::: :::::::::: :: ::	UCUGAGAUGAACCGGAACAUCA	Cleavage		1
novel_299	Cluster-15957.85311	5	-1	1	21	555	575	UGUUGGUCCGGUUCAUUCAGA	::: .:::::..::: ::::	UCUUGAUGAAUUGGAGCAACU	Cleavage		1
novel_299	Cluster-15957.146152	5	-1	1	21	1515	1535	UGUUGGUCCGGUUCAUUCAGA	:::::: :::..: :.::::	UCUGAAGGAAUUGAAUCAACC	Cleavage		1
novel_299	Cluster-15957.98592	5	-1	1	21	1515	1535	UGUUGGUCCGGUUCAUUCAGA	:::::: :::..: :.::::	UCUGAAGGAAUUGAAUCAACC	Cleavage		1
novel_299	Cluster-15957.106845	5	-1	1	21	1515	1535	UGUUGGUCCGGUUCAUUCAGA	:::::: :::..: :.::::	UCUGAAGGAAUUGAAUCAACC	Cleavage		1
novel_299	Cluster-15957.217217	5	-1	1	21	357	377	UGUUGGUCCGGUUCAUUCAGA	::::::: : :.:::.:: ::	UCUGAAUUAUCUGGAUCACCA	Cleavage		1
novel_299	Cluster-15957.53257	5	-1	1	21	1320	1340	UGUUGGUCCGGUUCAUUCAGA	:.:::::: :..: ::::::	UUUGAAUGCAUUGUACCAACU	Cleavage		1
novel_299	Cluster-15957.53256	5	-1	1	21	1320	1340	UGUUGGUCCGGUUCAUUCAGA	:.:::::: :..: ::::::	UUUGAAUGCAUUGUACCAACU	Cleavage		1
novel_299	Cluster-15957.97217	5	-1	1	21	609	629	UGUUGGUCCGGUUCAUUCAGA	::: ::::: ::::.:.: ::	UCUCAAUGAUCCGGGCUACCA	Cleavage		1
novel_299	Cluster-15957.97215	5	-1	1	21	609	629	UGUUGGUCCGGUUCAUUCAGA	::: ::::: ::::.:.: ::	UCUCAAUGAUCCGGGCUACCA	Cleavage		1
novel_299	Cluster-15957.45620	5	-1	1	21	3537	3557	UGUUGGUCCGGUUCAUUCAGA	:.::::::::.: :::::.	UUUGAAUGAAUCAUACCAAUC	Cleavage		1
novel_299	Cluster-15957.45618	5	-1	1	21	3540	3560	UGUUGGUCCGGUUCAUUCAGA	:.::::::::.: :::::.	UUUGAAUGAAUCAUACCAAUC	Cleavage		1
novel_299	Cluster-15957.168982	5	-1	1	21	108	128	UGUUGGUCCGGUUCAUUCAGA	:.::..::::..::...: ::	UUUGGGUGAAUUGGGUUACCA	Cleavage		1
novel_299	Cluster-15957.172563	5	-1	1	21	972	992	UGUUGGUCCGGUUCAUUCAGA	.:::::::.:.::: :::	AUUGAAUGAGCUGGAGCAAAC	Cleavage		1
novel_299	Cluster-15957.113530	5	-1	1	21	972	992	UGUUGGUCCGGUUCAUUCAGA	.:::::::.:.::: :::	AUUGAAUGAGCUGGAGCAAAC	Cleavage		1
novel_299	Cluster-15957.113533	5	-1	1	21	1056	1076	UGUUGGUCCGGUUCAUUCAGA	.:::::::.:.::: :::	AUUGAAUGAGCUGGAGCAAAC	Cleavage		1
novel_299	Cluster-15957.113538	5	-1	1	21	1056	1076	UGUUGGUCCGGUUCAUUCAGA	.:::::::.:.::: :::	AUUGAAUGAGCUGGAGCAAAC	Cleavage		1
novel_299	Cluster-15957.108275	5	-1	1	21	108	128	UGUUGGUCCGGUUCAUUCAGA	:.::..::::..::...: ::	UUUGGGUGAAUUGGGUUACCA	Cleavage		1
novel_299	Cluster-15957.139010	5	-1	1	21	1261	1281	UGUUGGUCCGGUUCAUUCAGA	:::::: .::.::::::.	ACUGAAUUGACUGGACCAGAU	Cleavage		1
novel_299	Cluster-30074.0	5	-1	1	21	142	161	UGUUGGUCCGGUUCAUUCAGA	:.:::::: ::::::: .:::	UUUGAAUGCACCGGAC-GACA	Cleavage		1
novel_299	Cluster-15957.213478	5	-1	1	21	142	161	UGUUGGUCCGGUUCAUUCAGA	:.:::::: ::::::: .:::	UUUGAAUGCACCGGAC-GACA	Cleavage		1
novel_299	Cluster-15957.7288	5	-1	1	21	400	419	UGUUGGUCCGGUUCAUUCAGA	:.:::::: ::::::: .:::	UUUGAAUGCACCGGAC-GACA	Cleavage		1
novel_299	Cluster-15957.7287	5	-1	1	21	370	389	UGUUGGUCCGGUUCAUUCAGA	:.:::::: ::::::: .:::	UUUGAAUGCACCGGAC-GACA	Cleavage		1
novel_299	Cluster-15957.34053	5	-1	1	21	370	389	UGUUGGUCCGGUUCAUUCAGA	:.:::::: ::::::: .:::	UUUGAAUGCACCGGAC-GACA	Cleavage		1
novel_299	Cluster-15957.26973	5	-1	1	21	400	419	UGUUGGUCCGGUUCAUUCAGA	:.:::::: ::::::: .:::	UUUGAAUGCACCGGAC-GACA	Cleavage		1
novel_299	Cluster-15957.34052	5	-1	1	21	403	422	UGUUGGUCCGGUUCAUUCAGA	:.:::::: ::::::: .:::	UUUGAAUGCACCGGAC-GACA	Cleavage		1
novel_299	Cluster-15957.108053	5	-1	1	21	909	929	UGUUGGUCCGGUUCAUUCAGA	:::.:::.:.. ::.::::	ACUGGAUGGAUUUGAUCAACU	Cleavage		1
novel_299	Cluster-15957.62167	5	-1	1	21	31	51	UGUUGGUCCGGUUCAUUCAGA	:.:::: :: ..::.:::..:	UUUGAAAGAUUUGGGCCAGUA	Cleavage		1
novel_299	Cluster-15957.131964	5	-1	1	21	31	51	UGUUGGUCCGGUUCAUUCAGA	:.:::: :: ..::.:::..:	UUUGAAAGAUUUGGGCCAGUA	Cleavage		1
novel_299	Cluster-15957.124528	5	-1	1	21	31	51	UGUUGGUCCGGUUCAUUCAGA	:.:::: :: ..::.:::..:	UUUGAAAGAUUUGGGCCAGUA	Cleavage		1
novel_299	Cluster-3508.0	5	-1	1	21	252	272	UGUUGGUCCGGUUCAUUCAGA	:.: .:::.:..::..::::	UUUUGAUGGAUUGGGUCAACU	Cleavage		1
novel_39	Cluster-25059.3	5	-1	1	20	875	893	UUCCAUCUCUUGCACACUGG	:.::: : ::::.:::::::	CUAGUCU-CAAGGGAUGGAA	Cleavage		2
novel_39	Cluster-15957.145050	5	-1	1	20	388	408	UUCCA-UCUCUUGCACACUGG	.:::::::::: .:: :::::	UCAGUGUGCAAAGGACUGGAA	Cleavage		1
novel_39	Cluster-15957.124745	5	-1	1	20	388	408	UUCCA-UCUCUUGCACACUGG	.:::::::::: .:: :::::	UCAGUGUGCAAAGGACUGGAA	Cleavage		1
novel_39	Cluster-15957.124742	5	-1	1	20	1666	1686	UUCCA-UCUCUUGCACACUGG	.:::::::::: .:: :::::	UCAGUGUGCAAAGGACUGGAA	Cleavage		1
novel_39	Cluster-15957.90188	5	-1	1	20	1496	1515	UUCCAUCUCUUGCACACUGG	:..::::: .:::::: ::.	CUGGUGUGGGAGAGAUUGAG	Cleavage		1
novel_39	Cluster-15957.113889	5	-1	1	20	1496	1515	UUCCAUCUCUUGCACACUGG	:..::::: .:::::: ::.	CUGGUGUGGGAGAGAUUGAG	Cleavage		1
novel_39	Cluster-11840.1	5	-1	1	20	1577	1596	UUCCAUCUCUUGCACACUGG	::.::::: :. ::::::..	CCGGUGUGAAGAAGAUGGGG	Cleavage		1
novel_39	Cluster-39845.0	5	-1	1	20	1577	1596	UUCCAUCUCUUGCACACUGG	::.::::: :. ::::::..	CCGGUGUGAAGAAGAUGGGG	Cleavage		1
novel_39	Cluster-15957.117943	5	-1	1	20	176	195	UUCCAUCUCUUGCACACUGG	:::::.:::::::.:	AAGAAGUGCAGGAGAUGGGA	Cleavage		1
novel_39	Cluster-15957.31208	5	-1	1	20	24	43	UUCCAUCUCUUGCACACUGG	.: :::::::::: ::::	UCUGUGUGCAAGAAAUGGCC	Cleavage		1
novel_39	Cluster-15957.215292	5	-1	1	20	318	337	UUCCAUCUCUUGCACACUGG	.: :::::::::: ::::	UCUGUGUGCAAGAAAUGGCC	Cleavage		1
novel_50	Cluster-15957.67443	5	-1	1	21	589	609	UGAAGCUGCCAGCAUGAUCUG	:::.::::::::: .::::	CAGGUCAUGCUGGAGGCUUAU	Cleavage		1
novel_50	Cluster-15957.67442	5	-1	1	21	589	609	UGAAGCUGCCAGCAUGAUCUG	:::.::::::::: .::::	CAGGUCAUGCUGGAGGCUUAU	Cleavage		1
novel_50	Cluster-15957.209764	5	-1	1	21	586	606	UGAAGCUGCCAGCAUGAUCUG	::::.::::: ::::.::	GAGAUUAUGCUUGCAGUUUGG	Translation		1
novel_50	Cluster-11840.0	5	-1	1	21	586	606	UGAAGCUGCCAGCAUGAUCUG	::::.::::: ::::.::	GAGAUUAUGCUUGCAGUUUGG	Translation		1
novel_50	Cluster-11840.1	5	-1	1	21	586	606	UGAAGCUGCCAGCAUGAUCUG	::::.::::: ::::.::	GAGAUUAUGCUUGCAGUUUGG	Translation		1
novel_50	Cluster-39845.0	5	-1	1	21	586	606	UGAAGCUGCCAGCAUGAUCUG	::::.::::: ::::.::	GAGAUUAUGCUUGCAGUUUGG	Translation		1
novel_50	Cluster-15957.202902	5	-1	1	21	260	280	UGAAGCUGCCAGCAUGAUCUG	:::::. : :::::.:.:::	CAGAUUUUUCUGGCGGUUUCU	Cleavage		1
novel_50	Cluster-15957.66075	5	-1	1	21	697	717	UGAAGCUGCCAGCAUGAUCUG	:::.:. ::::::.: ::::	CAGGUUUUGCUGGUACCUUCU	Cleavage		1
novel_50	Cluster-15957.143385	5	-1	1	21	697	717	UGAAGCUGCCAGCAUGAUCUG	:::.:. ::::::.: ::::	CAGGUUUUGCUGGUACCUUCU	Cleavage		1
novel_50	Cluster-15957.178739	5	-1	1	21	935	955	UGAAGCUGCCAGCAUGAUCUG	.::.:::: :: :::::::.	UAGGUCAUCCUAGCAGCUUUC	Translation		1
novel_50	Cluster-15957.188566	5	-1	1	21	1022	1042	UGAAGCUGCCAGCAUGAUCUG	.::.:::: :: :::::::.	UAGGUCAUCCUAGCAGCUUUC	Translation		1
novel_50	Cluster-15957.205563	5	-1	1	21	935	955	UGAAGCUGCCAGCAUGAUCUG	.::.:::: :: :::::::.	UAGGUCAUCCUAGCAGCUUUC	Translation		1
novel_50	Cluster-15957.208043	5	-1	1	21	1022	1042	UGAAGCUGCCAGCAUGAUCUG	.::.:::: :: :::::::.	UAGGUCAUCCUAGCAGCUUUC	Translation		1
novel_50	Cluster-15957.159945	5	-1	1	21	3145	3165	UGAAGCUGCCAGCAUGAUCUG	:::.:.: :::::: ::::.	CAGGUUAAGCUGGCUGCUUUC	Cleavage		1
novel_50	Cluster-15905.0	5	-1	1	21	174	194	UGAAGCUGCCAGCAUGAUCUG	:::.: .: ::::::: ::::	CAGGUGGUCCUGGCAGAUUCA	Cleavage		1
novel_50	Cluster-15957.3429	5	-1	1	21	165	185	UGAAGCUGCCAGCAUGAUCUG	:::.: .: ::::::: ::::	CAGGUGGUCCUGGCAGAUUCA	Cleavage		1
novel_50	Cluster-15957.61166	5	-1	1	21	169	189	UGAAGCUGCCAGCAUGAUCUG	:::.::: ::: ::.:: :::	CAGGUCAAGCUCGCGGCAUCA	Translation		1
novel_50	Cluster-15957.61153	5	-1	1	21	169	189	UGAAGCUGCCAGCAUGAUCUG	:::.::: ::: ::.:: :::	CAGGUCAAGCUCGCGGCAUCA	Translation		1
novel_50	Cluster-530.0	5	-1	1	21	659	679	UGAAGCUGCCAGCAUGAUCUG	::::::. ::: ::::: ::.	CAGAUCGCGCUUGCAGCCUCG	Translation		1
novel_50	Cluster-15957.98538	5	-1	1	21	701	721	UGAAGCUGCCAGCAUGAUCUG	.::::.::: : ::::.::..	UAGAUUAUGGUAGCAGUUUUG	Translation		1
novel_50	Cluster-15957.159530	5	-1	1	21	877	897	UGAAGCUGCCAGCAUGAUCUG	:::: ::::. :: ::.::::	CAGAGCAUGUGGGGAGUUUCA	Translation		1
novel_50	Cluster-15957.102488	5	-1	1	21	842	862	UGAAGCUGCCAGCAUGAUCUG	::::: .::::: ::::: .:	CAGAUAGUGCUGCCAGCUAUA	Cleavage		1
novel_50	Cluster-15957.102484	5	-1	1	21	872	892	UGAAGCUGCCAGCAUGAUCUG	::::: .::::: ::::: .:	CAGAUAGUGCUGCCAGCUAUA	Cleavage		1
novel_50	Cluster-15957.38583	5	-1	1	21	2393	2412	UGAAGCUGCCAGCAUGAUCUG	::::: ::::::: ::::::	CAGAUGAUGCUGG-AGCUUCC	Cleavage		1
novel_50	Cluster-15957.178186	5	-1	1	21	2621	2640	UGAAGCUGCCAGCAUGAUCUG	::::: ::::::: ::::::	CAGAUGAUGCUGG-AGCUUCC	Cleavage		1
novel_50	Cluster-15957.56042	5	-1	1	21	4091	4110	UGAAGCUGCCAGCAUGAUCUG	::::: ::::::: ::::::	CAGAUGAUGCUGG-AGCUUCC	Cleavage		1
novel_50	Cluster-15957.177312	5	-1	1	21	4271	4290	UGAAGCUGCCAGCAUGAUCUG	::::: ::::::: ::::::	CAGAUGAUGCUGG-AGCUUCC	Cleavage		1
novel_50	Cluster-15957.186542	5	-1	1	21	4271	4290	UGAAGCUGCCAGCAUGAUCUG	::::: ::::::: ::::::	CAGAUGAUGCUGG-AGCUUCC	Cleavage		1
novel_50	Cluster-15957.177309	5	-1	1	21	4271	4290	UGAAGCUGCCAGCAUGAUCUG	::::: ::::::: ::::::	CAGAUGAUGCUGG-AGCUUCC	Cleavage		1
novel_50	Cluster-15957.177311	5	-1	1	21	4271	4290	UGAAGCUGCCAGCAUGAUCUG	::::: ::::::: ::::::	CAGAUGAUGCUGG-AGCUUCC	Cleavage		1
novel_50	Cluster-15957.177307	5	-1	1	21	4358	4377	UGAAGCUGCCAGCAUGAUCUG	::::: ::::::: ::::::	CAGAUGAUGCUGG-AGCUUCC	Cleavage		1
novel_50	Cluster-15957.205173	5	-1	1	21	330	350	UGAAGCUGCCAGCAUGAUCUG	..::::: ::::: :::::	UGGAUCAAGCUGGAAGCUUGG	Cleavage		1
novel_50	Cluster-15957.206753	5	-1	1	21	330	350	UGAAGCUGCCAGCAUGAUCUG	..::::: ::::: :::::	UGGAUCAAGCUGGAAGCUUGG	Cleavage		1
novel_50	Cluster-15957.202650	5	-1	1	21	330	350	UGAAGCUGCCAGCAUGAUCUG	..::::: ::::: :::::	UGGAUCAAGCUGGAAGCUUGG	Cleavage		1
novel_50	Cluster-15957.174803	5	-1	1	21	915	939	UGAAGCUGCCAGCA----UGAUCUG	:::::. :::::::.:::::.	GAGAUCGAGAUUGCUGGCGGCUUCG	Cleavage		1
novel_6	Cluster-15957.173949	5	-1	1	21	447	467	CUUGGAUUGAAGGGAGCUCCA	:::: :::::::..::.::	UGGACCUCCCUUUGAUUCAUU	Cleavage		1
novel_6	Cluster-15957.45116	5	-1	1	21	558	578	CUUGGAUUGAAGGGAGCUCCA	:::: :::::::..::.::	UGGACCUCCCUUUGAUUCAUU	Cleavage		1
novel_6	Cluster-15957.60930	5	-1	1	21	657	677	CUUGGAUUGAAGGGAGCUCCA	:::: :::::::..::.::	UGGACCUCCCUUUGAUUCAUU	Cleavage		1
novel_6	Cluster-15957.167919	5	-1	1	21	65	85	CUUGGAUUGAAGGGAGCUCCA	:::::.::..: ..::::::	UGGAGUUCUUUAUGAUCCAAA	Translation		1
novel_6	Cluster-15957.54427	5	-1	1	21	62	82	CUUGGAUUGAAGGGAGCUCCA	:::::.::.:::.:::.. :	UGGAGUUCUCUUUAAUUUUAU	Cleavage		1
novel_6	Cluster-15957.218774	5	-1	1	21	405	426	CUUGGAUUG-AAGGGAGCUCCA	:::.:: ::::: ::.::::::	UGGGGCCCCCUUGCAGUCCAAG	Cleavage		1
novel_6	Cluster-15957.160608	5	-1	1	21	823	843	CUUGGAUUGAAGGGAGCUCCA	:. ::.::::::.::: :	CUGGCCUUCCUUCAGUCCUAC	Cleavage		2
novel_6	Cluster-15957.218773	5	-1	1	21	405	426	CUUGGAUUG-AAGGGAGCUCCA	:::.:: ::::: ::.::::::	UGGGGCCCCCUUGCAGUCCAAG	Cleavage		1
novel_6	Cluster-15957.15453	5	-1	1	21	197	217	CUUGGAUUGAAGGGAGCUCCA	:::::::.:.: :.:.::::	UGGAGCUUCUUGAAGUUCAAG	Translation		1
novel_6	Cluster-15957.15454	5	-1	1	21	197	217	CUUGGAUUGAAGGGAGCUCCA	:::::::.:.: :.:.::::	UGGAGCUUCUUGAAGUUCAAG	Translation		1
novel_6	Cluster-31626.0	5	-1	1	21	9	29	CUUGGAUUGAAGGGAGCUCCA	::.:::.: :::::::::	GGGGGCUUCAUUCAAUCCAUU	Cleavage		1
novel_6	Cluster-10079.0	5	-1	1	21	9	29	CUUGGAUUGAAGGGAGCUCCA	::.:::.: :::::::::	GGGGGCUUCAUUCAAUCCAUU	Cleavage		1
novel_6	Cluster-14856.0	5	-1	1	21	9	29	CUUGGAUUGAAGGGAGCUCCA	::.:::.: :::::::::	GGGGGCUUCAUUCAAUCCAUU	Cleavage		1
novel_6	Cluster-22482.0	5	-1	1	21	9	29	CUUGGAUUGAAGGGAGCUCCA	::.:::.: :::::::::	GGGGGCUUCAUUCAAUCCAUU	Cleavage		1
novel_6	Cluster-31626.6	5	-1	1	21	9	29	CUUGGAUUGAAGGGAGCUCCA	::.:::.: :::::::::	GGGGGCUUCAUUCAAUCCAUU	Cleavage		1
novel_6	Cluster-15957.108645	5	-1	1	21	83	103	CUUGGAUUGAAGGGAGCUCCA	:::::::..::::.. ::::	UGGAGCUUUCUUCGGCGCAAG	Cleavage		1
novel_6	Cluster-15957.208985	5	-1	1	21	671	691	CUUGGAUUGAAGGGAGCUCCA	:::.:::.::: .:.: ::::	UGGGGCUUCCUAUAGUACAAG	Translation		1
novel_6	Cluster-15957.18171	5	-1	1	21	671	691	CUUGGAUUGAAGGGAGCUCCA	:::.:::.::: .:.: ::::	UGGGGCUUCCUAUAGUACAAG	Translation		1
novel_6	Cluster-15957.18169	5	-1	1	21	671	691	CUUGGAUUGAAGGGAGCUCCA	:::.:::.::: .:.: ::::	UGGGGCUUCCUAUAGUACAAG	Translation		1
novel_6	Cluster-15957.208982	5	-1	1	21	671	691	CUUGGAUUGAAGGGAGCUCCA	:::.:::.::: .:.: ::::	UGGGGCUUCCUAUAGUACAAG	Translation		1
novel_6	Cluster-15957.8773	5	-1	1	21	671	691	CUUGGAUUGAAGGGAGCUCCA	:::.:::.::: .:.: ::::	UGGGGCUUCCUAUAGUACAAG	Translation		1
novel_6	Cluster-15957.208984	5	-1	1	21	671	691	CUUGGAUUGAAGGGAGCUCCA	:::.:::.::: .:.: ::::	UGGGGCUUCCUAUAGUACAAG	Translation		1
novel_6	Cluster-15957.208987	5	-1	1	21	764	784	CUUGGAUUGAAGGGAGCUCCA	:::.:::.::: .:.: ::::	UGGGGCUUCCUAUAGUACAAG	Translation		1
novel_6	Cluster-15957.208983	5	-1	1	21	764	784	CUUGGAUUGAAGGGAGCUCCA	:::.:::.::: .:.: ::::	UGGGGCUUCCUAUAGUACAAG	Translation		1
novel_6	Cluster-31383.0	5	-1	1	21	764	784	CUUGGAUUGAAGGGAGCUCCA	:::.:::.::: .:.: ::::	UGGGGCUUCCUAUAGUACAAG	Translation		1
novel_6	Cluster-15957.220064	5	-1	1	21	1535	1555	CUUGGAUUGAAGGGAGCUCCA	:::.:::.::: .:.: ::::	UGGGGCUUCCUAUAGUACAAG	Translation		1
novel_6	Cluster-15957.136098	5	-1	1	21	54	74	CUUGGAUUGAAGGGAGCUCCA	:::.::: :: :.:::::.:	UGGGGCUACCAUUAAUCCGAA	Translation		1
novel_6	Cluster-26067.0	5	-1	1	21	120	140	CUUGGAUUGAAGGGAGCUCCA	:::: .:::.:::::: ::.	UGGAAUUCCUUUCAAUGCAGU	Cleavage		1
novel_6	Cluster-15957.147546	5	-1	1	21	120	140	CUUGGAUUGAAGGGAGCUCCA	:::: .:::.:::::: ::.	UGGAAUUCCUUUCAAUGCAGU	Cleavage		1
novel_6	Cluster-15957.136094	5	-1	1	21	54	74	CUUGGAUUGAAGGGAGCUCCA	:::.::: :: :.:::::.:	UGGGGCUACCAUUAAUCCGAA	Translation		1
novel_6	Cluster-15957.144202	5	-1	1	21	17	37	CUUGGAUUGAAGGGAGCUCCA	:: .:::::.:::: :.:::	UGAGGCUCCUUUCAUUUCAAU	Cleavage		1
novel_6	Cluster-15957.136093	5	-1	1	21	174	194	CUUGGAUUGAAGGGAGCUCCA	:::.::: :: :.:::::.:	UGGGGCUACCAUUAAUCCGAA	Translation		1
novel_6	Cluster-15957.136096	5	-1	1	21	174	194	CUUGGAUUGAAGGGAGCUCCA	:::.::: :: :.:::::.:	UGGGGCUACCAUUAAUCCGAA	Translation		1
novel_6	Cluster-15957.82102	5	-1	1	21	17	37	CUUGGAUUGAAGGGAGCUCCA	:: .:::::.:::: :.:::	UGAGGCUCCUUUCAUUUCAAU	Cleavage		1
novel_6	Cluster-15957.127974	5	-1	1	21	396	416	CUUGGAUUGAAGGGAGCUCCA	:::: ::::.::.: ::::.	UGGAACUCCUUUUAUUCCAGU	Cleavage		1
novel_6	Cluster-15957.119349	5	-1	1	21	396	416	CUUGGAUUGAAGGGAGCUCCA	:::: ::::.::.: ::::.	UGGAACUCCUUUUAUUCCAGU	Cleavage		1
novel_6	Cluster-22768.0	5	-1	1	21	186	206	CUUGGAUUGAAGGGAGCUCCA	:::.:: : .:::::::::.	UGGGGCCCAUUUCAAUCCAGC	Cleavage		1
novel_6	Cluster-32090.0	5	-1	1	21	348	368	CUUGGAUUGAAGGGAGCUCCA	:::.:: : .:::::::::.	UGGGGCCCAUUUCAAUCCAGC	Cleavage		1
novel_6	Cluster-1266.0	5	-1	1	21	363	383	CUUGGAUUGAAGGGAGCUCCA	:: ::.:::.::.:.::.:.	UGCAGUUCCUUUUAGUCUAGA	Cleavage		1
novel_6	Cluster-28983.0	5	-1	1	21	143	163	CUUGGAUUGAAGGGAGCUCCA	:: ::::::: :::: ::::	UGAAGCUCCCAUCAAACCAAA	Translation		1
novel_6	Cluster-28983.1	5	-1	1	21	143	163	CUUGGAUUGAAGGGAGCUCCA	:: ::::::: :::: ::::	UGAAGCUCCCAUCAAACCAAA	Translation		1
novel_6	Cluster-15957.127976	5	-1	1	21	1401	1421	CUUGGAUUGAAGGGAGCUCCA	:::: ::::.::.: ::::.	UGGAACUCCUUUUAUUCCAGU	Cleavage		1
novel_6	Cluster-15957.87152	5	-1	1	21	1530	1550	CUUGGAUUGAAGGGAGCUCCA	:::: ::::.::.: ::::.	UGGAACUCCUUUUAUUCCAGU	Cleavage		1
novel_6	Cluster-15957.112997	5	-1	1	21	1593	1613	CUUGGAUUGAAGGGAGCUCCA	:::: ::::.::.: ::::.	UGGAACUCCUUUUAUUCCAGU	Cleavage		1
novel_6	Cluster-15957.49237	5	-1	1	21	132	152	CUUGGAUUGAAGGGAGCUCCA	:::: ::.:.::. ::::::	UGGAUCUUCUUUUCAUCCAAU	Cleavage		1
novel_6	Cluster-15957.169423	5	-1	1	21	1503	1523	CUUGGAUUGAAGGGAGCUCCA	:::: .:.:: ::::::::.	UGGAUUUUCCAUCAAUCCAGC	Translation		1
novel_6	Cluster-15957.128064	5	-1	1	21	51	71	CUUGGAUUGAAGGGAGCUCCA	:::.: :..::::.:::. ::	UGGGGAUUUCUUCGAUCUCAG	Cleavage		1
novel_6	Cluster-15957.128063	5	-1	1	21	51	71	CUUGGAUUGAAGGGAGCUCCA	:::.: :..::::.:::. ::	UGGGGAUUUCUUCGAUCUCAG	Cleavage		1
novel_6	Cluster-15957.143553	5	-1	1	21	398	418	CUUGGAUUGAAGGGAGCUCCA	:::.:: .:.:: .::.::::	UGGGGCAUCUUUGGAUUCAAG	Cleavage		1
novel_6	Cluster-15957.131321	5	-1	1	21	882	902	CUUGGAUUGAAGGGAGCUCCA	::::: :.: ::::::....:	UGGAGAUUCAUUCAAUUUGGG	Cleavage		1
novel_6	Cluster-15957.118257	5	-1	1	21	882	902	CUUGGAUUGAAGGGAGCUCCA	::::: :.: ::::::....:	UGGAGAUUCAUUCAAUUUGGG	Cleavage		1
novel_6	Cluster-15957.113461	5	-1	1	21	349	369	CUUGGAUUGAAGGGAGCUCCA	:::. :::.:: ::::::::	UGGGUCUCUCUCAAAUCCAAG	Translation		1
novel_6	Cluster-15957.218404	5	-1	1	21	389	409	CUUGGAUUGAAGGGAGCUCCA	:::: ::.:: .::::::::	UGGACCUUCCAGUAAUCCAAG	Translation		1
novel_6	Cluster-15957.44761	5	-1	1	21	1197	1217	CUUGGAUUGAAGGGAGCUCCA	:: :::::..:::::: :::	UGUAGCUCUUUUCAAUGGAAG	Cleavage		1
novel_94	Cluster-15957.220757	5	-1	1	21	181	201	UUAUUCGCGCCAAUUCUUAUC	:::.::.:::::: .::: :.	GAUGAGGAUUGGCUUGAAGAG	Cleavage		1
novel_94	Cluster-15957.25507	5	-1	1	21	58	78	UUAUUCGCGCCAAUUCUUAUC	:::.::.:::::: .::: :.	GAUGAGGAUUGGCUUGAAGAG	Cleavage		1
novel_94	Cluster-15957.70435	5	-1	1	21	334	354	UUAUUCGCGCCAAUUCUUAUC	:::.::.:::::: .::: :.	GAUGAGGAUUGGCUUGAAGAG	Cleavage		1
novel_94	Cluster-15957.70434	5	-1	1	21	334	354	UUAUUCGCGCCAAUUCUUAUC	:::.::.:::::: .::: :.	GAUGAGGAUUGGCUUGAAGAG	Cleavage		1
novel_94	Cluster-15957.202423	5	-1	1	21	112	132	UUAUUCGCGCCAAUUCUUAUC	:: : :.::::::::::::	GAGAUGGAUUGGCGCGAAUUG	Cleavage		1
novel_94	Cluster-15957.163328	5	-1	1	21	124	144	UUAUUCGCGCCAAUUCUUAUC	:: : :.::::::::::::	GAGAUGGAUUGGCGCGAAUUG	Cleavage		1
[truncated: 71 more rows]
