# Supplementary material for: The Role of PnTCP2 in the Lobed Leaf Formation of Phoebe neurantha var. lobophylla
Source: Int J Mol Sci. 2022 Oct 31;23(21):13296. doi: 10.3390/ijms232113296 (PMC9653974; doi:10.3390/ijms232113296)
Supplement: Supplementary file 1 [file ijms-23-13296-s001.zip › Table S3 GO enrichment classification of target genes.xlsx]

## Sheet: DEmiRNA-unigenes.blast.cds.simp
Class	GO_Name	GO_ID	GO_Level	P_value	EnrichmentScore	HitsGenesCountsInSelectedSet	HitsGenesCountsInBackground	AllGenesCountsInSelectedSet	AllGenesCountsInBackground	GenesOfSelectedSetInGOterm	corrected p-value(BH method)
Molecular function	GTPase regulator activity	GO:0030695	5	2.22045e-16	5.16594	43	304	841	30715	Cluster-37088.0,Cluster-15957.51038,Cluster-39766.0,Cluster-15957.195041,Cluster-15957.195039,Cluster-15957.171810,Cluster-15957.115386,Cluster-15957.115385,Cluster-15957.115384,Cluster-15957.17536,Cluster-15957.129960,Cluster-15957.103315,Cluster-15957.103316,Cluster-15957.103317,Cluster-15957.103318,Cluster-15957.103319,Cluster-15957.87384,Cluster-15957.148951,Cluster-15957.88297,Cluster-2939.0…	1.64979e-13
Molecular function	nucleoside-triphosphatase regulator activity	GO:0060589	4	3.33067e-16	4.67142	44	344	841	30715	Cluster-37088.0,Cluster-15957.51038,Cluster-39766.0,Cluster-15957.195041,Cluster-15957.195039,Cluster-15957.66123,Cluster-15957.171810,Cluster-15957.115386,Cluster-15957.115385,Cluster-15957.115384,Cluster-15957.17536,Cluster-15957.129960,Cluster-15957.103315,Cluster-15957.103316,Cluster-15957.103317,Cluster-15957.103318,Cluster-15957.103319,Cluster-15957.87384,Cluster-15957.148951,Cluster-15957.…	1.23734e-13
Molecular function	electron-transferring-flavoprotein dehydrogenase activity	GO:0004174	6	8.08242e-14	32.8698	9	10	841	30715	Cluster-30315.0,Cluster-15957.174006,Cluster-33826.4,Cluster-33826.3,Cluster-33826.2,Cluster-33826.1,Cluster-33826.0,Cluster-33826.6,Cluster-33826.5,	2.00175e-11
Molecular function	oxidoreductase activity, acting on metal ions, flavin as acceptor	GO:0043783	5	8.08242e-14	32.8698	9	10	841	30715	Cluster-30315.0,Cluster-15957.174006,Cluster-33826.4,Cluster-33826.3,Cluster-33826.2,Cluster-33826.1,Cluster-33826.0,Cluster-33826.6,Cluster-33826.5,	2.00175e-11
Molecular function	oxidoreductase activity, acting on the CH-NH group of donors, quinone or similar compound as acceptor	GO:0016649	5	4.33986e-13	29.8816	9	11	841	30715	Cluster-30315.0,Cluster-15957.174006,Cluster-33826.4,Cluster-33826.3,Cluster-33826.2,Cluster-33826.1,Cluster-33826.0,Cluster-33826.6,Cluster-33826.5,	6.44903e-11
Molecular function	chlorophyll(ide) b reductase activity	GO:0034256	6	1.54987e-12	22.8262	10	16	841	30715	Cluster-15957.131299,Cluster-15957.131300,Cluster-15957.95353,Cluster-15957.95351,Cluster-15957.95350,Cluster-15957.95354,Cluster-15957.95348,Cluster-15957.95347,Cluster-15957.95346,Cluster-15957.172467,	1.91926e-10
Molecular function	ubiquinone binding	GO:0048039	4	5.37415e-12	25.2845	9	13	841	30715	Cluster-30315.0,Cluster-15957.174006,Cluster-33826.4,Cluster-33826.3,Cluster-33826.2,Cluster-33826.1,Cluster-33826.0,Cluster-33826.6,Cluster-33826.5,	5.70427e-10
Molecular function	GTPase activator activity	GO:0005096	6	4.50531e-11	5.69847	22	141	841	30715	Cluster-37088.0,Cluster-15957.51038,Cluster-15957.195041,Cluster-15957.195039,Cluster-15957.17536,Cluster-15957.129960,Cluster-15957.87384,Cluster-15957.148951,Cluster-15957.88297,Cluster-15957.24565,Cluster-15957.24567,Cluster-15957.150439,Cluster-15957.162887,Cluster-15957.78307,Cluster-15957.39518,Cluster-15957.49338,Cluster-15957.15089,Cluster-15957.126963,Cluster-15957.147413,Cluster-15957.1…	4.1843e-09
Molecular function	oxidoreductase activity, acting on the CH-NH2 group of donors	GO:0016638	4	1.32472e-10	7.89665	16	74	841	30715	Cluster-29713.0,Cluster-15957.214053,Cluster-15957.67182,Cluster-15957.212187,Cluster-15957.212186,Cluster-15957.125663,Cluster-15957.125662,Cluster-15957.125664,Cluster-15957.125667,Cluster-15957.125668,Cluster-15957.68471,Cluster-15957.68472,Cluster-15957.68470,Cluster-15957.68473,Cluster-15957.68474,Cluster-30286.0,	1.09363e-08
Molecular function	guanyl-nucleotide exchange factor activity	GO:0005085	6	2.49284e-10	5.79714	20	126	841	30715	Cluster-39766.0,Cluster-15957.171810,Cluster-15957.115386,Cluster-15957.115385,Cluster-15957.115384,Cluster-15957.103315,Cluster-15957.103316,Cluster-15957.103317,Cluster-15957.103318,Cluster-15957.103319,Cluster-15957.124860,Cluster-15957.124861,Cluster-15957.188504,Cluster-15957.188503,Cluster-15957.188502,Cluster-15957.70843,Cluster-15957.70844,Cluster-15957.70842,Cluster-2081.0,Cluster-15957.…	1.85218e-08
Molecular function	phosphatidylinositol-5-phosphate binding	GO:0010314	7	3.48388e-10	22.4751	8	13	841	30715	Cluster-15957.178446,Cluster-15957.167573,Cluster-15957.167572,Cluster-15957.167571,Cluster-15957.167570,Cluster-15957.167569,Cluster-15957.167568,Cluster-15957.167566,	2.3532e-08
Molecular function	CP2 mannose-ethanolamine phosphotransferase activity	GO:0051267	7	3.8633e-10	28.406	7	9	841	30715	Cluster-15957.215876,Cluster-15957.215885,Cluster-15957.215886,Cluster-15957.215888,Cluster-15957.215880,Cluster-15957.215881,Cluster-15957.215883,	2.39203e-08
Molecular function	glutamate dehydrogenase (NADP+) activity	GO:0004354	7	4.14115e-10	36.522	6	6	841	30715	Cluster-15957.67182,Cluster-15957.68471,Cluster-15957.68472,Cluster-15957.68470,Cluster-15957.68473,Cluster-15957.68474,	2.36683e-08
Molecular function	glutamate N-acetyltransferase activity	GO:0004358	8	4.14115e-10	36.522	6	6	841	30715	Cluster-15957.22854,Cluster-15957.22853,Cluster-15957.22852,Cluster-15957.22859,Cluster-15957.22857,Cluster-15957.22860,	2.36683e-08
Molecular function	GTPase binding	GO:0051020	5	6.16554e-10	3.14702	38	441	841	30715	Cluster-37088.0,Cluster-15957.51038,Cluster-39766.0,Cluster-15957.195041,Cluster-15957.195039,Cluster-3576.0,Cluster-3576.1,Cluster-15957.171810,Cluster-15957.115386,Cluster-15957.115385,Cluster-15957.115384,Cluster-15957.17536,Cluster-15957.103315,Cluster-15957.103316,Cluster-15957.103317,Cluster-15957.103318,Cluster-15957.103319,Cluster-15957.87384,Cluster-2939.0,Cluster-15957.24565,Cluster-159…	3.054e-08
Molecular function	oxidoreductase activity, acting on the CH-NH2 group of donors, NAD or NADP as acceptor	GO:0016639	5	1.24242e-09	13.5267	10	27	841	30715	Cluster-15957.67182,Cluster-15957.125663,Cluster-15957.125662,Cluster-15957.125664,Cluster-15957.125668,Cluster-15957.68471,Cluster-15957.68472,Cluster-15957.68470,Cluster-15957.68473,Cluster-15957.68474,	5.76951e-08
Molecular function	mannose-ethanolamine phosphotransferase activity	GO:0051377	6	1.25719e-09	25.5654	7	10	841	30715	Cluster-15957.215876,Cluster-15957.215885,Cluster-15957.215886,Cluster-15957.215888,Cluster-15957.215880,Cluster-15957.215881,Cluster-15957.215883,	5.49464e-08
Molecular function	acetyl-CoA:L-glutamate N-acetyltransferase activity	GO:0004042	8	2.83125e-09	31.3046	6	7	841	30715	Cluster-15957.22854,Cluster-15957.22853,Cluster-15957.22852,Cluster-15957.22859,Cluster-15957.22857,Cluster-15957.22860,	1.16868e-07
Molecular function	3-phosphoshikimate 1-carboxyvinyltransferase activity	GO:0003866	5	1.10612e-08	27.3915	6	8	841	30715	Cluster-15957.89510,Cluster-15957.94238,Cluster-15957.94237,Cluster-15957.94241,Cluster-15957.94240,Cluster-15957.94243,	4.32551e-07
Molecular function	diphosphoinositol-pentakisphosphate kinase activity	GO:0033857	6	1.52123e-08	36.522	5	5	841	30715	Cluster-15957.80700,Cluster-15957.80694,Cluster-15957.80697,Cluster-15957.80698,Cluster-15957.80695,	5.65138e-07
Molecular function	glyoxalase III activity	GO:0019172	6	1.52123e-08	36.522	5	5	841	30715	Cluster-15957.161619,Cluster-15957.155153,Cluster-15957.155151,Cluster-15957.155148,Cluster-15957.155149,	5.65138e-07
Molecular function	inositol hexakisphosphate 5-kinase activity	GO:0000832	7	1.52123e-08	36.522	5	5	841	30715	Cluster-15957.80700,Cluster-15957.80694,Cluster-15957.80697,Cluster-15957.80698,Cluster-15957.80695,	5.65138e-07
Molecular function	DNA-directed 5'-3' RNA polymerase activity	GO:0003899	8	2.37681e-08	7.19373	13	66	841	30715	Cluster-15957.157545,Cluster-15957.79738,Cluster-15957.79737,Cluster-15957.45997,Cluster-4274.0,Cluster-15957.102208,Cluster-15957.217954,Cluster-15957.107559,Cluster-15957.72561,Cluster-15957.34297,Cluster-15957.5047,Cluster-15957.221095,Cluster-15957.192421,	7.67812e-07
Molecular function	5'-3' RNA polymerase activity	GO:0034062	7	2.87559e-08	7.08636	13	67	841	30715	Cluster-15957.157545,Cluster-15957.79738,Cluster-15957.79737,Cluster-15957.45997,Cluster-4274.0,Cluster-15957.102208,Cluster-15957.217954,Cluster-15957.107559,Cluster-15957.72561,Cluster-15957.34297,Cluster-15957.5047,Cluster-15957.221095,Cluster-15957.192421,	8.90235e-07
Molecular function	RNA polymerase activity	GO:0097747	6	2.87559e-08	7.08636	13	67	841	30715	Cluster-15957.157545,Cluster-15957.79738,Cluster-15957.79737,Cluster-15957.45997,Cluster-4274.0,Cluster-15957.102208,Cluster-15957.217954,Cluster-15957.107559,Cluster-15957.72561,Cluster-15957.34297,Cluster-15957.5047,Cluster-15957.221095,Cluster-15957.192421,	8.90235e-07
Molecular function	inositol-1,3,4,5,6-pentakisphosphate kinase activity	GO:0000827	6	8.92034e-08	30.435	5	6	841	30715	Cluster-15957.80700,Cluster-15957.80694,Cluster-15957.80697,Cluster-15957.80698,Cluster-15957.80695,	2.54916e-06
Molecular function	inositol hexakisphosphate kinase activity	GO:0000828	6	8.92034e-08	30.435	5	6	841	30715	Cluster-15957.80700,Cluster-15957.80694,Cluster-15957.80697,Cluster-15957.80698,Cluster-15957.80695,	2.54916e-06
Molecular function	inositol heptakisphosphate kinase activity	GO:0000829	6	8.92034e-08	30.435	5	6	841	30715	Cluster-15957.80700,Cluster-15957.80694,Cluster-15957.80697,Cluster-15957.80698,Cluster-15957.80695,	2.54916e-06
Molecular function	quinone binding	GO:0048038	3	9.72855e-08	10.6032	9	31	841	30715	Cluster-30315.0,Cluster-15957.174006,Cluster-33826.4,Cluster-33826.3,Cluster-33826.2,Cluster-33826.1,Cluster-33826.0,Cluster-33826.6,Cluster-33826.5,	2.49252e-06
Molecular function	intramembrane lipid transporter activity	GO:0140303	4	1.49392e-07	8.69571	10	42	841	30715	Cluster-15957.89097,Cluster-15957.89078,Cluster-15957.89079,Cluster-15957.89089,Cluster-15957.89086,Cluster-15957.89090,Cluster-15957.119480,Cluster-15957.119481,Cluster-15957.119478,Cluster-15957.85795,	3.69995e-06
Molecular function	ATPase-coupled intramembrane lipid transporter activity	GO:0140326	5	1.49392e-07	8.69571	10	42	841	30715	Cluster-15957.89097,Cluster-15957.89078,Cluster-15957.89079,Cluster-15957.89089,Cluster-15957.89086,Cluster-15957.89090,Cluster-15957.119480,Cluster-15957.119481,Cluster-15957.119478,Cluster-15957.85795,	3.69995e-06
Molecular function	DNA primase activity	GO:0003896	9	1.72241e-07	15.0385	7	17	841	30715	Cluster-15957.157545,Cluster-15957.79738,Cluster-15957.79737,Cluster-15957.102208,Cluster-15957.72561,Cluster-15957.34297,Cluster-15957.192421,	3.99923e-06
Molecular function	primary amine oxidase activity	GO:0008131	6	3.05134e-07	26.0871	5	7	841	30715	Cluster-29713.0,Cluster-15957.214053,Cluster-15957.212187,Cluster-15957.212186,Cluster-30286.0,	6.87013e-06
Molecular function	endonuclease activity	GO:0004519	6	4.09571e-07	1.90426	67	1285	841	30715	Cluster-28983.1,Cluster-28983.0,Cluster-15957.55426,Cluster-15957.215159,Cluster-15957.45609,Cluster-15957.45608,Cluster-15957.189606,Cluster-15957.61689,Cluster-15957.61688,Cluster-15957.180769,Cluster-15957.138019,Cluster-15957.61691,Cluster-15957.148527,Cluster-15957.148526,Cluster-15957.148524,Cluster-15957.177912,Cluster-15957.177914,Cluster-15957.98473,Cluster-15957.100591,Cluster-11842.0,C…	8.95033e-06
Molecular function	protein tyrosine/serine/threonine phosphatase activity	GO:0008138	8	6.12568e-07	6.6957	11	60	841	30715	Cluster-15957.111352,Cluster-15957.220064,Cluster-15957.8773,Cluster-31383.0,Cluster-15957.208987,Cluster-15957.208982,Cluster-15957.208985,Cluster-15957.208984,Cluster-15957.208983,Cluster-15957.18169,Cluster-15957.18171,	1.30039e-05
Molecular function	ribonuclease III activity	GO:0004525	9	7.01666e-07	7.45347	10	49	841	30715	Cluster-15957.106376,Cluster-15957.64155,Cluster-15957.64157,Cluster-15957.64158,Cluster-15957.64159,Cluster-15957.64162,Cluster-15957.92637,Cluster-15957.92636,Cluster-15957.106913,Cluster-15957.117218,	1.44816e-05
Molecular function	glutamate synthase activity	GO:0015930	5	7.95254e-07	22.8262	5	8	841	30715	Cluster-15957.125663,Cluster-15957.125662,Cluster-15957.125664,Cluster-15957.125667,Cluster-15957.125668,	1.59696e-05
Molecular function	small GTPase binding	GO:0031267	6	8.09499e-07	3.07424	25	297	841	30715	Cluster-37088.0,Cluster-15957.51038,Cluster-39766.0,Cluster-15957.195041,Cluster-15957.195039,Cluster-15957.171810,Cluster-15957.17536,Cluster-15957.103315,Cluster-15957.103316,Cluster-15957.103317,Cluster-15957.103318,Cluster-15957.103319,Cluster-15957.87384,Cluster-2939.0,Cluster-15957.24565,Cluster-15957.24567,Cluster-15957.150439,Cluster-15957.124860,Cluster-15957.124861,Cluster-2081.0,Cluste…	1.58278e-05
Molecular function	double-stranded RNA-specific ribonuclease activity	GO:0032296	7	8.55667e-07	7.3044	10	50	841	30715	Cluster-15957.106376,Cluster-15957.64155,Cluster-15957.64157,Cluster-15957.64158,Cluster-15957.64159,Cluster-15957.64162,Cluster-15957.92637,Cluster-15957.92636,Cluster-15957.106913,Cluster-15957.117218,	1.63016e-05
Molecular function	transcription cis-regulatory region binding	GO:0000976	8	9.88358e-07	2.0047	55	1002	841	30715	Cluster-15957.168687,Cluster-12338.0,Cluster-22985.0,Cluster-21726.0,Cluster-15957.69139,Cluster-15957.69138,Cluster-15957.69132,Cluster-15957.69133,Cluster-15957.69134,Cluster-15957.108645,Cluster-15957.178446,Cluster-15957.69117,Cluster-15957.69118,Cluster-15957.69116,Cluster-15957.209614,Cluster-15957.189188,Cluster-15957.189189,Cluster-28107.0,Cluster-15957.157457,Cluster-15957.157456,Cluster…	1.83587e-05
Molecular function	4 iron, 4 sulfur cluster binding	GO:0051539	5	1.05808e-06	8.21745	9	40	841	30715	Cluster-30315.0,Cluster-15957.174006,Cluster-33826.4,Cluster-33826.3,Cluster-33826.2,Cluster-33826.1,Cluster-33826.0,Cluster-33826.6,Cluster-33826.5,	1.91744e-05
Molecular function	transcription regulatory region nucleic acid binding	GO:0001067	5	1.11606e-06	1.99673	55	1006	841	30715	Cluster-15957.168687,Cluster-12338.0,Cluster-22985.0,Cluster-21726.0,Cluster-15957.69139,Cluster-15957.69138,Cluster-15957.69132,Cluster-15957.69133,Cluster-15957.69134,Cluster-15957.108645,Cluster-15957.178446,Cluster-15957.69117,Cluster-15957.69118,Cluster-15957.69116,Cluster-15957.209614,Cluster-15957.189188,Cluster-15957.189189,Cluster-28107.0,Cluster-15957.157457,Cluster-15957.157456,Cluster…	1.97436e-05
Molecular function	sequence-specific DNA binding	GO:0043565	6	1.12868e-06	1.69962	86	1848	841	30715	Cluster-15957.168687,Cluster-15957.78147,Cluster-12338.0,Cluster-22985.0,Cluster-21726.0,Cluster-15957.91540,Cluster-15957.69139,Cluster-15957.69138,Cluster-15957.69132,Cluster-15957.69133,Cluster-15957.69134,Cluster-15957.108645,Cluster-15957.97621,Cluster-15957.71486,Cluster-15957.178446,Cluster-15957.69117,Cluster-15957.69118,Cluster-15957.69116,Cluster-15957.209614,Cluster-15957.169176,Cluste…	1.95026e-05
Molecular function	phosphatidylcholine phospholipase C activity	GO:0034480	8	1.67698e-06	14.6088	6	15	841	30715	Cluster-15957.54062,Cluster-15957.54063,Cluster-15957.182308,Cluster-15957.59900,Cluster-15957.59899,Cluster-15957.28780,	2.83181e-05
Molecular function	glutamate dehydrogenase [NAD(P)+] activity	GO:0004353	6	2.6209e-06	13.6957	6	16	841	30715	Cluster-15957.67182,Cluster-15957.68471,Cluster-15957.68472,Cluster-15957.68470,Cluster-15957.68473,Cluster-15957.68474,	4.3274e-05
Molecular function	sequence-specific double-stranded DNA binding	GO:1990837	7	3.13624e-06	1.90288	57	1094	841	30715	Cluster-15957.168687,Cluster-12338.0,Cluster-22985.0,Cluster-21726.0,Cluster-15957.69139,Cluster-15957.69138,Cluster-15957.69132,Cluster-15957.69133,Cluster-15957.69134,Cluster-15957.108645,Cluster-15957.178446,Cluster-15957.69117,Cluster-15957.69118,Cluster-15957.69116,Cluster-15957.209614,Cluster-15957.189188,Cluster-15957.189189,Cluster-28107.0,Cluster-15957.157457,Cluster-15957.157456,Cluster…	4.85464e-05
Molecular function	diamine oxidase activity	GO:0052597	6	3.41848e-06	18.261	5	10	841	30715	Cluster-29713.0,Cluster-15957.214053,Cluster-15957.212187,Cluster-15957.212186,Cluster-30286.0,	5.18353e-05
Molecular function	phospholipase C activity	GO:0004629	7	3.95654e-06	12.8901	6	17	841	30715	Cluster-15957.54062,Cluster-15957.54063,Cluster-15957.182308,Cluster-15957.59900,Cluster-15957.59899,Cluster-15957.28780,	5.87942e-05
Molecular function	phosphoric diester hydrolase activity	GO:0008081	6	5.0095e-06	4.98027	12	88	841	30715	Cluster-15957.159773,Cluster-3576.0,Cluster-3576.1,Cluster-15957.54062,Cluster-15957.54063,Cluster-15957.145774,Cluster-15957.182308,Cluster-15957.59900,Cluster-15957.184026,Cluster-15957.59899,Cluster-15957.28780,Cluster-15957.104346,	7.29815e-05
Molecular function	enzyme activator activity	GO:0008047	4	7.85251e-06	2.64505	26	359	841	30715	Cluster-37088.0,Cluster-15957.51038,Cluster-15957.195041,Cluster-15957.195039,Cluster-15957.66123,Cluster-15957.17536,Cluster-15957.129960,Cluster-15957.87384,Cluster-15957.147655,Cluster-15957.147654,Cluster-15957.132137,Cluster-15957.148951,Cluster-15957.88297,Cluster-15957.24565,Cluster-15957.24567,Cluster-15957.150439,Cluster-15957.162887,Cluster-15957.78307,Cluster-15957.39518,Cluster-15957.…	0.0001122
Molecular function	enzyme regulator activity	GO:0030234	3	9.9605e-06	1.92019	50	951	841	30715	Cluster-37088.0,Cluster-15957.51038,Cluster-39766.0,Cluster-15957.195041,Cluster-15957.195039,Cluster-15957.66123,Cluster-15957.180829,Cluster-15957.171810,Cluster-15957.115386,Cluster-15957.115385,Cluster-15957.115384,Cluster-15957.17536,Cluster-15957.129960,Cluster-15957.103315,Cluster-15957.103316,Cluster-15957.103317,Cluster-15957.103318,Cluster-15957.103319,Cluster-15957.87384,Cluster-15957.…	0.000137049
Molecular function	molecular function regulator activity	GO:0098772	2	1.24316e-05	1.87662	52	1012	841	30715	Cluster-37088.0,Cluster-15957.51038,Cluster-39766.0,Cluster-15957.195041,Cluster-15957.195039,Cluster-15957.66123,Cluster-15957.180829,Cluster-15957.171810,Cluster-15957.115386,Cluster-15957.115385,Cluster-15957.115384,Cluster-15957.17536,Cluster-15957.129960,Cluster-15957.103315,Cluster-15957.103316,Cluster-15957.103317,Cluster-15957.103318,Cluster-15957.103319,Cluster-15957.87384,Cluster-15957.…	0.000167939
Molecular function	DNA-binding transcription factor activity	GO:0003700	3	1.33415e-05	1.47085	118	2930	841	30715	Cluster-15957.216461,Cluster-15957.168687,Cluster-15957.24736,Cluster-15957.3861,Cluster-15957.78147,Cluster-15957.108112,Cluster-15957.108110,Cluster-22985.0,Cluster-15957.146838,Cluster-15957.146839,Cluster-15957.91540,Cluster-15957.69139,Cluster-15957.69138,Cluster-15957.69132,Cluster-15957.69133,Cluster-15957.69134,Cluster-15957.108645,Cluster-15957.71486,Cluster-15957.69117,Cluster-15957.691…	0.000177013
Molecular function	histidinol-phosphatase activity	GO:0004401	7	1.63016e-05	14.0469	5	13	841	30715	Cluster-15957.182806,Cluster-15957.182805,Cluster-15957.182804,Cluster-15957.182810,Cluster-15957.182812,	0.000212493
Molecular function	proteasome binding	GO:0070628	4	3.05585e-05	5.57115	9	59	841	30715	Cluster-15957.186542,Cluster-15957.132137,Cluster-15957.177312,Cluster-15957.177311,Cluster-15957.56042,Cluster-15957.177307,Cluster-15957.177309,Cluster-15957.38583,Cluster-15957.178186,	0.00038483
Molecular function	phospholipid transporter activity	GO:0005548	4	4.69792e-05	4.74312	10	77	841	30715	Cluster-15957.89097,Cluster-15957.89078,Cluster-15957.89079,Cluster-15957.89089,Cluster-15957.89086,Cluster-15957.89090,Cluster-15957.119480,Cluster-15957.119481,Cluster-15957.119478,Cluster-15957.85795,	0.000581759
Molecular function	tRNA (guanine) methyltransferase activity	GO:0016423	8	5.96213e-05	8.42815	6	26	841	30715	Cluster-15957.83903,Cluster-15957.130045,Cluster-15957.88594,Cluster-15957.88592,Cluster-15957.88591,Cluster-15957.88596,	0.000726207
Molecular function	nuclease activity	GO:0004518	5	6.05409e-05	1.61398	70	1584	841	30715	Cluster-28983.1,Cluster-28983.0,Cluster-15957.55426,Cluster-15957.215159,Cluster-15957.111363,Cluster-15957.111365,Cluster-15957.45609,Cluster-15957.45608,Cluster-15957.189606,Cluster-21726.0,Cluster-15957.61689,Cluster-15957.61688,Cluster-15957.180769,Cluster-15957.138019,Cluster-15957.61691,Cluster-15957.148527,Cluster-15957.148526,Cluster-15957.148524,Cluster-15957.177912,Cluster-15957.177914,…	0.000725515
Molecular function	transcription regulator activity	GO:0140110	2	6.27904e-05	1.40469	124	3224	841	30715	Cluster-8072.0,Cluster-15957.216461,Cluster-15957.168687,Cluster-15957.113962,Cluster-15957.24736,Cluster-15957.3861,Cluster-15957.78147,Cluster-12338.0,Cluster-15957.108112,Cluster-15957.108110,Cluster-22985.0,Cluster-15957.146838,Cluster-15957.146839,Cluster-15957.91540,Cluster-15957.69139,Cluster-15957.69138,Cluster-15957.69132,Cluster-15957.69133,Cluster-15957.69134,Cluster-15957.108645,Clust…	0.000740528
Molecular function	pyruvate transmembrane transporter activity	GO:0050833	7	7.48869e-05	8.116	6	27	841	30715	Cluster-15957.179514,Cluster-15957.179517,Cluster-15957.179518,Cluster-15957.179516,Cluster-15957.179520,Cluster-15957.179521,	0.00086939
Molecular function	microfilament motor activity	GO:0000146	3	0.000135738	5.21743	8	56	841	30715	Cluster-15957.220097,Cluster-15957.188566,Cluster-15957.205563,Cluster-15957.178736,Cluster-15957.178739,Cluster-15957.20994,Cluster-15957.194693,Cluster-15957.208043,	0.00152808
Molecular function	Hsp70 protein binding	GO:0030544	5	0.000167936	4.50271	9	73	841	30715	Cluster-15957.186542,Cluster-3401.0,Cluster-15957.177312,Cluster-15957.177311,Cluster-15957.56042,Cluster-15957.177307,Cluster-15957.177309,Cluster-15957.38583,Cluster-15957.178186,	0.00186233
Molecular function	heat shock protein binding	GO:0031072	4	0.000184512	3.47829	12	126	841	30715	Cluster-8072.0,Cluster-15957.186542,Cluster-15957.66123,Cluster-15957.66122,Cluster-3401.0,Cluster-15957.177312,Cluster-15957.177311,Cluster-15957.56042,Cluster-15957.177307,Cluster-15957.177309,Cluster-15957.38583,Cluster-15957.178186,	0.00201606
Molecular function	phospholipase activity	GO:0004620	6	0.000203757	3.68571	11	109	841	30715	Cluster-15957.159773,Cluster-530.0,Cluster-15957.54062,Cluster-15957.54063,Cluster-15957.145774,Cluster-15957.182308,Cluster-15957.59900,Cluster-15957.184026,Cluster-15957.59899,Cluster-15957.28780,Cluster-15957.104346,	0.00216274
Molecular function	hydrolase activity, acting on ester bonds	GO:0016788	4	0.000210264	1.41038	105	2719	841	30715	Cluster-28983.1,Cluster-28983.0,Cluster-15957.55426,Cluster-15957.159773,Cluster-15957.215159,Cluster-15957.111363,Cluster-15957.111365,Cluster-15957.45609,Cluster-15957.111352,Cluster-15957.45608,Cluster-4726.0,Cluster-15957.189606,Cluster-3576.0,Cluster-3576.1,Cluster-21726.0,Cluster-15957.61689,Cluster-15957.61688,Cluster-15957.180769,Cluster-15957.220064,Cluster-15957.138019,Cluster-15957.877…	0.00220037
Molecular function	oxidoreductase activity, acting on the CH-NH group of donors	GO:0016645	4	0.000213779	3.96978	10	92	841	30715	Cluster-30315.0,Cluster-15957.174006,Cluster-1614.0,Cluster-33826.4,Cluster-33826.3,Cluster-33826.2,Cluster-33826.1,Cluster-33826.0,Cluster-33826.6,Cluster-33826.5,	0.00220609
Molecular function	glucose transmembrane transporter activity	GO:0005355	8	0.000258819	3.58698	11	112	841	30715	Cluster-15957.54104,Cluster-15957.190424,Cluster-37231.1,Cluster-15957.162283,Cluster-15957.162286,Cluster-15957.162278,Cluster-15957.162271,Cluster-15957.162272,Cluster-15957.162274,Cluster-15957.162268,Cluster-15957.162269,	0.00263428
Molecular function	hexose transmembrane transporter activity	GO:0015149	7	0.000258819	3.58698	11	112	841	30715	Cluster-15957.54104,Cluster-15957.190424,Cluster-37231.1,Cluster-15957.162283,Cluster-15957.162286,Cluster-15957.162278,Cluster-15957.162271,Cluster-15957.162272,Cluster-15957.162274,Cluster-15957.162268,Cluster-15957.162269,	0.00263428
Molecular function	phosphotransferase activity, for other substituted phosphate groups	GO:0016780	5	0.000272555	5.43945	7	47	841	30715	Cluster-15957.215876,Cluster-15957.215885,Cluster-15957.215886,Cluster-15957.215888,Cluster-15957.215880,Cluster-15957.215881,Cluster-15957.215883,	0.00270011
Molecular function	solute:proton symporter activity	GO:0015295	8	0.000335179	3.08303	13	154	841	30715	Cluster-15957.54104,Cluster-15957.190424,Cluster-37231.1,Cluster-15957.162283,Cluster-15957.162286,Cluster-15957.162278,Cluster-15957.162271,Cluster-15957.162272,Cluster-15957.162274,Cluster-15957.162268,Cluster-15957.162269,Cluster-1899.0,Cluster-1899.1,	0.00323426
Molecular function	monosaccharide transmembrane transporter activity	GO:0015145	6	0.000351331	3.46329	11	116	841	30715	Cluster-15957.54104,Cluster-15957.190424,Cluster-37231.1,Cluster-15957.162283,Cluster-15957.162286,Cluster-15957.162278,Cluster-15957.162271,Cluster-15957.162272,Cluster-15957.162274,Cluster-15957.162268,Cluster-15957.162269,	0.00334666
Molecular function	carbohydrate:proton symporter activity	GO:0005351	9	0.000407128	3.40459	11	118	841	30715	Cluster-15957.54104,Cluster-15957.190424,Cluster-37231.1,Cluster-15957.162283,Cluster-15957.162286,Cluster-15957.162278,Cluster-15957.162271,Cluster-15957.162272,Cluster-15957.162274,Cluster-15957.162268,Cluster-15957.162269,	0.0037812
Molecular function	carbohydrate:cation symporter activity	GO:0005402	8	0.000407128	3.40459	11	118	841	30715	Cluster-15957.54104,Cluster-15957.190424,Cluster-37231.1,Cluster-15957.162283,Cluster-15957.162286,Cluster-15957.162278,Cluster-15957.162271,Cluster-15957.162272,Cluster-15957.162274,Cluster-15957.162268,Cluster-15957.162269,	0.0037812
Molecular function	aspartic-type endopeptidase activity	GO:0004190	6	0.00047017	3.34785	11	120	841	30715	Cluster-15957.131641,Cluster-15957.7078,Cluster-15957.7077,Cluster-15957.31525,Cluster-15957.31526,Cluster-15957.31521,Cluster-15957.31522,Cluster-15957.31523,Cluster-15957.31519,Cluster-15957.31514,Cluster-15957.31515,	0.0042602
Molecular function	aspartic-type peptidase activity	GO:0070001	5	0.00047017	3.34785	11	120	841	30715	Cluster-15957.131641,Cluster-15957.7078,Cluster-15957.7077,Cluster-15957.31525,Cluster-15957.31526,Cluster-15957.31521,Cluster-15957.31522,Cluster-15957.31523,Cluster-15957.31519,Cluster-15957.31514,Cluster-15957.31515,	0.0042602
Molecular function	oxidoreductase activity, acting on metal ions	GO:0016722	4	0.000534585	3.54583	10	103	841	30715	Cluster-30315.0,Cluster-15957.174006,Cluster-33826.4,Cluster-33826.3,Cluster-33826.2,Cluster-33826.1,Cluster-33826.0,Cluster-33826.6,Cluster-33826.5,Cluster-15957.211609,	0.00472853
Molecular function	phosphatidylinositol binding	GO:0035091	5	0.000538094	2.58563	16	226	841	30715	Cluster-15957.178446,Cluster-15957.157457,Cluster-15957.157456,Cluster-15957.157453,Cluster-15957.157452,Cluster-15957.157455,Cluster-15957.54427,Cluster-15957.38325,Cluster-15957.78307,Cluster-15957.167573,Cluster-15957.167572,Cluster-15957.167571,Cluster-15957.167570,Cluster-15957.167569,Cluster-15957.167568,Cluster-15957.167566,	0.00470358
Molecular function	DNA binding	GO:0003677	5	0.000561561	1.34708	116	3145	841	30715	Cluster-15957.168687,Cluster-15957.157545,Cluster-15957.78147,Cluster-12338.0,Cluster-22985.0,Cluster-21726.0,Cluster-15957.146838,Cluster-15957.146839,Cluster-15957.91540,Cluster-15957.69139,Cluster-15957.69138,Cluster-15957.69132,Cluster-15957.69133,Cluster-15957.69134,Cluster-15957.108645,Cluster-15957.97621,Cluster-15957.71486,Cluster-15957.119317,Cluster-15957.178446,Cluster-15957.69117,Clus…	0.00485163
Molecular function	lipase activity	GO:0016298	5	0.000711168	3.00181	12	146	841	30715	Cluster-15957.159773,Cluster-530.0,Cluster-15957.54062,Cluster-15957.54063,Cluster-15957.145774,Cluster-15957.182308,Cluster-15957.59900,Cluster-15957.184026,Cluster-15957.59899,Cluster-10086.0,Cluster-15957.28780,Cluster-15957.104346,	0.00593705
Molecular function	inositol monophosphate phosphatase activity	GO:0052834	8	0.000885381	6.52179	5	28	841	30715	Cluster-15957.182806,Cluster-15957.182805,Cluster-15957.182804,Cluster-15957.182810,Cluster-15957.182812,	0.00722899
Molecular function	solute:cation symporter activity	GO:0015294	7	0.000904044	2.77653	13	171	841	30715	Cluster-15957.54104,Cluster-15957.190424,Cluster-37231.1,Cluster-15957.162283,Cluster-15957.162286,Cluster-15957.162278,Cluster-15957.162271,Cluster-15957.162272,Cluster-15957.162274,Cluster-15957.162268,Cluster-15957.162269,Cluster-1899.0,Cluster-1899.1,	0.00730114
Molecular function	symporter activity	GO:0015293	6	0.00117764	2.69765	13	176	841	30715	Cluster-15957.54104,Cluster-15957.190424,Cluster-37231.1,Cluster-15957.162283,Cluster-15957.162286,Cluster-15957.162278,Cluster-15957.162271,Cluster-15957.162272,Cluster-15957.162274,Cluster-15957.162268,Cluster-15957.162269,Cluster-1899.0,Cluster-1899.1,	0.00930837
Molecular function	endoribonuclease activity, producing 5'-phosphomonoesters	GO:0016891	8	0.00126103	3.17583	10	115	841	30715	Cluster-15957.106376,Cluster-15957.64155,Cluster-15957.64157,Cluster-15957.64158,Cluster-15957.64159,Cluster-15957.64162,Cluster-15957.92637,Cluster-15957.92636,Cluster-15957.106913,Cluster-15957.117218,	0.00975981
Molecular function	histone-lysine N-methyltransferase activity	GO:0018024	9	0.00132296	3.74585	8	78	841	30715	Cluster-15957.178446,Cluster-15957.167573,Cluster-15957.167572,Cluster-15957.167571,Cluster-15957.167570,Cluster-15957.167569,Cluster-15957.167568,Cluster-15957.167566,	0.0101336
Molecular function	double-stranded DNA binding	GO:0003690	6	0.00166563	1.49279	58	1419	841	30715	Cluster-15957.168687,Cluster-12338.0,Cluster-22985.0,Cluster-21726.0,Cluster-15957.69139,Cluster-15957.69138,Cluster-15957.69132,Cluster-15957.69133,Cluster-15957.69134,Cluster-15957.108645,Cluster-15957.178446,Cluster-15957.69117,Cluster-15957.69118,Cluster-15957.69116,Cluster-15957.209614,Cluster-15957.189188,Cluster-15957.189189,Cluster-28107.0,Cluster-15957.157457,Cluster-15957.157456,Cluster…	0.0120151
Molecular function	endoribonuclease activity	GO:0004521	7	0.00184369	2.56641	13	185	841	30715	Cluster-15957.58422,Cluster-15957.106376,Cluster-15957.64155,Cluster-15957.64157,Cluster-15957.64158,Cluster-15957.64159,Cluster-15957.64162,Cluster-15957.92637,Cluster-15957.92636,Cluster-15957.106913,Cluster-15957.179079,Cluster-15957.179081,Cluster-15957.117218,	0.0131717
Molecular function	iron-sulfur cluster binding	GO:0051536	4	0.00225776	2.62434	12	167	841	30715	Cluster-30315.0,Cluster-15957.174006,Cluster-33826.4,Cluster-33826.3,Cluster-33826.2,Cluster-33826.1,Cluster-33826.0,Cluster-33826.6,Cluster-33826.5,Cluster-15957.189297,Cluster-15957.189298,Cluster-15957.189295,	0.0155325
Molecular function	metal cluster binding	GO:0051540	3	0.00225776	2.62434	12	167	841	30715	Cluster-30315.0,Cluster-15957.174006,Cluster-33826.4,Cluster-33826.3,Cluster-33826.2,Cluster-33826.1,Cluster-33826.0,Cluster-33826.6,Cluster-33826.5,Cluster-15957.189297,Cluster-15957.189298,Cluster-15957.189295,	0.0155325
Molecular function	phospholipid binding	GO:0005543	4	0.00252149	1.94548	22	413	841	30715	Cluster-15957.178446,Cluster-15957.129960,Cluster-15957.157457,Cluster-15957.157456,Cluster-15957.157453,Cluster-15957.157452,Cluster-15957.157455,Cluster-15957.54427,Cluster-15957.38325,Cluster-15957.162887,Cluster-15957.78307,Cluster-15957.167573,Cluster-15957.167572,Cluster-15957.167571,Cluster-15957.167570,Cluster-15957.167569,Cluster-15957.167568,Cluster-15957.167566,Cluster-15957.39518,Clus…	0.0170315
Molecular function	sugar transmembrane transporter activity	GO:0051119	5	0.00336797	2.62576	11	153	841	30715	Cluster-15957.54104,Cluster-15957.190424,Cluster-37231.1,Cluster-15957.162283,Cluster-15957.162286,Cluster-15957.162278,Cluster-15957.162271,Cluster-15957.162272,Cluster-15957.162274,Cluster-15957.162268,Cluster-15957.162269,	0.0221451
Molecular function	pseudouridine synthase activity	GO:0009982	5	0.00354422	3.55075	7	72	841	30715	Cluster-15957.210256,Cluster-16413.0,Cluster-15957.1832,Cluster-15957.209470,Cluster-15957.209472,Cluster-36550.1,Cluster-36550.2,	0.0230996
Molecular function	nucleic acid binding	GO:0003676	4	0.00361966	1.18364	208	6418	841	30715	Cluster-28983.1,Cluster-33087.0,Cluster-28983.0,Cluster-15957.172316,Cluster-15957.172317,Cluster-15957.172314,Cluster-15957.55426,Cluster-15957.172310,Cluster-15957.138878,Cluster-15957.172319,Cluster-15957.159788,Cluster-15957.172320,Cluster-15957.215159,Cluster-15957.80800,Cluster-15957.62167,Cluster-15957.168687,Cluster-15957.45609,Cluster-15957.45608,Cluster-15957.157545,Cluster-15957.113962…	0.0233861
Molecular function	carbohydrate kinase activity	GO:0019200	6	0.00389164	2.72552	10	134	841	30715	Cluster-15957.115655,Cluster-15957.115654,Cluster-15957.115653,Cluster-15957.115656,Cluster-15957.76917,Cluster-15957.76912,Cluster-15957.76910,Cluster-15957.137662,Cluster-15957.99103,Cluster-15957.106570,	0.0245041
Molecular function	lipid transporter activity	GO:0005319	3	0.00455155	2.66584	10	137	841	30715	Cluster-15957.89097,Cluster-15957.89078,Cluster-15957.89079,Cluster-15957.89089,Cluster-15957.89086,Cluster-15957.89090,Cluster-15957.119480,Cluster-15957.119481,Cluster-15957.119478,Cluster-15957.85795,	0.0277197
Molecular function	tRNA methyltransferase activity	GO:0008175	7	0.00499728	3.77814	6	58	841	30715	Cluster-15957.83903,Cluster-15957.130045,Cluster-15957.88594,Cluster-15957.88592,Cluster-15957.88591,Cluster-15957.88596,	0.0299434
Molecular function	oxidoreductase activity, acting on the CH-NH2 group of donors, oxygen as acceptor	GO:0016641	5	0.00503983	4.4539	5	41	841	30715	Cluster-29713.0,Cluster-15957.214053,Cluster-15957.212187,Cluster-15957.212186,Cluster-30286.0,	0.0299568
Molecular function	hexokinase activity	GO:0004396	7	0.00619053	4.24674	5	43	841	30715	Cluster-15957.115655,Cluster-15957.115654,Cluster-15957.115653,Cluster-15957.115656,Cluster-15957.106570,	0.0356555
Molecular function	fructokinase activity	GO:0008865	8	0.00619053	4.24674	5	43	841	30715	Cluster-15957.115655,Cluster-15957.115654,Cluster-15957.115653,Cluster-15957.115656,Cluster-15957.106570,	0.0356555
Molecular function	lysine N-methyltransferase activity	GO:0016278	7	0.00622811	2.92176	8	100	841	30715	Cluster-15957.178446,Cluster-15957.167573,Cluster-15957.167572,Cluster-15957.167571,Cluster-15957.167570,Cluster-15957.167569,Cluster-15957.167568,Cluster-15957.167566,	0.0353243
Molecular function	protein-lysine N-methyltransferase activity	GO:0016279	8	0.00622811	2.92176	8	100	841	30715	Cluster-15957.178446,Cluster-15957.167573,Cluster-15957.167572,Cluster-15957.167571,Cluster-15957.167570,Cluster-15957.167569,Cluster-15957.167568,Cluster-15957.167566,	0.0353243
Molecular function	DNA-binding transcription factor activity, RNA polymerase II-specific	GO:0000981	4	0.00651688	1.79349	22	448	841	30715	Cluster-15957.168687,Cluster-22985.0,Cluster-15957.69139,Cluster-15957.69138,Cluster-15957.69132,Cluster-15957.69133,Cluster-15957.69134,Cluster-15957.69117,Cluster-15957.69118,Cluster-15957.69116,Cluster-15957.209614,Cluster-15957.169176,Cluster-15957.169175,Cluster-11922.0,Cluster-39730.8,Cluster-15848.0,Cluster-15957.50751,Cluster-18050.1,Cluster-18050.2,Cluster-18050.3,Cluster-18050.4,Cluster…	0.0364063
Molecular function	endonuclease activity, active with either ribo- or deoxyribonucleic acids and producing 5'-phosphomonoesters	GO:0016893	7	0.00674643	2.51876	10	145	841	30715	Cluster-15957.106376,Cluster-15957.64155,Cluster-15957.64157,Cluster-15957.64158,Cluster-15957.64159,Cluster-15957.64162,Cluster-15957.92637,Cluster-15957.92636,Cluster-15957.106913,Cluster-15957.117218,	0.0374074
Molecular function	phosphatidylinositol phosphate binding	GO:1901981	6	0.00877822	2.56795	9	128	841	30715	Cluster-15957.178446,Cluster-15957.54427,Cluster-15957.167573,Cluster-15957.167572,Cluster-15957.167571,Cluster-15957.167570,Cluster-15957.167569,Cluster-15957.167568,Cluster-15957.167566,	0.0462569
Molecular function	binding	GO:0005488	2	0.00940527	1.08196	450	15190	841	30715	Cluster-28983.1,Cluster-33087.0,Cluster-28983.0,Cluster-15957.172316,Cluster-15957.172317,Cluster-15957.172314,Cluster-15957.55426,Cluster-15957.78524,Cluster-15957.32763,Cluster-15957.172310,Cluster-15957.138878,Cluster-15957.172319,Cluster-15957.159788,Cluster-15957.172320,Cluster-15957.200073,Cluster-15957.200076,Cluster-15957.90652,Cluster-15957.215159,Cluster-15957.135314,Cluster-211.0,Clust…	0.0492121
Molecular function	DNA-binding transcription activator activity	GO:0001216	4	0.0106331	2.24437	11	179	841	30715	Cluster-15957.69139,Cluster-15957.69138,Cluster-15957.69132,Cluster-15957.69133,Cluster-15957.69134,Cluster-15957.69117,Cluster-15957.69118,Cluster-15957.69116,Cluster-15957.169176,Cluster-15957.169175,Cluster-15957.50751,	0.0544853
Molecular function	DNA-binding transcription activator activity, RNA polymerase II-specific	GO:0001228	5	0.0106331	2.24437	11	179	841	30715	Cluster-15957.69139,Cluster-15957.69138,Cluster-15957.69132,Cluster-15957.69133,Cluster-15957.69134,Cluster-15957.69117,Cluster-15957.69118,Cluster-15957.69116,Cluster-15957.169176,Cluster-15957.169175,Cluster-15957.50751,	0.0544853
Molecular function	heterocyclic compound binding	GO:1901363	3	0.0117301	1.1336	248	7990	841	30715	Cluster-28983.1,Cluster-33087.0,Cluster-28983.0,Cluster-15957.172316,Cluster-15957.172317,Cluster-15957.172314,Cluster-15957.55426,Cluster-15957.172310,Cluster-15957.138878,Cluster-15957.172319,Cluster-15957.159788,Cluster-15957.172320,Cluster-15957.215159,Cluster-8072.0,Cluster-15957.80800,Cluster-15957.22983,Cluster-15957.22982,Cluster-15957.22981,Cluster-15957.62167,Cluster-15957.168687,Cluste…	0.0592886
Molecular function	RNA polymerase II transcription regulatory region sequence-specific DNA binding	GO:0000977	9	0.0118199	1.98953	14	257	841	30715	Cluster-12338.0,Cluster-21726.0,Cluster-15957.69139,Cluster-15957.69138,Cluster-15957.69132,Cluster-15957.69133,Cluster-15957.69134,Cluster-15957.69117,Cluster-15957.69118,Cluster-15957.69116,Cluster-22311.0,Cluster-38862.0,Cluster-15957.130290,Cluster-15957.50751,	0.059339
Molecular function	RNA polymerase II cis-regulatory region sequence-specific DNA binding	GO:0000978	10	0.011994	2.60871	8	112	841	30715	Cluster-15957.69139,Cluster-15957.69138,Cluster-15957.69132,Cluster-15957.69133,Cluster-15957.69134,Cluster-15957.69117,Cluster-15957.69118,Cluster-15957.69116,	0.059809
Molecular function	enzyme binding	GO:0019899	4	0.0122624	1.3076	72	2011	841	30715	Cluster-15957.32763,Cluster-15957.196780,Cluster-8072.0,Cluster-37088.0,Cluster-15957.51038,Cluster-39766.0,Cluster-4726.0,Cluster-15957.195041,Cluster-15957.195039,Cluster-12338.0,Cluster-15957.43003,Cluster-3576.0,Cluster-3576.1,Cluster-21726.0,Cluster-9832.5,Cluster-15957.171810,Cluster-15957.115386,Cluster-15957.115385,Cluster-15957.115384,Cluster-15957.122908,Cluster-15957.74573,Cluster-1595…	0.0607399
Molecular function	histone deacetylase binding	GO:0042826	5	0.0139815	2.74897	7	93	841	30715	Cluster-15957.32763,Cluster-8072.0,Cluster-39766.0,Cluster-12338.0,Cluster-22311.0,Cluster-38862.0,Cluster-2081.0,	0.0683438
Molecular function	phosphoric ester hydrolase activity	GO:0042578	5	0.0143201	1.5009	33	803	841	30715	Cluster-15957.159773,Cluster-15957.111352,Cluster-4726.0,Cluster-3576.0,Cluster-3576.1,Cluster-15957.220064,Cluster-15957.8773,Cluster-15957.54062,Cluster-15957.54063,Cluster-15957.182806,Cluster-15957.182805,Cluster-15957.182804,Cluster-15957.182810,Cluster-15957.182812,Cluster-31383.0,Cluster-15957.145774,Cluster-15957.182308,Cluster-15957.59900,Cluster-15957.208987,Cluster-15957.208982,Cluster…	0.0695415
Molecular function	organic cyclic compound binding	GO:0097159	3	0.015397	1.12683	248	8038	841	30715	Cluster-28983.1,Cluster-33087.0,Cluster-28983.0,Cluster-15957.172316,Cluster-15957.172317,Cluster-15957.172314,Cluster-15957.55426,Cluster-15957.172310,Cluster-15957.138878,Cluster-15957.172319,Cluster-15957.159788,Cluster-15957.172320,Cluster-15957.215159,Cluster-8072.0,Cluster-15957.80800,Cluster-15957.22983,Cluster-15957.22982,Cluster-15957.22981,Cluster-15957.62167,Cluster-15957.168687,Cluste…	0.0728661
Molecular function	phosphotransferase activity, phosphate group as acceptor	GO:0016776	5	0.0155709	2.69109	7	95	841	30715	Cluster-21726.0,Cluster-2124.0,Cluster-15957.80700,Cluster-15957.80694,Cluster-15957.80697,Cluster-15957.80698,Cluster-15957.80695,	0.0732227
Molecular function	flavin adenine dinucleotide binding	GO:0050660	6	0.0158151	2.33119	9	141	841	30715	Cluster-30315.0,Cluster-15957.174006,Cluster-33826.4,Cluster-33826.3,Cluster-33826.2,Cluster-33826.1,Cluster-33826.0,Cluster-33826.6,Cluster-33826.5,	0.0739035
Molecular function	oxidoreductase activity, acting on a sulfur group of donors, disulfide as acceptor	GO:0016671	5	0.0191269	2.58236	7	99	841	30715	Cluster-15957.173648,Cluster-15957.147655,Cluster-15957.147654,Cluster-15957.30430,Cluster-15957.56972,Cluster-15957.56971,Cluster-15957.56970,	0.0871859
Molecular function	hydrolase activity	GO:0016787	3	0.0195971	1.1336	216	6959	841	30715	Cluster-15957.45618,Cluster-28983.1,Cluster-15957.45620,Cluster-28983.0,Cluster-15957.55426,Cluster-15957.78524,Cluster-15957.159773,Cluster-15957.182148,Cluster-15957.215159,Cluster-15957.182145,Cluster-8072.0,Cluster-15957.111363,Cluster-15957.111365,Cluster-15957.22983,Cluster-15957.22982,Cluster-15957.22981,Cluster-15957.45609,Cluster-15957.111352,Cluster-15957.45608,Cluster-15957.157545,Clus…	0.0887843
Molecular function	obsolete RNA polymerase II transcription regulator recruiting activity	GO:0001135	0	0.0203484	2.0393	11	197	841	30715	Cluster-15957.168687,Cluster-22985.0,Cluster-15957.209614,Cluster-11922.0,Cluster-39730.8,Cluster-15848.0,Cluster-18050.1,Cluster-18050.2,Cluster-18050.3,Cluster-18050.4,Cluster-18050.0,	0.0916295
Molecular function	obsolete transcription regulator recruiting activity	GO:0001134	0	0.0210335	2.029	11	198	841	30715	Cluster-15957.168687,Cluster-22985.0,Cluster-15957.209614,Cluster-11922.0,Cluster-39730.8,Cluster-15848.0,Cluster-18050.1,Cluster-18050.2,Cluster-18050.3,Cluster-18050.4,Cluster-18050.0,	0.094144
Molecular function	anion binding	GO:0043168	4	0.0229644	1.27531	69	1976	841	30715	Cluster-8072.0,Cluster-15957.22983,Cluster-15957.22982,Cluster-15957.22981,Cluster-15957.220097,Cluster-4726.0,Cluster-21726.0,Cluster-15957.178446,Cluster-2618.0,Cluster-15957.129960,Cluster-9102.0,Cluster-15957.80700,Cluster-15957.157457,Cluster-15957.157456,Cluster-15957.157453,Cluster-15957.157452,Cluster-15957.157455,Cluster-15957.54427,Cluster-530.0,Cluster-15957.89160,Cluster-15957.154370,…	0.102171
Molecular function	intramolecular transferase activity	GO:0016866	4	0.0237948	2.3006	8	127	841	30715	Cluster-15957.210256,Cluster-16413.0,Cluster-15957.1832,Cluster-15957.110267,Cluster-15957.209470,Cluster-15957.209472,Cluster-36550.1,Cluster-36550.2,	0.104612
Molecular function	inositol phosphate phosphatase activity	GO:0052745	7	0.0256664	2.99361	5	61	841	30715	Cluster-15957.182806,Cluster-15957.182805,Cluster-15957.182804,Cluster-15957.182810,Cluster-15957.182812,	0.111521
Molecular function	chaperone binding	GO:0051087	4	0.0263068	2.1344	9	154	841	30715	Cluster-15957.186542,Cluster-15957.145524,Cluster-15957.177312,Cluster-15957.177311,Cluster-15957.56042,Cluster-15957.177307,Cluster-15957.177309,Cluster-15957.38583,Cluster-15957.178186,	0.113639
Molecular function	acid phosphatase activity	GO:0003993	7	0.0277861	2.60871	6	84	841	30715	Cluster-15957.54062,Cluster-15957.54063,Cluster-15957.182308,Cluster-15957.59900,Cluster-15957.59899,Cluster-15957.28780,	0.114061
Molecular function	cis-regulatory region sequence-specific DNA binding	GO:0000987	9	0.0279751	2.23035	8	131	841	30715	Cluster-15957.69139,Cluster-15957.69138,Cluster-15957.69132,Cluster-15957.69133,Cluster-15957.69134,Cluster-15957.69117,Cluster-15957.69118,Cluster-15957.69116,	0.114206
Molecular function	ubiquitin-like protein peptidase activity	GO:0019783	5	0.0317492	2.32413	7	110	841	30715	Cluster-15957.94368,Cluster-15957.106596,Cluster-15957.92058,Cluster-15957.84499,Cluster-15957.84494,Cluster-15957.84495,Cluster-15957.92061,	0.128905
Molecular function	carbohydrate transmembrane transporter activity	GO:0015144	4	0.0334475	1.88611	11	213	841	30715	Cluster-15957.54104,Cluster-15957.190424,Cluster-37231.1,Cluster-15957.162283,Cluster-15957.162286,Cluster-15957.162278,Cluster-15957.162271,Cluster-15957.162272,Cluster-15957.162274,Cluster-15957.162268,Cluster-15957.162269,	0.135062
Molecular function	histone methyltransferase activity	GO:0042054	7	0.0338812	2.14835	8	136	841	30715	Cluster-15957.178446,Cluster-15957.167573,Cluster-15957.167572,Cluster-15957.167571,Cluster-15957.167570,Cluster-15957.167569,Cluster-15957.167568,Cluster-15957.167566,	0.136074
Molecular function	single-stranded RNA binding	GO:0003727	6	0.037392	1.79616	12	244	841	30715	Cluster-15957.11354,Cluster-22474.0,Cluster-15957.168034,Cluster-15957.168033,Cluster-15957.168031,Cluster-15957.168030,Cluster-15957.168025,Cluster-15957.168029,Cluster-15957.168028,Cluster-15957.168027,Cluster-7143.0,Cluster-15957.191121,	0.148568
Molecular function	electron transfer activity	GO:0009055	4	0.038408	1.99211	9	165	841	30715	Cluster-30315.0,Cluster-15957.174006,Cluster-33826.4,Cluster-33826.3,Cluster-33826.2,Cluster-33826.1,Cluster-33826.0,Cluster-33826.6,Cluster-33826.5,	0.151793
Molecular function	cobalt ion binding	GO:0050897	7	0.0391757	2.08697	8	140	841	30715	Cluster-15957.46405,Cluster-15957.46404,Cluster-15957.46406,Cluster-15957.46403,Cluster-15957.46398,Cluster-15957.46395,Cluster-15957.143923,Cluster-15957.143925,	0.154008
Molecular function	N-methyltransferase activity	GO:0008170	6	0.0405465	1.89233	10	193	841	30715	Cluster-15957.83903,Cluster-15957.130045,Cluster-15957.178446,Cluster-15957.167573,Cluster-15957.167572,Cluster-15957.167571,Cluster-15957.167570,Cluster-15957.167569,Cluster-15957.167568,Cluster-15957.167566,	0.156907
Molecular function	phosphatase activity	GO:0016791	6	0.0412132	1.4312	27	689	841	30715	Cluster-15957.111352,Cluster-4726.0,Cluster-15957.220064,Cluster-15957.8773,Cluster-15957.54062,Cluster-15957.54063,Cluster-15957.182806,Cluster-15957.182805,Cluster-15957.182804,Cluster-15957.182810,Cluster-15957.182812,Cluster-31383.0,Cluster-15957.182308,Cluster-15957.59900,Cluster-15957.208987,Cluster-15957.208982,Cluster-15957.208985,Cluster-15957.208984,Cluster-15957.208983,Cluster-15957.18…	0.157842
Molecular function	protein histidine kinase binding	GO:0043424	7	0.042567	2.35626	6	93	841	30715	Cluster-15957.74573,Cluster-15957.146373,Cluster-15957.146374,Cluster-15957.113472,Cluster-15957.113473,Cluster-15957.72905,	0.162191
Molecular function	nucleotidyltransferase activity	GO:0016779	5	0.0495914	1.55608	17	399	841	30715	Cluster-15957.111363,Cluster-15957.111365,Cluster-15957.157545,Cluster-15957.79738,Cluster-15957.79737,Cluster-15957.45997,Cluster-27637.2,Cluster-15957.56208,Cluster-4274.0,Cluster-15957.102208,Cluster-15957.217954,Cluster-15957.107559,Cluster-15957.72561,Cluster-15957.34297,Cluster-15957.5047,Cluster-15957.221095,Cluster-15957.192421,	0.185158
Molecular function	mannosidase activity	GO:0015923	6	0.0498303	2.50151	5	73	841	30715	Cluster-15957.79419,Cluster-15957.38863,Cluster-15957.38864,Cluster-15957.38866,Cluster-15957.38867,	0.18512
Cellular component	RNA polymerase I complex	GO:0005736	9	1.11022e-15	17.4692	15	31	1000	36103	Cluster-15957.48292,Cluster-15957.88648,Cluster-15957.88649,Cluster-15957.173080,Cluster-15957.217954,Cluster-15957.107559,Cluster-15957.143934,Cluster-15957.143931,Cluster-15957.143930,Cluster-15957.143933,Cluster-15957.143932,Cluster-15957.143928,Cluster-15957.143927,Cluster-15957.143929,Cluster-15957.39891,	6.35048e-13
Cellular component	electron transfer flavoprotein complex	GO:0045251	5	9.05942e-14	32.4927	9	10	1000	36103	Cluster-30315.0,Cluster-15957.174006,Cluster-33826.4,Cluster-33826.3,Cluster-33826.2,Cluster-33826.1,Cluster-33826.0,Cluster-33826.6,Cluster-33826.5,	2.59099e-11
Cellular component	mitochondrial electron transfer flavoprotein complex	GO:0017133	6	9.05942e-14	32.4927	9	10	1000	36103	Cluster-30315.0,Cluster-15957.174006,Cluster-33826.4,Cluster-33826.3,Cluster-33826.2,Cluster-33826.1,Cluster-33826.0,Cluster-33826.6,Cluster-33826.5,	2.59099e-11
Cellular component	cell body fiber	GO:0070852	6	2.95919e-12	32.0916	8	9	1000	36103	Cluster-15957.186542,Cluster-15957.177312,Cluster-15957.177311,Cluster-15957.56042,Cluster-15957.177307,Cluster-15957.177309,Cluster-15957.38583,Cluster-15957.178186,	4.23164e-10
Cellular component	endoplasmic reticulum exit site	GO:0070971	3	3.83446e-10	22.2172	8	13	1000	36103	Cluster-15957.103315,Cluster-15957.103316,Cluster-15957.103317,Cluster-15957.103318,Cluster-15957.103319,Cluster-15957.124860,Cluster-15957.124861,Cluster-15957.107883,	4.38662e-08
Cellular component	microsporocyte nucleus	GO:0048556	7	1.61456e-08	36.103	5	5	1000	36103	Cluster-15957.38023,Cluster-15957.156774,Cluster-15957.156777,Cluster-15957.156778,Cluster-15957.156779,	1.53921e-06
Cellular component	mitotic spindle pole	GO:0097431	4	1.81717e-08	19.4401	7	13	1000	36103	Cluster-15957.172316,Cluster-15957.172317,Cluster-15957.172314,Cluster-15957.172310,Cluster-15957.172319,Cluster-15957.172320,Cluster-15957.192560,	1.48489e-06
Cellular component	transcription repressor complex	GO:0017053	4	1.00206e-07	4.79493	17	128	1000	36103	Cluster-15957.109021,Cluster-12338.0,Cluster-15957.201309,Cluster-15957.201310,Cluster-22311.0,Cluster-15957.11354,Cluster-38862.0,Cluster-15957.168034,Cluster-15957.168033,Cluster-15957.168031,Cluster-15957.168030,Cluster-15957.168025,Cluster-15957.168029,Cluster-15957.168028,Cluster-15957.168027,Cluster-15957.19931,Cluster-15957.191121,	7.16474e-06
Cellular component	PcG protein complex	GO:0031519	4	1.01314e-07	9.02575	10	40	1000	36103	Cluster-15957.11354,Cluster-15957.168034,Cluster-15957.168033,Cluster-15957.168031,Cluster-15957.168030,Cluster-15957.168025,Cluster-15957.168029,Cluster-15957.168028,Cluster-15957.168027,Cluster-15957.191121,	6.43904e-06
Cellular component	RISC complex	GO:0016442	5	1.6726e-07	8.59595	10	42	1000	36103	Cluster-15957.106376,Cluster-15957.64155,Cluster-15957.64157,Cluster-15957.64158,Cluster-15957.64159,Cluster-15957.64162,Cluster-15957.92637,Cluster-15957.92636,Cluster-15957.106913,Cluster-15957.117218,	9.56725e-06
Cellular component	RNAi effector complex	GO:0031332	4	1.6726e-07	8.59595	10	42	1000	36103	Cluster-15957.106376,Cluster-15957.64155,Cluster-15957.64157,Cluster-15957.64158,Cluster-15957.64159,Cluster-15957.64162,Cluster-15957.92637,Cluster-15957.92636,Cluster-15957.106913,Cluster-15957.117218,	9.56725e-06
Cellular component	generative cell nucleus	GO:0048555	7	1.10434e-06	15.4727	6	14	1000	36103	Cluster-15957.38023,Cluster-32934.0,Cluster-15957.156774,Cluster-15957.156777,Cluster-15957.156778,Cluster-15957.156779,	5.26403e-05
Cellular component	glycosylphosphatidylinositol-N-acetylglucosaminyltransferase (GPI-GnT) complex	GO:0000506	5	2.80654e-06	10.53	7	24	1000	36103	Cluster-15957.209702,Cluster-15957.51396,Cluster-15957.145858,Cluster-15957.74456,Cluster-15957.126379,Cluster-15957.49050,Cluster-15957.143150,	0.000123488
Cellular component	COP9 signalosome	GO:0008180	4	6.48999e-06	16.4105	5	11	1000	36103	Cluster-15957.178665,Cluster-15957.178664,Cluster-15957.178667,Cluster-15957.178666,Cluster-15957.178668,	0.000265162
Cellular component	obsolete nucleolar part	GO:0044452	0	6.55838e-06	3.56832	17	172	1000	36103	Cluster-15957.48292,Cluster-26083.0,Cluster-15957.88648,Cluster-15957.88649,Cluster-15957.173080,Cluster-1938.0,Cluster-15957.217954,Cluster-15957.107559,Cluster-15957.143934,Cluster-15957.143931,Cluster-15957.143930,Cluster-15957.143933,Cluster-15957.143932,Cluster-15957.143928,Cluster-15957.143927,Cluster-15957.143929,Cluster-15957.39891,	0.000250093
Cellular component	chromatin silencing complex	GO:0005677	4	3.25358e-05	4.94562	10	73	1000	36103	Cluster-15957.11354,Cluster-15957.168034,Cluster-15957.168033,Cluster-15957.168031,Cluster-15957.168030,Cluster-15957.168025,Cluster-15957.168029,Cluster-15957.168028,Cluster-15957.168027,Cluster-15957.191121,	0.00116315
Cellular component	intrinsic component of mitochondrial membrane	GO:0098573	5	3.39428e-05	3.63627	14	139	1000	36103	Cluster-15957.146373,Cluster-15957.146374,Cluster-15957.164187,Cluster-30315.0,Cluster-15957.174006,Cluster-1666.0,Cluster-33826.4,Cluster-33826.3,Cluster-33826.2,Cluster-33826.1,Cluster-33826.0,Cluster-33826.6,Cluster-33826.5,Cluster-15957.72905,	0.00114207
Cellular component	intrinsic component of mitochondrial inner membrane	GO:0031304	6	5.1999e-05	4.6887	10	77	1000	36103	Cluster-15957.164187,Cluster-30315.0,Cluster-15957.174006,Cluster-33826.4,Cluster-33826.3,Cluster-33826.2,Cluster-33826.1,Cluster-33826.0,Cluster-33826.6,Cluster-33826.5,	0.00165241
Cellular component	nuclear DNA-directed RNA polymerase complex	GO:0055029	8	7.53951e-05	2.52951	22	314	1000	36103	Cluster-15957.32763,Cluster-15957.48292,Cluster-15957.45997,Cluster-15957.88648,Cluster-15957.88649,Cluster-4274.0,Cluster-15957.173080,Cluster-15957.217954,Cluster-15957.107559,Cluster-15957.34297,Cluster-15957.5047,Cluster-15957.221095,Cluster-15957.143934,Cluster-15957.143931,Cluster-15957.143930,Cluster-15957.143933,Cluster-15957.143932,Cluster-15957.192421,Cluster-15957.143928,Cluster-15957.…	0.0021563
Cellular component	integral component of mitochondrial membrane	GO:0032592	6	0.000118175	3.42583	13	137	1000	36103	Cluster-15957.146373,Cluster-15957.146374,Cluster-30315.0,Cluster-15957.174006,Cluster-1666.0,Cluster-33826.4,Cluster-33826.3,Cluster-33826.2,Cluster-33826.1,Cluster-33826.0,Cluster-33826.6,Cluster-33826.5,Cluster-15957.72905,	0.00321887
Cellular component	nucleus	GO:0005634	6	0.000158711	1.16471	380	11779	1000	36103	Cluster-15957.173648,Cluster-15957.172316,Cluster-15957.172317,Cluster-15957.172314,Cluster-15957.83903,Cluster-15957.32763,Cluster-15957.172310,Cluster-15957.172319,Cluster-15957.159788,Cluster-15957.172320,Cluster-15957.90652,Cluster-15957.161619,Cluster-211.0,Cluster-15957.125524,Cluster-15957.109021,Cluster-8072.0,Cluster-15957.65687,Cluster-15957.216461,Cluster-15957.80800,Cluster-15957.6216…	0.00412648
Cellular component	spindle	GO:0005819	6	0.000161091	2.3996	22	331	1000	36103	Cluster-15957.172316,Cluster-15957.172317,Cluster-15957.172314,Cluster-15957.172310,Cluster-15957.172319,Cluster-15957.172320,Cluster-15957.67443,Cluster-15957.67442,Cluster-15957.48650,Cluster-15957.122908,Cluster-15957.109397,Cluster-15957.109396,Cluster-15957.168982,Cluster-15957.162873,Cluster-15957.162866,Cluster-15957.90871,Cluster-15957.131106,Cluster-15957.192560,Cluster-15957.139509,Clus…	0.00400626
Cellular component	mitotic spindle	GO:0072686	7	0.000178895	4.05652	10	89	1000	36103	Cluster-15957.172316,Cluster-15957.172317,Cluster-15957.172314,Cluster-15957.172310,Cluster-15957.172319,Cluster-15957.172320,Cluster-15957.192560,Cluster-15957.139509,Cluster-15957.134116,Cluster-15957.85802,	0.00426366
Cellular component	integral component of mitochondrial inner membrane	GO:0031305	7	0.000226275	4.33236	9	75	1000	36103	Cluster-30315.0,Cluster-15957.174006,Cluster-33826.4,Cluster-33826.3,Cluster-33826.2,Cluster-33826.1,Cluster-33826.0,Cluster-33826.6,Cluster-33826.5,	0.00517717
Cellular component	RNA polymerase complex	GO:0030880	6	0.000276097	2.30891	22	344	1000	36103	Cluster-15957.32763,Cluster-15957.48292,Cluster-15957.45997,Cluster-15957.88648,Cluster-15957.88649,Cluster-4274.0,Cluster-15957.173080,Cluster-15957.217954,Cluster-15957.107559,Cluster-15957.34297,Cluster-15957.5047,Cluster-15957.221095,Cluster-15957.143934,Cluster-15957.143931,Cluster-15957.143930,Cluster-15957.143933,Cluster-15957.143932,Cluster-15957.192421,Cluster-15957.143928,Cluster-15957.…	0.00607413
Cellular component	DNA-directed RNA polymerase complex	GO:0000428	7	0.000276097	2.30891	22	344	1000	36103	Cluster-15957.32763,Cluster-15957.48292,Cluster-15957.45997,Cluster-15957.88648,Cluster-15957.88649,Cluster-4274.0,Cluster-15957.173080,Cluster-15957.217954,Cluster-15957.107559,Cluster-15957.34297,Cluster-15957.5047,Cluster-15957.221095,Cluster-15957.143934,Cluster-15957.143931,Cluster-15957.143930,Cluster-15957.143933,Cluster-15957.143932,Cluster-15957.192421,Cluster-15957.143928,Cluster-15957.…	0.00607413
Cellular component	transferase complex, transferring phosphorus-containing groups	GO:0061695	5	0.00043663	2.00971	28	503	1000	36103	Cluster-15957.32763,Cluster-9832.5,Cluster-15957.180829,Cluster-15957.49501,Cluster-15957.48292,Cluster-15957.45997,Cluster-27637.2,Cluster-15957.54427,Cluster-15957.88648,Cluster-15957.88649,Cluster-4274.0,Cluster-15957.173080,Cluster-3009.0,Cluster-15957.217954,Cluster-15957.107559,Cluster-15957.34297,Cluster-15957.5047,Cluster-15957.221095,Cluster-15957.143934,Cluster-15957.143931,Cluster-1595…	0.00861216
Cellular component	catalytic complex	GO:1902494	3	0.000489787	1.36942	110	2900	1000	36103	Cluster-15957.172316,Cluster-15957.172317,Cluster-15957.172314,Cluster-15957.32763,Cluster-15957.172310,Cluster-15957.172319,Cluster-15957.172320,Cluster-15957.209702,Cluster-15957.65687,Cluster-15957.120256,Cluster-15957.113962,Cluster-12338.0,Cluster-3576.0,Cluster-3576.1,Cluster-15957.65281,Cluster-9832.5,Cluster-15957.180829,Cluster-15957.49501,Cluster-15957.122908,Cluster-15957.106448,Cluste…	0.00933861
Cellular component	histone deacetylase complex	GO:0000118	4	0.00063342	3.47144	10	104	1000	36103	Cluster-15957.65687,Cluster-12338.0,Cluster-15957.106448,Cluster-15957.38023,Cluster-22311.0,Cluster-38862.0,Cluster-15957.156774,Cluster-15957.156777,Cluster-15957.156778,Cluster-15957.156779,	0.0116876
Cellular component	spindle pole	GO:0000922	3	0.00154978	3.656	8	79	1000	36103	Cluster-15957.172316,Cluster-15957.172317,Cluster-15957.172314,Cluster-15957.172310,Cluster-15957.172319,Cluster-15957.172320,Cluster-15957.131106,Cluster-15957.192560,	0.0253279
Cellular component	phenylalanine-tRNA ligase complex	GO:0009328	4	0.00230483	5.30926	5	34	1000	36103	Cluster-15957.112997,Cluster-15957.127974,Cluster-15957.127976,Cluster-15957.119349,Cluster-15957.87152,	0.0313896
Cellular component	contractile vacuole	GO:0000331	8	0.00337242	4.87878	5	37	1000	36103	Cluster-15957.188566,Cluster-15957.205563,Cluster-15957.178736,Cluster-15957.178739,Cluster-15957.208043,	0.0448611
Cellular component	contractile vacuole complex	GO:0062159	6	0.00337242	4.87878	5	37	1000	36103	Cluster-15957.188566,Cluster-15957.205563,Cluster-15957.178736,Cluster-15957.178739,Cluster-15957.208043,	0.0448611
Cellular component	actomyosin	GO:0042641	3	0.00404365	3.13939	8	92	1000	36103	Cluster-15957.220097,Cluster-15957.188566,Cluster-15957.205563,Cluster-15957.178736,Cluster-15957.178739,Cluster-15957.20994,Cluster-15957.194693,Cluster-15957.208043,	0.0513993
Cellular component	intracellular membrane-bounded organelle	GO:0043231	5	0.00542204	1.05004	753	25890	1000	36103	Cluster-15957.45618,Cluster-28983.1,Cluster-15957.45620,Cluster-28983.0,Cluster-15957.173648,Cluster-15957.172316,Cluster-15957.172317,Cluster-15957.172314,Cluster-15957.83903,Cluster-15957.55426,Cluster-15957.32763,Cluster-15957.172310,Cluster-15957.138878,Cluster-15957.172319,Cluster-15957.159788,Cluster-15957.172320,Cluster-15957.200073,Cluster-15957.200076,Cluster-15957.90652,Cluster-15957.16…	0.0674219
Cellular component	transferase complex	GO:1990234	4	0.00543526	1.42956	55	1389	1000	36103	Cluster-15957.32763,Cluster-15957.209702,Cluster-15957.120256,Cluster-15957.65281,Cluster-9832.5,Cluster-15957.180829,Cluster-15957.49501,Cluster-15957.122908,Cluster-15957.48292,Cluster-15957.45997,Cluster-15957.105846,Cluster-27637.2,Cluster-15957.54427,Cluster-15957.51396,Cluster-15957.88648,Cluster-15957.88649,Cluster-15957.187731,Cluster-15957.109397,Cluster-15957.109396,Cluster-15957.154370…	0.0661483
Cellular component	U5 snRNP	GO:0005682	6	0.00630731	3.199	7	79	1000	36103	Cluster-15957.172316,Cluster-15957.172317,Cluster-15957.172314,Cluster-15957.172310,Cluster-15957.172319,Cluster-15957.172320,Cluster-15957.192560,	0.0736282
Cellular component	oxidoreductase complex	GO:1990204	4	0.00674426	2.20347	13	213	1000	36103	Cluster-30315.0,Cluster-15957.174006,Cluster-15957.40682,Cluster-15957.40680,Cluster-15957.40681,Cluster-15957.40685,Cluster-33826.4,Cluster-33826.3,Cluster-33826.2,Cluster-33826.1,Cluster-33826.0,Cluster-33826.6,Cluster-33826.5,	0.0771543
Cellular component	membrane-bounded organelle	GO:0043227	4	0.00690222	1.04801	755	26009	1000	36103	Cluster-15957.45618,Cluster-28983.1,Cluster-15957.45620,Cluster-28983.0,Cluster-15957.173648,Cluster-15957.172316,Cluster-15957.172317,Cluster-15957.172314,Cluster-15957.83903,Cluster-15957.55426,Cluster-15957.32763,Cluster-15957.172310,Cluster-15957.138878,Cluster-15957.172319,Cluster-15957.159788,Cluster-15957.172320,Cluster-15957.200073,Cluster-15957.200076,Cluster-15957.90652,Cluster-15957.16…	0.0774131
Cellular component	mitochondrial matrix	GO:0005759	6	0.00747088	1.77292	22	448	1000	36103	Cluster-8072.0,Cluster-15957.164187,Cluster-30315.0,Cluster-15957.174006,Cluster-15957.46405,Cluster-15957.46404,Cluster-15957.46406,Cluster-15957.46403,Cluster-15957.46398,Cluster-15957.46395,Cluster-15957.171282,Cluster-33826.4,Cluster-33826.3,Cluster-33826.2,Cluster-33826.1,Cluster-33826.0,Cluster-15957.75181,Cluster-15957.75182,Cluster-33826.6,Cluster-33826.5,Cluster-15957.143923,Cluster-1595…	0.0763097
Cellular component	chromatin	GO:0000785	3	0.0132745	1.58759	27	614	1000	36103	Cluster-15957.65687,Cluster-12338.0,Cluster-15957.178446,Cluster-15957.106448,Cluster-15957.14029,Cluster-15957.110396,Cluster-22311.0,Cluster-15957.177958,Cluster-38862.0,Cluster-22474.0,Cluster-3009.0,Cluster-15957.167573,Cluster-15957.167572,Cluster-15957.167571,Cluster-15957.167570,Cluster-15957.167569,Cluster-15957.167568,Cluster-15957.167566,Cluster-1938.0,Cluster-15957.177347,Cluster-15957…	0.118641
Cellular component	obsolete nucleoplasm part	GO:0044451	0	0.0132955	1.38129	51	1333	1000	36103	Cluster-15957.32763,Cluster-15957.109021,Cluster-8072.0,Cluster-15957.65687,Cluster-15957.62167,Cluster-12338.0,Cluster-15957.65281,Cluster-15957.119317,Cluster-15957.201309,Cluster-15957.201310,Cluster-15957.106448,Cluster-15957.14029,Cluster-15957.38023,Cluster-15957.45997,Cluster-15957.124528,Cluster-15957.110396,Cluster-22311.0,Cluster-15957.148951,Cluster-15957.67371,Cluster-15957.11354,Clus…	0.117001
Cellular component	trans-Golgi network	GO:0005802	5	0.0140111	1.48485	35	851	1000	36103	Cluster-15957.115386,Cluster-15957.115385,Cluster-15957.115384,Cluster-15957.38863,Cluster-15957.38864,Cluster-15957.38866,Cluster-15957.38867,Cluster-15957.87384,Cluster-15957.89097,Cluster-28835.0,Cluster-28835.1,Cluster-15957.89078,Cluster-15957.89079,Cluster-15957.89089,Cluster-15957.89086,Cluster-15957.89090,Cluster-15957.33075,Cluster-15957.150439,Cluster-15957.55259,Cluster-15957.55260,Clu…	0.121429
Cellular component	precatalytic spliceosome	GO:0071011	5	0.0148359	2.51151	8	115	1000	36103	Cluster-15957.172316,Cluster-15957.172317,Cluster-15957.172314,Cluster-15957.172310,Cluster-15957.172319,Cluster-15957.172320,Cluster-24459.0,Cluster-15957.192560,	0.119523
Cellular component	transcription regulator complex	GO:0005667	3	0.018164	1.67531	20	431	1000	36103	Cluster-15957.109021,Cluster-12338.0,Cluster-15957.201309,Cluster-15957.201310,Cluster-15957.208713,Cluster-22311.0,Cluster-15957.11354,Cluster-38862.0,Cluster-15957.168034,Cluster-15957.168033,Cluster-15957.168031,Cluster-15957.168030,Cluster-15957.168025,Cluster-15957.168029,Cluster-15957.168028,Cluster-15957.168027,Cluster-3009.0,Cluster-15957.50751,Cluster-15957.19931,Cluster-15957.191121,	0.142326
Cellular component	intrinsic component of organelle membrane	GO:0031300	4	0.0182313	1.55927	26	602	1000	36103	Cluster-9102.0,Cluster-15957.146373,Cluster-15957.146374,Cluster-15957.13915,Cluster-15957.215876,Cluster-15957.164187,Cluster-30315.0,Cluster-15957.174006,Cluster-15957.215885,Cluster-15957.215886,Cluster-15957.215888,Cluster-15957.215880,Cluster-15957.215881,Cluster-15957.215883,Cluster-1666.0,Cluster-5743.0,Cluster-15957.179079,Cluster-15957.179081,Cluster-33826.4,Cluster-33826.3,Cluster-33826…	0.140923
Cellular component	extrinsic component of membrane	GO:0019898	3	0.0189714	1.78838	16	323	1000	36103	Cluster-3576.0,Cluster-3576.1,Cluster-15957.103315,Cluster-15957.103316,Cluster-15957.103317,Cluster-15957.103318,Cluster-15957.103319,Cluster-15957.54427,Cluster-15957.124860,Cluster-15957.124861,Cluster-29787.0,Cluster-1996.0,Cluster-15957.179079,Cluster-15957.179081,Cluster-15957.107883,Cluster-9454.0,	0.144688
Cellular component	Golgi apparatus subcompartment	GO:0098791	4	0.0205901	1.3861	43	1120	1000	36103	Cluster-15957.90276,Cluster-15957.90277,Cluster-15957.157976,Cluster-15957.115386,Cluster-15957.115385,Cluster-15957.115384,Cluster-15957.38863,Cluster-15957.38864,Cluster-15957.38866,Cluster-15957.38867,Cluster-15957.87384,Cluster-15957.89097,Cluster-28835.0,Cluster-28835.1,Cluster-15957.89078,Cluster-15957.89079,Cluster-15957.89089,Cluster-15957.89086,Cluster-15957.89090,Cluster-15957.33075,Clu…	0.154967
Cellular component	nuclear protein-containing complex	GO:0140513	3	0.0260314	1.25474	75	2158	1000	36103	Cluster-15957.172316,Cluster-15957.172317,Cluster-15957.172314,Cluster-15957.32763,Cluster-15957.172310,Cluster-15957.172319,Cluster-15957.172320,Cluster-15957.65687,Cluster-15957.120256,Cluster-15957.113962,Cluster-12338.0,Cluster-15957.65281,Cluster-9832.5,Cluster-15957.119317,Cluster-15957.106448,Cluster-15957.48292,Cluster-15957.113594,Cluster-15957.38023,Cluster-15957.45997,Cluster-27637.2,C…	0.193376
Cellular component	endosome membrane	GO:0010008	7	0.0360068	1.65042	16	350	1000	36103	Cluster-15957.115386,Cluster-15957.115385,Cluster-15957.115384,Cluster-9102.0,Cluster-15957.87384,Cluster-15957.54427,Cluster-15957.150439,Cluster-15957.75271,Cluster-15957.188504,Cluster-15957.188503,Cluster-15957.188502,Cluster-15957.91342,Cluster-15957.70843,Cluster-15957.70844,Cluster-15957.70842,Cluster-15957.147413,	0.236734
Cellular component	integral component of organelle membrane	GO:0031301	5	0.0409996	1.4686	24	590	1000	36103	Cluster-15957.146373,Cluster-15957.146374,Cluster-15957.13915,Cluster-15957.215876,Cluster-30315.0,Cluster-15957.174006,Cluster-15957.215885,Cluster-15957.215886,Cluster-15957.215888,Cluster-15957.215880,Cluster-15957.215881,Cluster-15957.215883,Cluster-1666.0,Cluster-5743.0,Cluster-15957.179079,Cluster-15957.179081,Cluster-33826.4,Cluster-33826.3,Cluster-33826.2,Cluster-33826.1,Cluster-33826.0,C…	0.263503
Cellular component	cortical actin cytoskeleton	GO:0030864	8	0.0446289	2.32923	6	93	1000	36103	Cluster-15957.220097,Cluster-15957.87384,Cluster-15957.150439,Cluster-15957.20994,Cluster-15957.194693,Cluster-15957.147413,	0.277475
Cellular component	DNA polymerase complex	GO:0042575	6	0.0446935	2.57879	5	70	1000	36103	Cluster-9832.5,Cluster-15957.49501,Cluster-27637.2,Cluster-15957.34297,Cluster-15957.192421,	0.274889
Cellular component	obsolete Golgi apparatus part	GO:0044431	0	0.0470162	1.30566	43	1189	1000	36103	Cluster-15957.90276,Cluster-15957.90277,Cluster-15957.157976,Cluster-15957.115386,Cluster-15957.115385,Cluster-15957.115384,Cluster-15957.38863,Cluster-15957.38864,Cluster-15957.38866,Cluster-15957.38867,Cluster-15957.87384,Cluster-15957.89097,Cluster-28835.0,Cluster-28835.1,Cluster-15957.89078,Cluster-15957.89079,Cluster-15957.89089,Cluster-15957.89086,Cluster-15957.89090,Cluster-15957.33075,Clu…	0.286099
Cellular component	chloroplast stroma	GO:0009570	4	0.0492886	1.22566	68	2003	1000	36103	Cluster-15957.161619,Cluster-15957.111363,Cluster-15957.111365,Cluster-15957.134853,Cluster-15957.22854,Cluster-15957.22853,Cluster-15957.22852,Cluster-15957.160674,Cluster-15957.22859,Cluster-15957.22857,Cluster-15957.122381,Cluster-15957.89510,Cluster-15957.147655,Cluster-15957.147654,Cluster-15957.174429,Cluster-15957.22860,Cluster-15957.89160,Cluster-15957.84627,Cluster-15957.170857,Cluster-1…	0.29065
Cellular component	axon	GO:0030424	6	0.0493322	1.71919	12	252	1000	36103	Cluster-15957.186542,Cluster-39766.0,Cluster-4726.0,Cluster-9102.0,Cluster-15957.177312,Cluster-15957.177311,Cluster-15957.56042,Cluster-2081.0,Cluster-15957.177307,Cluster-15957.177309,Cluster-15957.38583,Cluster-15957.178186,	0.287939
Biological process	branched-chain amino acid catabolic process	GO:0009083	9	0	14.9012	17	41	985	35399	Cluster-30315.0,Cluster-15957.174006,Cluster-15957.46405,Cluster-15957.46404,Cluster-15957.46406,Cluster-15957.46403,Cluster-15957.46398,Cluster-15957.46395,Cluster-33826.4,Cluster-33826.3,Cluster-33826.2,Cluster-33826.1,Cluster-33826.0,Cluster-33826.6,Cluster-33826.5,Cluster-15957.143923,Cluster-15957.143925,	0
Biological process	leucine catabolic process	GO:0006552	10	0	17.969	17	34	985	35399	Cluster-30315.0,Cluster-15957.174006,Cluster-15957.46405,Cluster-15957.46404,Cluster-15957.46406,Cluster-15957.46403,Cluster-15957.46398,Cluster-15957.46395,Cluster-33826.4,Cluster-33826.3,Cluster-33826.2,Cluster-33826.1,Cluster-33826.0,Cluster-33826.6,Cluster-33826.5,Cluster-15957.143923,Cluster-15957.143925,	0
Biological process	positive regulation of development, heterochronic	GO:0045962	6	7.77156e-16	26.9536	12	16	985	35399	Cluster-15957.146838,Cluster-15957.146839,Cluster-15957.75243,Cluster-15957.81567,Cluster-15957.81565,Cluster-15957.81564,Cluster-15957.122626,Cluster-15957.72981,Cluster-15957.72980,Cluster-15957.72983,Cluster-15957.72982,Cluster-15957.81442,	9.58233e-13
Biological process	hydrotropism	GO:0010274	5	1.03251e-14	35.9381	9	9	985	35399	Cluster-15957.115386,Cluster-15957.115385,Cluster-15957.115384,Cluster-15957.188504,Cluster-15957.188503,Cluster-15957.188502,Cluster-15957.70843,Cluster-15957.70844,Cluster-15957.70842,	9.54811e-12
Biological process	leucine metabolic process	GO:0006551	9	2.75335e-14	11.749	17	52	985	35399	Cluster-30315.0,Cluster-15957.174006,Cluster-15957.46405,Cluster-15957.46404,Cluster-15957.46406,Cluster-15957.46403,Cluster-15957.46398,Cluster-15957.46395,Cluster-33826.4,Cluster-33826.3,Cluster-33826.2,Cluster-33826.1,Cluster-33826.0,Cluster-33826.6,Cluster-33826.5,Cluster-15957.143923,Cluster-15957.143925,	2.03693e-11
Biological process	negative regulation of inclusion body assembly	GO:0090084	7	5.04707e-13	29.4039	9	11	985	35399	Cluster-8072.0,Cluster-15957.186542,Cluster-15957.177312,Cluster-15957.177311,Cluster-15957.56042,Cluster-15957.177307,Cluster-15957.177309,Cluster-15957.38583,Cluster-15957.178186,	3.11152e-10
Biological process	positive regulation of photomorphogenesis	GO:2000306	8	1.96843e-12	26.9536	9	12	985	35399	Cluster-15957.146838,Cluster-15957.146839,Cluster-15957.208713,Cluster-15957.71309,Cluster-15957.75243,Cluster-15957.72981,Cluster-15957.72980,Cluster-15957.72983,Cluster-15957.72982,	1.04017e-09
Biological process	glutamate biosynthetic process	GO:0006537	11	3.90588e-12	17.969	11	22	985	35399	Cluster-15957.67182,Cluster-15957.125663,Cluster-15957.125662,Cluster-15957.125664,Cluster-15957.125667,Cluster-15957.125668,Cluster-15957.68471,Cluster-15957.68472,Cluster-15957.68470,Cluster-15957.68473,Cluster-15957.68474,	1.80598e-09
Biological process	protein storage vacuole organization	GO:1990019	7	6.24034e-12	24.8802	9	13	985	35399	Cluster-22985.0,Cluster-15957.209614,Cluster-11922.0,Cluster-15848.0,Cluster-18050.1,Cluster-18050.2,Cluster-18050.3,Cluster-18050.4,Cluster-18050.0,	2.56478e-09
Biological process	regulation of inclusion body assembly	GO:0090083	6	1.70387e-11	23.103	9	14	985	35399	Cluster-8072.0,Cluster-15957.186542,Cluster-15957.177312,Cluster-15957.177311,Cluster-15957.56042,Cluster-15957.177307,Cluster-15957.177309,Cluster-15957.38583,Cluster-15957.178186,	6.30262e-09
Biological process	pollen sperm cell differentiation	GO:0048235	5	2.07134e-11	8.84629	16	65	985	35399	Cluster-22985.0,Cluster-15957.209614,Cluster-15957.38023,Cluster-11922.0,Cluster-15848.0,Cluster-32934.0,Cluster-15957.54235,Cluster-15957.156774,Cluster-15957.156777,Cluster-15957.156778,Cluster-15957.156779,Cluster-18050.1,Cluster-18050.2,Cluster-18050.3,Cluster-18050.4,Cluster-18050.0,	6.96536e-09
Biological process	PSII associated light-harvesting complex II catabolic process	GO:0010304	7	6.2909e-11	12.684	12	34	985	35399	Cluster-15957.131299,Cluster-15957.131300,Cluster-15957.95353,Cluster-15957.95351,Cluster-15957.95350,Cluster-15957.95354,Cluster-15957.95348,Cluster-15957.95347,Cluster-15957.95346,Cluster-15957.172467,Cluster-15957.107369,Cluster-15957.107351,	1.93917e-08
Biological process	glutamine family amino acid biosynthetic process	GO:0009084	10	1.27162e-10	6.80932	18	95	985	35399	Cluster-15957.174953,Cluster-15957.22854,Cluster-15957.22853,Cluster-15957.22852,Cluster-15957.22859,Cluster-15957.22857,Cluster-15957.22860,Cluster-15957.67182,Cluster-15957.125663,Cluster-15957.125662,Cluster-15957.125664,Cluster-15957.125667,Cluster-15957.125668,Cluster-15957.68471,Cluster-15957.68472,Cluster-15957.68470,Cluster-15957.68473,Cluster-15957.68474,	3.61824e-08
Biological process	branched-chain amino acid metabolic process	GO:0009081	8	1.39351e-10	7.27318	17	84	985	35399	Cluster-30315.0,Cluster-15957.174006,Cluster-15957.46405,Cluster-15957.46404,Cluster-15957.46406,Cluster-15957.46403,Cluster-15957.46398,Cluster-15957.46395,Cluster-33826.4,Cluster-33826.3,Cluster-33826.2,Cluster-33826.1,Cluster-33826.0,Cluster-33826.6,Cluster-33826.5,Cluster-15957.143923,Cluster-15957.143925,	3.68185e-08
Biological process	plasma membrane pyruvate transport	GO:0006849	12	4.57329e-10	35.9381	6	6	985	35399	Cluster-15957.179514,Cluster-15957.179517,Cluster-15957.179518,Cluster-15957.179516,Cluster-15957.179520,Cluster-15957.179521,	1.12777e-07
Biological process	dicarboxylic acid biosynthetic process	GO:0043650	8	5.22248e-10	6.71371	17	91	985	35399	Cluster-15957.89510,Cluster-15957.67182,Cluster-15957.125663,Cluster-15957.125662,Cluster-15957.125664,Cluster-15957.125667,Cluster-15957.125668,Cluster-15957.68471,Cluster-15957.68472,Cluster-15957.68470,Cluster-15957.68473,Cluster-15957.68474,Cluster-15957.94238,Cluster-15957.94237,Cluster-15957.94241,Cluster-15957.94240,Cluster-15957.94243,	1.20737e-07
Biological process	inclusion body assembly	GO:0070841	6	1.22973e-09	16.1721	9	20	985	35399	Cluster-8072.0,Cluster-15957.186542,Cluster-15957.177312,Cluster-15957.177311,Cluster-15957.56042,Cluster-15957.177307,Cluster-15957.177309,Cluster-15957.38583,Cluster-15957.178186,	2.67574e-07
Biological process	ornithine biosynthetic process	GO:0006592	10	3.12541e-09	30.8041	6	7	985	35399	Cluster-15957.22854,Cluster-15957.22853,Cluster-15957.22852,Cluster-15957.22859,Cluster-15957.22857,Cluster-15957.22860,	6.42271e-07
Biological process	RNA metabolic process	GO:0016070	7	5.12217e-09	1.32262	326	8858	985	35399	Cluster-28983.1,Cluster-28983.0,Cluster-15957.172316,Cluster-15957.172317,Cluster-15957.172314,Cluster-15957.83903,Cluster-15957.55426,Cluster-15957.32763,Cluster-15957.172310,Cluster-15957.172319,Cluster-15957.172320,Cluster-15957.90652,Cluster-15957.215159,Cluster-211.0,Cluster-8072.0,Cluster-15957.65687,Cluster-15957.216461,Cluster-15957.111363,Cluster-15957.111365,Cluster-15957.62167,Cluster-…	9.97205e-07
Biological process	anther morphogenesis	GO:0048654	7	6.79703e-09	16.912	8	17	985	35399	Cluster-22985.0,Cluster-15957.209614,Cluster-11922.0,Cluster-18050.1,Cluster-18050.2,Cluster-18050.3,Cluster-18050.4,Cluster-18050.0,	1.25711e-06
Biological process	anther wall tapetum morphogenesis	GO:0048655	5	6.79703e-09	16.912	8	17	985	35399	Cluster-22985.0,Cluster-15957.209614,Cluster-11922.0,Cluster-18050.1,Cluster-18050.2,Cluster-18050.3,Cluster-18050.4,Cluster-18050.0,	1.25711e-06
Biological process	transcription by RNA polymerase I	GO:0006360	11	1.03292e-08	6.41751	15	84	985	35399	Cluster-15957.48292,Cluster-15957.88648,Cluster-15957.88649,Cluster-15957.173080,Cluster-15957.217954,Cluster-15957.107559,Cluster-15957.143934,Cluster-15957.143931,Cluster-15957.143930,Cluster-15957.143933,Cluster-15957.143932,Cluster-15957.143928,Cluster-15957.143927,Cluster-15957.143929,Cluster-15957.39891,	1.73672e-06
Biological process	response to absence of light	GO:0009646	7	1.16829e-08	4.46568	21	169	985	35399	Cluster-30315.0,Cluster-15957.174006,Cluster-15957.11354,Cluster-15957.168034,Cluster-15957.168033,Cluster-15957.168031,Cluster-15957.168030,Cluster-15957.168025,Cluster-15957.168029,Cluster-15957.168028,Cluster-15957.168027,Cluster-15957.105747,Cluster-33826.4,Cluster-33826.3,Cluster-33826.2,Cluster-33826.1,Cluster-33826.0,Cluster-33826.6,Cluster-33826.5,Cluster-15957.110552,Cluster-15957.191121,	1.87891e-06
Biological process	positive regulation of GTPase activity	GO:0043547	7	1.60826e-08	4.20552	22	188	985	35399	Cluster-37088.0,Cluster-15957.51038,Cluster-15957.195041,Cluster-15957.195039,Cluster-15957.17536,Cluster-15957.129960,Cluster-15957.87384,Cluster-15957.148951,Cluster-15957.88297,Cluster-15957.24565,Cluster-15957.24567,Cluster-15957.150439,Cluster-15957.162887,Cluster-15957.78307,Cluster-15957.39518,Cluster-15957.49338,Cluster-15957.15089,Cluster-15957.126963,Cluster-15957.147413,Cluster-15957.1…	2.47873e-06
Biological process	RNA biosynthetic process	GO:0032774	8	1.82528e-08	1.44889	204	5060	985	35399	Cluster-15957.32763,Cluster-15957.90652,Cluster-8072.0,Cluster-15957.65687,Cluster-15957.216461,Cluster-15957.168687,Cluster-15957.157545,Cluster-15957.113962,Cluster-15957.24736,Cluster-15957.3861,Cluster-15957.78147,Cluster-12338.0,Cluster-15957.108112,Cluster-15957.108110,Cluster-15957.65281,Cluster-22985.0,Cluster-21726.0,Cluster-15957.146838,Cluster-15957.146839,Cluster-15957.180829,Cluster-…	2.70068e-06
Biological process	regulation of vesicle targeting, to, from or within Golgi	GO:0048209	6	1.96839e-08	12.4401	9	26	985	35399	Cluster-15957.115386,Cluster-15957.115385,Cluster-15957.115384,Cluster-15957.188504,Cluster-15957.188503,Cluster-15957.188502,Cluster-15957.70843,Cluster-15957.70844,Cluster-15957.70842,	2.80041e-06
Biological process	obsolete gene silencing	GO:0016458	0	3.41409e-08	2.72041	38	502	985	35399	Cluster-15957.90652,Cluster-15957.119317,Cluster-15957.211981,Cluster-15957.112117,Cluster-15957.208714,Cluster-15957.206547,Cluster-15957.80358,Cluster-15957.154370,Cluster-15957.154366,Cluster-15957.11354,Cluster-15957.106376,Cluster-15957.145050,Cluster-15957.168034,Cluster-15957.168033,Cluster-15957.168031,Cluster-15957.168030,Cluster-15957.168025,Cluster-15957.168029,Cluster-15957.168028,Clu…	4.6773e-06
Biological process	regulation of endosperm development	GO:2000014	5	3.50382e-08	9.9828	10	36	985	35399	Cluster-15957.11354,Cluster-15957.168034,Cluster-15957.168033,Cluster-15957.168031,Cluster-15957.168030,Cluster-15957.168025,Cluster-15957.168029,Cluster-15957.168028,Cluster-15957.168027,Cluster-15957.191121,	4.6288e-06
Biological process	alpha-amino acid metabolic process	GO:1901605	8	4.3231e-08	2.39587	47	705	985	35399	Cluster-15957.174953,Cluster-15957.22854,Cluster-15957.22853,Cluster-15957.22852,Cluster-15957.22859,Cluster-15957.22857,Cluster-15957.22860,Cluster-530.0,Cluster-30315.0,Cluster-15957.174006,Cluster-15957.46405,Cluster-15957.46404,Cluster-15957.46406,Cluster-15957.46403,Cluster-15957.46398,Cluster-15957.46395,Cluster-15957.182806,Cluster-15957.182805,Cluster-15957.182804,Cluster-15957.182810,Clu…	5.51419e-06
Biological process	negative regulation of I-kappaB kinase/NF-kappaB signaling	GO:0043124	9	5.15292e-08	13.6907	8	21	985	35399	Cluster-15957.172316,Cluster-15957.172317,Cluster-15957.172314,Cluster-15957.172310,Cluster-15957.172319,Cluster-15957.172320,Cluster-15957.20546,Cluster-15957.192560,	6.35355e-06
Biological process	post-embryonic plant morphogenesis	GO:0090698	4	5.44432e-08	2.4319	45	665	985	35399	Cluster-22985.0,Cluster-15957.178446,Cluster-15957.115386,Cluster-15957.115385,Cluster-15957.115384,Cluster-15957.209614,Cluster-15957.102474,Cluster-11922.0,Cluster-15957.11354,Cluster-39730.8,Cluster-15957.35268,Cluster-15957.35269,Cluster-15957.168034,Cluster-15957.168033,Cluster-15957.168031,Cluster-15957.168030,Cluster-15957.168025,Cluster-15957.168029,Cluster-15957.168028,Cluster-15957.1680…	6.49631e-06
Biological process	seed morphogenesis	GO:0048317	5	6.19571e-08	9.45739	10	38	985	35399	Cluster-15957.11354,Cluster-15957.168034,Cluster-15957.168033,Cluster-15957.168031,Cluster-15957.168030,Cluster-15957.168025,Cluster-15957.168029,Cluster-15957.168028,Cluster-15957.168027,Cluster-15957.191121,	7.16186e-06
Biological process	regulation of interleukin-8 production	GO:0032677	8	7.89951e-08	13.0684	8	22	985	35399	Cluster-15957.172316,Cluster-15957.172317,Cluster-15957.172314,Cluster-15957.172310,Cluster-15957.172319,Cluster-15957.172320,Cluster-8072.0,Cluster-15957.192560,	8.85464e-06
Biological process	anther wall tapetum development	GO:0048658	4	8.12464e-08	9.21489	10	39	985	35399	Cluster-22985.0,Cluster-15957.209614,Cluster-11922.0,Cluster-15957.38742,Cluster-15957.38743,Cluster-18050.1,Cluster-18050.2,Cluster-18050.3,Cluster-18050.4,Cluster-18050.0,	8.83913e-06
Biological process	DNA-templated transcription	GO:0006351	10	8.79566e-08	1.43084	197	4948	985	35399	Cluster-15957.32763,Cluster-15957.90652,Cluster-8072.0,Cluster-15957.65687,Cluster-15957.216461,Cluster-15957.168687,Cluster-15957.113962,Cluster-15957.24736,Cluster-15957.3861,Cluster-15957.78147,Cluster-12338.0,Cluster-15957.108112,Cluster-15957.108110,Cluster-15957.65281,Cluster-22985.0,Cluster-21726.0,Cluster-15957.146838,Cluster-15957.146839,Cluster-15957.180829,Cluster-15957.91540,Cluster-1…	9.29576e-06
Biological process	regulation of short-day photoperiodism, flowering	GO:0048587	6	1.05631e-07	8.98452	10	40	985	35399	Cluster-15957.11354,Cluster-15957.168034,Cluster-15957.168033,Cluster-15957.168031,Cluster-15957.168030,Cluster-15957.168025,Cluster-15957.168029,Cluster-15957.168028,Cluster-15957.168027,Cluster-15957.191121,	1.08536e-05
Biological process	interleukin-8 production	GO:0032637	7	1.18166e-07	12.5002	8	23	985	35399	Cluster-15957.172316,Cluster-15957.172317,Cluster-15957.172314,Cluster-15957.172310,Cluster-15957.172319,Cluster-15957.172320,Cluster-8072.0,Cluster-15957.192560,	1.18134e-05
Biological process	phospholipid translocation	GO:0045332	8	1.74348e-07	8.55668	10	42	985	35399	Cluster-15957.89097,Cluster-15957.89078,Cluster-15957.89079,Cluster-15957.89089,Cluster-15957.89086,Cluster-15957.89090,Cluster-15957.119480,Cluster-15957.119481,Cluster-15957.119478,Cluster-15957.85795,	1.69714e-05
Biological process	preassembly of GPI anchor in ER membrane	GO:0016254	8	1.92686e-07	14.798	7	17	985	35399	Cluster-15957.215876,Cluster-15957.215885,Cluster-15957.215886,Cluster-15957.215888,Cluster-15957.215880,Cluster-15957.215881,Cluster-15957.215883,	1.82756e-05
Biological process	RNAi-mediated antiviral immunity against RNA virus	GO:0051214	11	2.48083e-07	11.5002	8	25	985	35399	Cluster-15957.106376,Cluster-15957.64155,Cluster-15957.64157,Cluster-15957.64158,Cluster-15957.64159,Cluster-15957.64162,Cluster-15957.92637,Cluster-15957.92636,	2.29414e-05
Biological process	nucleic acid-templated transcription	GO:0097659	9	2.91583e-07	1.40724	197	5031	985	35399	Cluster-15957.32763,Cluster-15957.90652,Cluster-8072.0,Cluster-15957.65687,Cluster-15957.216461,Cluster-15957.168687,Cluster-15957.113962,Cluster-15957.24736,Cluster-15957.3861,Cluster-15957.78147,Cluster-12338.0,Cluster-15957.108112,Cluster-15957.108110,Cluster-15957.65281,Cluster-22985.0,Cluster-21726.0,Cluster-15957.146838,Cluster-15957.146839,Cluster-15957.180829,Cluster-15957.91540,Cluster-1…	2.63065e-05
Biological process	cellular response to sulfur starvation	GO:0010438	8	3.31042e-07	25.6701	5	7	985	35399	Cluster-15957.109021,Cluster-15957.201309,Cluster-15957.201310,Cluster-15957.8104,Cluster-15957.19931,	2.91553e-05
Biological process	protoxylem development	GO:0090059	7	3.31042e-07	25.6701	5	7	985	35399	Cluster-29713.0,Cluster-15957.214053,Cluster-15957.212187,Cluster-15957.212186,Cluster-30286.0,	2.91553e-05
Biological process	regulation of GTPase activity	GO:0043087	6	3.33892e-07	3.42977	23	241	985	35399	Cluster-37088.0,Cluster-15957.51038,Cluster-15957.195041,Cluster-15957.195039,Cluster-15957.17536,Cluster-15957.129960,Cluster-15957.87384,Cluster-15957.148951,Cluster-15957.88297,Cluster-15957.24565,Cluster-15957.24567,Cluster-15957.150439,Cluster-15957.162887,Cluster-15957.78307,Cluster-1938.0,Cluster-15957.39518,Cluster-15957.49338,Cluster-15957.15089,Cluster-15957.126963,Cluster-15957.147413,…	2.80697e-05
Biological process	cortical cytoskeleton organization	GO:0030865	7	3.33892e-07	3.42977	23	241	985	35399	Cluster-15957.220097,Cluster-15957.220064,Cluster-15957.8773,Cluster-9102.0,Cluster-15957.87384,Cluster-31383.0,Cluster-15957.159240,Cluster-15957.150439,Cluster-15957.90871,Cluster-15957.20994,Cluster-15957.194693,Cluster-15957.26198,Cluster-15957.26199,Cluster-15957.26191,Cluster-15957.26189,Cluster-15957.147413,Cluster-15957.208987,Cluster-15957.208982,Cluster-15957.208985,Cluster-15957.208984…	2.80697e-05
Biological process	short-day photoperiodism	GO:0048572	7	3.50481e-07	7.98624	10	45	985	35399	Cluster-15957.11354,Cluster-15957.168034,Cluster-15957.168033,Cluster-15957.168031,Cluster-15957.168030,Cluster-15957.168025,Cluster-15957.168029,Cluster-15957.168028,Cluster-15957.168027,Cluster-15957.191121,	2.81833e-05
Biological process	short-day photoperiodism, flowering	GO:0048575	8	3.50481e-07	7.98624	10	45	985	35399	Cluster-15957.11354,Cluster-15957.168034,Cluster-15957.168033,Cluster-15957.168031,Cluster-15957.168030,Cluster-15957.168025,Cluster-15957.168029,Cluster-15957.168028,Cluster-15957.168027,Cluster-15957.191121,	2.81833e-05
Biological process	lipid translocation	GO:0034204	7	4.367e-07	7.81262	10	46	985	35399	Cluster-15957.89097,Cluster-15957.89078,Cluster-15957.89079,Cluster-15957.89089,Cluster-15957.89086,Cluster-15957.89090,Cluster-15957.119480,Cluster-15957.119481,Cluster-15957.119478,Cluster-15957.85795,	3.36532e-05
Biological process	alpha-amino acid catabolic process	GO:1901606	9	4.38821e-07	4.33296	17	141	985	35399	Cluster-30315.0,Cluster-15957.174006,Cluster-15957.46405,Cluster-15957.46404,Cluster-15957.46406,Cluster-15957.46403,Cluster-15957.46398,Cluster-15957.46395,Cluster-33826.4,Cluster-33826.3,Cluster-33826.2,Cluster-33826.1,Cluster-33826.0,Cluster-33826.6,Cluster-33826.5,Cluster-15957.143923,Cluster-15957.143925,	3.31265e-05
Biological process	floral organ morphogenesis	GO:0048444	6	4.47639e-07	3.92427	19	174	985	35399	Cluster-22985.0,Cluster-15957.178446,Cluster-15957.209614,Cluster-15957.102474,Cluster-11922.0,Cluster-15957.35268,Cluster-15957.35269,Cluster-15957.167573,Cluster-15957.167572,Cluster-15957.167571,Cluster-15957.167570,Cluster-15957.167569,Cluster-15957.167568,Cluster-15957.167566,Cluster-18050.1,Cluster-18050.2,Cluster-18050.3,Cluster-18050.4,Cluster-18050.0,	3.31163e-05
Biological process	microgametogenesis	GO:0055046	3	4.68505e-07	4.56356	16	126	985	35399	Cluster-22985.0,Cluster-15957.209614,Cluster-15957.38023,Cluster-11922.0,Cluster-15848.0,Cluster-32934.0,Cluster-15957.54235,Cluster-15957.156774,Cluster-15957.156777,Cluster-15957.156778,Cluster-15957.156779,Cluster-18050.1,Cluster-18050.2,Cluster-18050.3,Cluster-18050.4,Cluster-18050.0,	3.39804e-05
Biological process	regulation of membrane lipid distribution	GO:0097035	6	6.663e-07	7.4871	10	48	985	35399	Cluster-15957.89097,Cluster-15957.89078,Cluster-15957.89079,Cluster-15957.89089,Cluster-15957.89086,Cluster-15957.89090,Cluster-15957.119480,Cluster-15957.119481,Cluster-15957.119478,Cluster-15957.85795,	4.17736e-05
Biological process	regulation of development, heterochronic	GO:0040034	5	6.78627e-07	3.52663	21	214	985	35399	Cluster-15957.146838,Cluster-15957.146839,Cluster-15957.205662,Cluster-15957.133984,Cluster-15957.133983,Cluster-15957.152238,Cluster-15957.142418,Cluster-15957.75243,Cluster-15957.81567,Cluster-15957.81565,Cluster-15957.81564,Cluster-15957.122626,Cluster-15957.72981,Cluster-15957.72980,Cluster-15957.72983,Cluster-15957.72982,Cluster-15957.170284,Cluster-15957.170285,Cluster-15957.170289,Cluster-…	4.18373e-05
Biological process	regulation of cell shape	GO:0008360	7	6.90764e-07	3.99312	18	162	985	35399	Cluster-15957.220097,Cluster-15957.103315,Cluster-15957.103316,Cluster-15957.103317,Cluster-15957.103318,Cluster-15957.103319,Cluster-9102.0,Cluster-15957.188566,Cluster-15957.205563,Cluster-15957.124860,Cluster-15957.124861,Cluster-15957.159945,Cluster-15957.178736,Cluster-15957.178739,Cluster-15957.20994,Cluster-15957.194693,Cluster-15957.107883,Cluster-15957.208043,	4.18875e-05
Biological process	regulation of photomorphogenesis	GO:0010099	7	8.58819e-07	6.48064	11	61	985	35399	Cluster-15957.146838,Cluster-15957.146839,Cluster-15957.208713,Cluster-15957.71309,Cluster-15957.35268,Cluster-15957.35269,Cluster-15957.75243,Cluster-15957.72981,Cluster-15957.72980,Cluster-15957.72983,Cluster-15957.72982,	5.12383e-05
Biological process	lactate biosynthetic process	GO:0019249	9	8.62436e-07	22.4613	5	8	985	35399	Cluster-15957.161619,Cluster-15957.155153,Cluster-15957.155151,Cluster-15957.155148,Cluster-15957.155149,	5.06373e-05
Biological process	positive regulation of response to alcohol	GO:1901421	6	9.63769e-07	4.10032	17	149	985	35399	Cluster-15957.159773,Cluster-15957.196780,Cluster-22985.0,Cluster-15957.209614,Cluster-15957.172237,Cluster-15957.172238,Cluster-15957.172240,Cluster-11922.0,Cluster-15848.0,Cluster-15957.145774,Cluster-15957.184026,Cluster-15957.104346,Cluster-18050.1,Cluster-18050.2,Cluster-18050.3,Cluster-18050.4,Cluster-18050.0,	5.57028e-05
Biological process	positive regulation of abscisic acid-activated signaling pathway	GO:0009789	8	9.63769e-07	4.10032	17	149	985	35399	Cluster-15957.159773,Cluster-15957.196780,Cluster-22985.0,Cluster-15957.209614,Cluster-15957.172237,Cluster-15957.172238,Cluster-15957.172240,Cluster-11922.0,Cluster-15848.0,Cluster-15957.145774,Cluster-15957.184026,Cluster-15957.104346,Cluster-18050.1,Cluster-18050.2,Cluster-18050.3,Cluster-18050.4,Cluster-18050.0,	5.57028e-05
Biological process	positive regulation of cellular response to alcohol	GO:1905959	7	9.63769e-07	4.10032	17	149	985	35399	Cluster-15957.159773,Cluster-15957.196780,Cluster-22985.0,Cluster-15957.209614,Cluster-15957.172237,Cluster-15957.172238,Cluster-15957.172240,Cluster-11922.0,Cluster-15848.0,Cluster-15957.145774,Cluster-15957.184026,Cluster-15957.104346,Cluster-18050.1,Cluster-18050.2,Cluster-18050.3,Cluster-18050.4,Cluster-18050.0,	5.57028e-05
Biological process	fatty acid beta-oxidation using acyl-CoA dehydrogenase	GO:0033539	11	9.64689e-07	8.2934	9	39	985	35399	Cluster-30315.0,Cluster-15957.174006,Cluster-33826.4,Cluster-33826.3,Cluster-33826.2,Cluster-33826.1,Cluster-33826.0,Cluster-33826.6,Cluster-33826.5,	5.32595e-05
Biological process	negative regulation of interleukin-8 production	GO:0032717	9	1.04508e-06	11.9794	7	21	985	35399	Cluster-15957.172316,Cluster-15957.172317,Cluster-15957.172314,Cluster-15957.172310,Cluster-15957.172319,Cluster-15957.172320,Cluster-15957.192560,	5.68491e-05
Biological process	cellular amino acid catabolic process	GO:0009063	8	1.05914e-06	4.07298	17	150	985	35399	Cluster-30315.0,Cluster-15957.174006,Cluster-15957.46405,Cluster-15957.46404,Cluster-15957.46406,Cluster-15957.46403,Cluster-15957.46398,Cluster-15957.46395,Cluster-33826.4,Cluster-33826.3,Cluster-33826.2,Cluster-33826.1,Cluster-33826.0,Cluster-33826.6,Cluster-33826.5,Cluster-15957.143923,Cluster-15957.143925,	5.6779e-05
Biological process	nucleobase-containing compound biosynthetic process	GO:0034654	6	1.06003e-06	1.34128	228	6109	985	35399	Cluster-15957.78524,Cluster-15957.32763,Cluster-15957.90652,Cluster-8072.0,Cluster-15957.65687,Cluster-15957.216461,Cluster-15957.168687,Cluster-15957.157545,Cluster-15957.113962,Cluster-15957.24736,Cluster-15957.3861,Cluster-15957.78147,Cluster-12338.0,Cluster-15957.108112,Cluster-15957.108110,Cluster-15957.65281,Cluster-22985.0,Cluster-21726.0,Cluster-15957.146838,Cluster-15957.146839,Cluster-9…	5.60149e-05
Biological process	positive regulation of G2/M transition of mitotic cell cycle	GO:0010971	10	1.56024e-06	9.27434	8	31	985	35399	Cluster-15957.35268,Cluster-15957.35269,Cluster-3009.0,Cluster-15957.178665,Cluster-15957.178664,Cluster-15957.178667,Cluster-15957.178666,Cluster-15957.178668,	8.12865e-05
Biological process	glutamine family amino acid metabolic process	GO:0009064	9	1.80642e-06	3.73922	18	173	985	35399	Cluster-15957.174953,Cluster-15957.22854,Cluster-15957.22853,Cluster-15957.22852,Cluster-15957.22859,Cluster-15957.22857,Cluster-15957.22860,Cluster-15957.67182,Cluster-15957.125663,Cluster-15957.125662,Cluster-15957.125664,Cluster-15957.125667,Cluster-15957.125668,Cluster-15957.68471,Cluster-15957.68472,Cluster-15957.68470,Cluster-15957.68473,Cluster-15957.68474,	9.28048e-05
Biological process	disruption by symbiont of host cellular component	GO:0052008	8	1.84515e-06	14.3752	6	15	985	35399	Cluster-15957.54062,Cluster-15957.54063,Cluster-15957.182308,Cluster-15957.59900,Cluster-15957.59899,Cluster-15957.28780,	9.34958e-05
Biological process	modification by symbiont of host cellular component	GO:0052043	7	1.84515e-06	14.3752	6	15	985	35399	Cluster-15957.54062,Cluster-15957.54063,Cluster-15957.182308,Cluster-15957.59900,Cluster-15957.59899,Cluster-15957.28780,	9.34958e-05
Biological process	modification by symbiont of host structure	GO:0052111	6	1.84515e-06	14.3752	6	15	985	35399	Cluster-15957.54062,Cluster-15957.54063,Cluster-15957.182308,Cluster-15957.59900,Cluster-15957.59899,Cluster-15957.28780,	9.34958e-05
Biological process	obsolete modification of structure of other organism involved in symbiotic interaction	GO:0052185	0	1.84515e-06	14.3752	6	15	985	35399	Cluster-15957.54062,Cluster-15957.54063,Cluster-15957.182308,Cluster-15957.59900,Cluster-15957.59899,Cluster-15957.28780,	9.34958e-05
Biological process	obsolete modification of cellular component in other organism involved in symbiotic interaction	GO:0052188	0	1.84515e-06	14.3752	6	15	985	35399	Cluster-15957.54062,Cluster-15957.54063,Cluster-15957.182308,Cluster-15957.59900,Cluster-15957.59899,Cluster-15957.28780,	9.34958e-05
Biological process	obsolete disruption by organism of cellular component in other organism involved in symbiotic interaction	GO:0052368	0	1.84515e-06	14.3752	6	15	985	35399	Cluster-15957.54062,Cluster-15957.54063,Cluster-15957.182308,Cluster-15957.59900,Cluster-15957.59899,Cluster-15957.28780,	9.34958e-05
Biological process	cytosine metabolic process	GO:0019858	9	1.89579e-06	19.9656	5	9	985	35399	Cluster-15957.210256,Cluster-16413.0,Cluster-15957.1832,Cluster-36550.1,Cluster-36550.2,	8.87664e-05
Biological process	regulation of gene expression	GO:0010468	6	2.11625e-06	1.31716	239	6521	985	35399	Cluster-15957.172316,Cluster-15957.172317,Cluster-15957.172314,Cluster-15957.32763,Cluster-15957.172310,Cluster-15957.172319,Cluster-15957.172320,Cluster-15957.90652,Cluster-211.0,Cluster-8072.0,Cluster-15957.65687,Cluster-15957.216461,Cluster-15957.168687,Cluster-15957.113962,Cluster-15957.24736,Cluster-15957.3861,Cluster-15957.78147,Cluster-12338.0,Cluster-15957.108112,Cluster-15957.108110,Clus…	9.78502e-05
Biological process	maintenance of DNA methylation	GO:0010216	8	2.49859e-06	6.53419	10	55	985	35399	Cluster-15957.14029,Cluster-15957.110396,Cluster-15957.106376,Cluster-15957.64155,Cluster-15957.64157,Cluster-15957.64158,Cluster-15957.64159,Cluster-15957.64162,Cluster-15957.92637,Cluster-15957.92636,	0.000114102
Biological process	basipetal auxin transport	GO:0010540	8	2.49859e-06	6.53419	10	55	985	35399	Cluster-15957.115386,Cluster-15957.115385,Cluster-15957.115384,Cluster-15957.148570,Cluster-15957.188504,Cluster-15957.188503,Cluster-15957.188502,Cluster-15957.70843,Cluster-15957.70844,Cluster-15957.70842,	0.000114102
Biological process	DNA replication, synthesis of RNA primer	GO:0006269	9	2.89164e-06	10.4819	7	24	985	35399	Cluster-15957.157545,Cluster-15957.79738,Cluster-15957.79737,Cluster-15957.102208,Cluster-15957.72561,Cluster-15957.34297,Cluster-15957.192421,	0.00012887
Biological process	regulation of vesicle-mediated transport	GO:0060627	6	3.05456e-06	2.66914	28	377	985	35399	Cluster-37088.0,Cluster-15957.51038,Cluster-15957.195041,Cluster-15957.195039,Cluster-15957.108587,Cluster-21726.0,Cluster-15957.115386,Cluster-15957.115385,Cluster-15957.115384,Cluster-15957.17536,Cluster-9102.0,Cluster-15957.87384,Cluster-15957.197123,Cluster-15957.24565,Cluster-15957.24567,Cluster-15957.148139,Cluster-15957.150439,Cluster-15957.188504,Cluster-15957.188503,Cluster-15957.188502,…	0.000131382
Biological process	positive regulation of cell cycle G2/M phase transition	GO:1902751	9	3.33488e-06	8.45602	8	34	985	35399	Cluster-15957.35268,Cluster-15957.35269,Cluster-3009.0,Cluster-15957.178665,Cluster-15957.178664,Cluster-15957.178667,Cluster-15957.178666,Cluster-15957.178668,	0.00014179
Biological process	post-embryonic plant organ morphogenesis	GO:0090697	5	3.45631e-06	2.59901	29	401	985	35399	Cluster-22985.0,Cluster-15957.178446,Cluster-15957.115386,Cluster-15957.115385,Cluster-15957.115384,Cluster-15957.209614,Cluster-15957.102474,Cluster-11922.0,Cluster-15957.35268,Cluster-15957.35269,Cluster-15957.167573,Cluster-15957.167572,Cluster-15957.167571,Cluster-15957.167570,Cluster-15957.188504,Cluster-15957.188503,Cluster-15957.188502,Cluster-15957.167569,Cluster-15957.167568,Cluster-1595…	0.000145283
Biological process	stamen morphogenesis	GO:0048448	7	3.47361e-06	7.18761	9	45	985	35399	Cluster-22985.0,Cluster-15957.209614,Cluster-15957.102474,Cluster-11922.0,Cluster-18050.1,Cluster-18050.2,Cluster-18050.3,Cluster-18050.4,Cluster-18050.0,	0.000144369
Biological process	epigenetic regulation of gene expression	GO:0040029	7	3.53131e-06	2.20141	40	653	985	35399	Cluster-15957.90652,Cluster-15957.119317,Cluster-15957.14029,Cluster-15957.211981,Cluster-15957.112117,Cluster-15957.208714,Cluster-15957.110396,Cluster-15957.206547,Cluster-15957.80358,Cluster-15957.154370,Cluster-15957.154366,Cluster-15957.11354,Cluster-15957.106376,Cluster-15957.145050,Cluster-15957.168034,Cluster-15957.168033,Cluster-15957.168031,Cluster-15957.168030,Cluster-15957.168025,Clus…	0.000145137
Biological process	histone lysine methylation	GO:0034968	10	3.64992e-06	3.07641	22	257	985	35399	Cluster-15957.113962,Cluster-15957.65281,Cluster-15957.178446,Cluster-15957.11354,Cluster-39730.8,Cluster-15957.168034,Cluster-15957.168033,Cluster-15957.168031,Cluster-15957.168030,Cluster-15957.168025,Cluster-15957.168029,Cluster-15957.168028,Cluster-15957.168027,Cluster-15957.167573,Cluster-15957.167572,Cluster-15957.167571,Cluster-15957.167570,Cluster-15957.167569,Cluster-15957.167568,Cluster…	0.000148363
Biological process	cytidine metabolic process	GO:0046087	10	3.70433e-06	17.969	5	10	985	35399	Cluster-15957.210256,Cluster-16413.0,Cluster-15957.1832,Cluster-36550.1,Cluster-36550.2,	0.000148938
Biological process	cellular response to azide	GO:0097185	6	3.70433e-06	17.969	5	10	985	35399	Cluster-29713.0,Cluster-15957.214053,Cluster-15957.212187,Cluster-15957.212186,Cluster-30286.0,	0.000148938
Biological process	response to azide	GO:0097184	5	3.70433e-06	17.969	5	10	985	35399	Cluster-29713.0,Cluster-15957.214053,Cluster-15957.212187,Cluster-15957.212186,Cluster-30286.0,	0.000148938
Biological process	regulation of post-embryonic development	GO:0048580	6	3.94005e-06	1.81534	64	1267	985	35399	Cluster-15957.159788,Cluster-15957.80800,Cluster-15957.113962,Cluster-15957.3861,Cluster-15957.78147,Cluster-21726.0,Cluster-15957.146838,Cluster-15957.146839,Cluster-15957.97621,Cluster-15957.178446,Cluster-15957.102474,Cluster-15957.169009,Cluster-15957.205662,Cluster-15957.208713,Cluster-15957.154370,Cluster-15957.154366,Cluster-15957.11354,Cluster-15957.119580,Cluster-15957.80799,Cluster-1595…	0.000153413
Biological process	heterocycle biosynthetic process	GO:0018130	5	4.30636e-06	1.29987	244	6746	985	35399	Cluster-15957.78524,Cluster-15957.32763,Cluster-15957.90652,Cluster-8072.0,Cluster-15957.65687,Cluster-15957.216461,Cluster-15957.111363,Cluster-15957.111365,Cluster-15957.168687,Cluster-15957.157545,Cluster-15957.113962,Cluster-15957.24736,Cluster-15957.3861,Cluster-15957.78147,Cluster-12338.0,Cluster-15957.108112,Cluster-15957.108110,Cluster-15957.65281,Cluster-22985.0,Cluster-21726.0,Cluster-1…	0.000165929
Biological process	protein deacetylation	GO:0006476	8	4.65026e-06	5.01461	12	86	985	35399	Cluster-15957.32763,Cluster-15957.65687,Cluster-12338.0,Cluster-15957.106448,Cluster-15957.38023,Cluster-22311.0,Cluster-38862.0,Cluster-15957.190373,Cluster-15957.156774,Cluster-15957.156777,Cluster-15957.156778,Cluster-15957.156779,	0.000177333
Biological process	maintenance of plant organ identity	GO:0090700	7	5.29087e-06	7.98624	8	36	985	35399	Cluster-15957.128064,Cluster-15957.128063,Cluster-15957.133984,Cluster-15957.133983,Cluster-15957.152238,Cluster-15957.142418,Cluster-15957.100495,Cluster-15957.118482,	0.000199703
Biological process	maintenance of floral organ identity	GO:0048497	8	5.29087e-06	7.98624	8	36	985	35399	Cluster-15957.128064,Cluster-15957.128063,Cluster-15957.133984,Cluster-15957.133983,Cluster-15957.152238,Cluster-15957.142418,Cluster-15957.100495,Cluster-15957.118482,	0.000199703
Biological process	cortical microtubule organization	GO:0043622	9	5.74132e-06	3.78295	16	152	985	35399	Cluster-15957.220064,Cluster-15957.8773,Cluster-31383.0,Cluster-15957.159240,Cluster-15957.90871,Cluster-15957.26198,Cluster-15957.26199,Cluster-15957.26191,Cluster-15957.26189,Cluster-15957.208987,Cluster-15957.208982,Cluster-15957.208985,Cluster-15957.208984,Cluster-15957.208983,Cluster-15957.18169,Cluster-15957.18171,	0.000212371
Biological process	RNA modification	GO:0009451	8	6.35942e-06	1.73614	70	1449	985	35399	Cluster-28983.1,Cluster-28983.0,Cluster-15957.83903,Cluster-15957.55426,Cluster-15957.215159,Cluster-15957.45609,Cluster-15957.45608,Cluster-15957.130045,Cluster-15957.189606,Cluster-15957.61689,Cluster-15957.61688,Cluster-15957.180769,Cluster-15957.210256,Cluster-15957.138019,Cluster-26083.0,Cluster-15957.61691,Cluster-15957.148527,Cluster-15957.148526,Cluster-15957.148524,Cluster-15957.177912,C…	0.000232906
Biological process	establishment or maintenance of cytoskeleton polarity	GO:0030952	7	6.5862e-06	7.77039	8	37	985	35399	Cluster-39766.0,Cluster-3576.0,Cluster-3576.1,Cluster-9102.0,Cluster-15957.131106,Cluster-1996.0,Cluster-2081.0,Cluster-9454.0,	0.000238846
Biological process	negative regulation of protein secretion	GO:0050709	10	6.62599e-06	5.89149	10	61	985	35399	Cluster-15957.172316,Cluster-15957.172317,Cluster-15957.172314,Cluster-15957.172310,Cluster-15957.172319,Cluster-15957.172320,Cluster-15957.87384,Cluster-15957.150439,Cluster-15957.192560,Cluster-15957.147413,	0.000237956
Biological process	positive regulation of response to stimulus	GO:0048584	5	6.8047e-06	1.76613	66	1343	985	35399	Cluster-15957.161619,Cluster-15957.159773,Cluster-15957.196780,Cluster-8072.0,Cluster-15957.113962,Cluster-39766.0,Cluster-15957.65281,Cluster-22985.0,Cluster-21726.0,Cluster-15957.146838,Cluster-15957.146839,Cluster-15957.97621,Cluster-15957.162141,Cluster-15957.14029,Cluster-15957.209614,Cluster-15957.172237,Cluster-15957.172238,Cluster-15957.172240,Cluster-15957.208713,Cluster-15957.110396,Clu…	0.000242025
Biological process	response to light intensity	GO:0009642	6	6.86564e-06	2.30982	34	529	985	35399	Cluster-28107.0,Cluster-30315.0,Cluster-15957.174006,Cluster-15957.11354,Cluster-15957.215419,Cluster-15957.71788,Cluster-15957.71787,Cluster-36739.0,Cluster-15957.71792,Cluster-15957.168034,Cluster-15957.168033,Cluster-15957.168031,Cluster-15957.168030,Cluster-15957.168025,Cluster-15957.168029,Cluster-15957.168028,Cluster-15957.168027,Cluster-15957.155172,Cluster-38107.1,Cluster-15957.105747,Clu…	0.000241867
Biological process	histone H3-K27 methylation	GO:0070734	11	7.06066e-06	5.27092	11	75	985	35399	Cluster-15957.11354,Cluster-39730.8,Cluster-15957.168034,Cluster-15957.168033,Cluster-15957.168031,Cluster-15957.168030,Cluster-15957.168025,Cluster-15957.168029,Cluster-15957.168028,Cluster-15957.168027,Cluster-15957.191121,	0.00024639
Biological process	histidine biosynthetic process	GO:0000105	9	7.28984e-06	6.60087	9	49	985	35399	Cluster-15957.182806,Cluster-15957.182805,Cluster-15957.182804,Cluster-15957.182810,Cluster-15957.182812,Cluster-15957.138148,Cluster-15957.138149,Cluster-15957.138151,Cluster-15957.138150,	0.00025201
Biological process	regulation of gene expression by genomic imprinting	GO:0006349	8	7.70446e-06	5.79646	10	62	985	35399	Cluster-15957.11354,Cluster-15957.168034,Cluster-15957.168033,Cluster-15957.168031,Cluster-15957.168030,Cluster-15957.168025,Cluster-15957.168029,Cluster-15957.168028,Cluster-15957.168027,Cluster-15957.191121,	0.000263878
Biological process	regulation of response to red or far red light	GO:2000030	5	8.09739e-06	4.4075	13	106	985	35399	Cluster-15957.146838,Cluster-15957.146839,Cluster-15957.208713,Cluster-15957.71309,Cluster-15957.170857,Cluster-15957.170858,Cluster-15957.35268,Cluster-15957.35269,Cluster-15957.75243,Cluster-15957.72981,Cluster-15957.72980,Cluster-15957.72983,Cluster-15957.72982,	0.000274791
Biological process	cellular amino acid metabolic process	GO:0006520	7	8.19132e-06	1.87	55	1057	985	35399	Cluster-15957.174953,Cluster-15957.22854,Cluster-15957.22853,Cluster-15957.22852,Cluster-15957.22859,Cluster-15957.22857,Cluster-15957.22860,Cluster-530.0,Cluster-15957.112997,Cluster-15957.148951,Cluster-30315.0,Cluster-15957.174006,Cluster-15957.46405,Cluster-15957.46404,Cluster-15957.46406,Cluster-15957.46403,Cluster-15957.46398,Cluster-15957.46395,Cluster-15957.182806,Cluster-15957.182805,Clu…	0.000275452
Biological process	regulation of DNA-templated transcription	GO:0006355	10	8.28146e-06	1.36483	178	4687	985	35399	Cluster-15957.32763,Cluster-15957.90652,Cluster-8072.0,Cluster-15957.65687,Cluster-15957.216461,Cluster-15957.168687,Cluster-15957.113962,Cluster-15957.24736,Cluster-15957.3861,Cluster-15957.78147,Cluster-12338.0,Cluster-15957.108112,Cluster-15957.108110,Cluster-15957.65281,Cluster-22985.0,Cluster-21726.0,Cluster-15957.146838,Cluster-15957.146839,Cluster-15957.180829,Cluster-15957.91540,Cluster-1…	0.000275974
Biological process	chromatin organization	GO:0006325	5	8.45142e-06	1.71364	71	1489	985	35399	Cluster-15957.32763,Cluster-15957.90652,Cluster-15957.65687,Cluster-15957.113962,Cluster-12338.0,Cluster-15957.65281,Cluster-15957.119317,Cluster-15957.92366,Cluster-15957.178446,Cluster-15957.92365,Cluster-15957.106448,Cluster-15957.14029,Cluster-15957.211981,Cluster-15957.38023,Cluster-15957.112117,Cluster-15957.208714,Cluster-15957.110396,Cluster-22311.0,Cluster-15957.206547,Cluster-15957.8035…	0.000279123
Biological process	cellular amino acid biosynthetic process	GO:0008652	8	9.55883e-06	2.38051	31	468	985	35399	Cluster-15957.174953,Cluster-15957.22854,Cluster-15957.22853,Cluster-15957.22852,Cluster-15957.22859,Cluster-15957.22857,Cluster-15957.22860,Cluster-15957.182806,Cluster-15957.182805,Cluster-15957.182804,Cluster-15957.182810,Cluster-15957.182812,Cluster-15957.110267,Cluster-15957.24028,Cluster-15957.67182,Cluster-15957.125663,Cluster-15957.125662,Cluster-15957.125664,Cluster-15957.125667,Cluster-…	0.000310159
Biological process	alpha-amino acid biosynthetic process	GO:1901607	9	9.63697e-06	2.46384	29	423	985	35399	Cluster-15957.174953,Cluster-15957.22854,Cluster-15957.22853,Cluster-15957.22852,Cluster-15957.22859,Cluster-15957.22857,Cluster-15957.22860,Cluster-15957.182806,Cluster-15957.182805,Cluster-15957.182804,Cluster-15957.182810,Cluster-15957.182812,Cluster-15957.24028,Cluster-15957.67182,Cluster-15957.125663,Cluster-15957.125662,Cluster-15957.125664,Cluster-15957.125667,Cluster-15957.125668,Cluster-…	0.000309975
Biological process	heterochromatin formation	GO:0031507	9	1.03551e-05	2.66603	25	337	985	35399	Cluster-15957.90652,Cluster-15957.119317,Cluster-15957.14029,Cluster-15957.211981,Cluster-15957.208714,Cluster-15957.110396,Cluster-15957.206547,Cluster-15957.80358,Cluster-15957.154370,Cluster-15957.154366,Cluster-15957.11354,Cluster-15957.145050,Cluster-15957.168034,Cluster-15957.168033,Cluster-15957.168031,Cluster-15957.168030,Cluster-15957.168025,Cluster-15957.168029,Cluster-15957.168028,Clus…	0.000330204
Biological process	heterochromatin organization	GO:0070828	7	1.14562e-05	2.6503	25	339	985	35399	Cluster-15957.90652,Cluster-15957.119317,Cluster-15957.14029,Cluster-15957.211981,Cluster-15957.208714,Cluster-15957.110396,Cluster-15957.206547,Cluster-15957.80358,Cluster-15957.154370,Cluster-15957.154366,Cluster-15957.11354,Cluster-15957.145050,Cluster-15957.168034,Cluster-15957.168033,Cluster-15957.168031,Cluster-15957.168030,Cluster-15957.168025,Cluster-15957.168029,Cluster-15957.168028,Clus…	0.000362194
Biological process	obsolete modulation of process of other organism involved in symbiotic interaction	GO:0051817	0	1.18112e-05	3.41311	17	179	985	35399	Cluster-15957.54062,Cluster-15957.54063,Cluster-15957.106376,Cluster-15957.159240,Cluster-15957.64155,Cluster-15957.64157,Cluster-15957.64158,Cluster-15957.64159,Cluster-1938.0,Cluster-15957.64162,Cluster-15957.92637,Cluster-15957.92636,Cluster-7143.0,Cluster-15957.182308,Cluster-15957.59900,Cluster-15957.59899,Cluster-15957.28780,	0.00037025
Biological process	modulation by symbiont of host process	GO:0044003	5	1.19796e-05	3.57149	16	161	985	35399	Cluster-15957.54062,Cluster-15957.54063,Cluster-15957.106376,Cluster-15957.159240,Cluster-15957.64155,Cluster-15957.64157,Cluster-15957.64158,Cluster-15957.64159,Cluster-15957.64162,Cluster-15957.92637,Cluster-15957.92636,Cluster-7143.0,Cluster-15957.182308,Cluster-15957.59900,Cluster-15957.59899,Cluster-15957.28780,	0.000372374
Biological process	peptidyl-lysine methylation	GO:0018022	9	1.34922e-05	2.83383	22	279	985	35399	Cluster-15957.113962,Cluster-15957.65281,Cluster-15957.178446,Cluster-15957.11354,Cluster-39730.8,Cluster-15957.168034,Cluster-15957.168033,Cluster-15957.168031,Cluster-15957.168030,Cluster-15957.168025,Cluster-15957.168029,Cluster-15957.168028,Cluster-15957.168027,Cluster-15957.167573,Cluster-15957.167572,Cluster-15957.167571,Cluster-15957.167570,Cluster-15957.167569,Cluster-15957.167568,Cluster…	0.000415896
Biological process	negative regulation of peptide secretion	GO:0002792	8	1.36753e-05	5.44516	10	66	985	35399	Cluster-15957.172316,Cluster-15957.172317,Cluster-15957.172314,Cluster-15957.172310,Cluster-15957.172319,Cluster-15957.172320,Cluster-15957.87384,Cluster-15957.150439,Cluster-15957.192560,Cluster-15957.147413,	0.000418059
Biological process	genomic imprinting	GO:0071514	10	1.36753e-05	5.44516	10	66	985	35399	Cluster-15957.11354,Cluster-15957.168034,Cluster-15957.168033,Cluster-15957.168031,Cluster-15957.168030,Cluster-15957.168025,Cluster-15957.168029,Cluster-15957.168028,Cluster-15957.168027,Cluster-15957.191121,	0.000418059
Biological process	biological process involved in interaction with host	GO:0051701	4	1.39003e-05	3.00737	20	239	985	35399	Cluster-15957.131803,Cluster-15957.54062,Cluster-15957.54063,Cluster-15957.106376,Cluster-15957.35286,Cluster-15957.35287,Cluster-15957.159240,Cluster-15957.64155,Cluster-15957.64157,Cluster-15957.64158,Cluster-15957.64159,Cluster-15957.64162,Cluster-15957.92637,Cluster-15957.92636,Cluster-15957.107953,Cluster-7143.0,Cluster-15957.182308,Cluster-15957.59900,Cluster-15957.59899,Cluster-15957.28780,	0.000418025
Biological process	obsolete pathogenesis	GO:0009405	0	1.47718e-05	7.01231	8	41	985	35399	Cluster-15957.54062,Cluster-15957.54063,Cluster-15957.35286,Cluster-15957.35287,Cluster-15957.182308,Cluster-15957.59900,Cluster-15957.59899,Cluster-15957.28780,	0.000440651
Biological process	longitudinal axis specification	GO:0009942	6	1.66638e-05	5.98968	9	54	985	35399	Cluster-15957.115386,Cluster-15957.115385,Cluster-15957.115384,Cluster-15957.188504,Cluster-15957.188503,Cluster-15957.188502,Cluster-15957.70843,Cluster-15957.70844,Cluster-15957.70842,	0.000493116
Biological process	imidazole-containing compound metabolic process	GO:0052803	5	1.66638e-05	5.98968	9	54	985	35399	Cluster-15957.182806,Cluster-15957.182805,Cluster-15957.182804,Cluster-15957.182810,Cluster-15957.182812,Cluster-15957.138148,Cluster-15957.138149,Cluster-15957.138151,Cluster-15957.138150,	0.000493116
Biological process	histidine metabolic process	GO:0006547	8	1.66638e-05	5.98968	9	54	985	35399	Cluster-15957.182806,Cluster-15957.182805,Cluster-15957.182804,Cluster-15957.182810,Cluster-15957.182812,Cluster-15957.138148,Cluster-15957.138149,Cluster-15957.138151,Cluster-15957.138150,	0.000493116
Biological process	photosystem I stabilization	GO:0042550	8	1.76439e-05	13.8223	5	13	985	35399	Cluster-15957.27725,Cluster-15957.27724,Cluster-15957.199122,Cluster-15957.213511,Cluster-15957.201920,	0.000509882
Biological process	methylglyoxal catabolic process to lactate	GO:0061727	9	1.76439e-05	13.8223	5	13	985	35399	Cluster-15957.161619,Cluster-15957.155153,Cluster-15957.155151,Cluster-15957.155148,Cluster-15957.155149,	0.000509882
Biological process	pigment accumulation in response to UV light	GO:0043478	7	1.85351e-05	8.11505	7	31	985	35399	Cluster-15957.128064,Cluster-15957.128063,Cluster-15957.133984,Cluster-15957.133983,Cluster-15957.152238,Cluster-15957.142418,Cluster-15957.148570,	0.000527394
Biological process	pigment accumulation in tissues in response to UV light	GO:0043479	8	1.85351e-05	8.11505	7	31	985	35399	Cluster-15957.128064,Cluster-15957.128063,Cluster-15957.133984,Cluster-15957.133983,Cluster-15957.152238,Cluster-15957.142418,Cluster-15957.148570,	0.000527394
Biological process	pigment accumulation in tissues	GO:0043480	5	1.85351e-05	8.11505	7	31	985	35399	Cluster-15957.128064,Cluster-15957.128063,Cluster-15957.133984,Cluster-15957.133983,Cluster-15957.152238,Cluster-15957.142418,Cluster-15957.148570,	0.000527394
Biological process	anthocyanin accumulation in tissues in response to UV light	GO:0043481	9	1.85351e-05	8.11505	7	31	985	35399	Cluster-15957.128064,Cluster-15957.128063,Cluster-15957.133984,Cluster-15957.133983,Cluster-15957.152238,Cluster-15957.142418,Cluster-15957.148570,	0.000527394
Biological process	histone deacetylation	GO:0016575	9	2.13335e-05	4.70618	11	84	985	35399	Cluster-15957.32763,Cluster-15957.65687,Cluster-12338.0,Cluster-15957.106448,Cluster-15957.38023,Cluster-22311.0,Cluster-38862.0,Cluster-15957.156774,Cluster-15957.156777,Cluster-15957.156778,Cluster-15957.156779,	0.0005889
Biological process	negative regulation of gene expression, epigenetic	GO:0045814	8	2.16106e-05	2.55242	25	352	985	35399	Cluster-15957.90652,Cluster-15957.119317,Cluster-15957.14029,Cluster-15957.211981,Cluster-15957.208714,Cluster-15957.110396,Cluster-15957.206547,Cluster-15957.80358,Cluster-15957.154370,Cluster-15957.154366,Cluster-15957.11354,Cluster-15957.145050,Cluster-15957.168034,Cluster-15957.168033,Cluster-15957.168031,Cluster-15957.168030,Cluster-15957.168025,Cluster-15957.168029,Cluster-15957.168028,Clus…	0.000583487
Biological process	regulation of RNA biosynthetic process	GO:2001141	8	2.39319e-05	1.33996	178	4774	985	35399	Cluster-15957.32763,Cluster-15957.90652,Cluster-8072.0,Cluster-15957.65687,Cluster-15957.216461,Cluster-15957.168687,Cluster-15957.113962,Cluster-15957.24736,Cluster-15957.3861,Cluster-15957.78147,Cluster-12338.0,Cluster-15957.108112,Cluster-15957.108110,Cluster-15957.65281,Cluster-22985.0,Cluster-21726.0,Cluster-15957.146838,Cluster-15957.146839,Cluster-15957.180829,Cluster-15957.91540,Cluster-1…	0.00064148
Biological process	regulation of nucleic acid-templated transcription	GO:1903506	9	2.39319e-05	1.33996	178	4774	985	35399	Cluster-15957.32763,Cluster-15957.90652,Cluster-8072.0,Cluster-15957.65687,Cluster-15957.216461,Cluster-15957.168687,Cluster-15957.113962,Cluster-15957.24736,Cluster-15957.3861,Cluster-15957.78147,Cluster-12338.0,Cluster-15957.108112,Cluster-15957.108110,Cluster-15957.65281,Cluster-22985.0,Cluster-21726.0,Cluster-15957.146838,Cluster-15957.146839,Cluster-15957.180829,Cluster-15957.91540,Cluster-1…	0.00064148
Biological process	macromolecule deacylation	GO:0098732	6	2.47724e-05	4.26987	12	101	985	35399	Cluster-15957.32763,Cluster-15957.65687,Cluster-12338.0,Cluster-15957.106448,Cluster-15957.38023,Cluster-22311.0,Cluster-38862.0,Cluster-15957.190373,Cluster-15957.156774,Cluster-15957.156777,Cluster-15957.156778,Cluster-15957.156779,	0.000654523
Biological process	protein deacylation	GO:0035601	7	2.47724e-05	4.26987	12	101	985	35399	Cluster-15957.32763,Cluster-15957.65687,Cluster-12338.0,Cluster-15957.106448,Cluster-15957.38023,Cluster-22311.0,Cluster-38862.0,Cluster-15957.190373,Cluster-15957.156774,Cluster-15957.156777,Cluster-15957.156778,Cluster-15957.156779,	0.000654523
Biological process	aromatic compound biosynthetic process	GO:0019438	5	2.57158e-05	1.26964	242	6850	985	35399	Cluster-15957.78524,Cluster-15957.32763,Cluster-15957.90652,Cluster-8072.0,Cluster-15957.65687,Cluster-15957.216461,Cluster-15957.111363,Cluster-15957.111365,Cluster-15957.168687,Cluster-15957.157545,Cluster-15957.113962,Cluster-15957.24736,Cluster-15957.3861,Cluster-15957.78147,Cluster-12338.0,Cluster-15957.108112,Cluster-15957.108110,Cluster-15957.65281,Cluster-22985.0,Cluster-21726.0,Cluster-1…	0.000669879
Biological process	specification of plant organ identity	GO:0090701	5	2.64058e-05	5.0617	10	71	985	35399	Cluster-15957.178446,Cluster-15957.35268,Cluster-15957.35269,Cluster-15957.167573,Cluster-15957.167572,Cluster-15957.167571,Cluster-15957.167570,Cluster-15957.167569,Cluster-15957.167568,Cluster-15957.167566,	0.000683042
Biological process	establishment of planar polarity	GO:0001736	5	2.64058e-05	5.0617	10	71	985	35399	Cluster-15957.115386,Cluster-15957.115385,Cluster-15957.115384,Cluster-15957.188504,Cluster-15957.188503,Cluster-15957.188502,Cluster-15957.70843,Cluster-15957.70844,Cluster-15957.70842,Cluster-1266.0,	0.000683042
Biological process	specification of floral organ identity	GO:0010093	6	2.64058e-05	5.0617	10	71	985	35399	Cluster-15957.178446,Cluster-15957.35268,Cluster-15957.35269,Cluster-15957.167573,Cluster-15957.167572,Cluster-15957.167571,Cluster-15957.167570,Cluster-15957.167569,Cluster-15957.167568,Cluster-15957.167566,	0.000683042
Biological process	chlorophyll catabolic process	GO:0015996	8	2.64058e-05	5.0617	10	71	985	35399	Cluster-15957.131299,Cluster-15957.131300,Cluster-15957.95353,Cluster-15957.95351,Cluster-15957.95350,Cluster-15957.95354,Cluster-15957.95348,Cluster-15957.95347,Cluster-15957.95346,Cluster-15957.172467,	0.000683042
Biological process	regulation of glucosinolate biosynthetic process	GO:0010439	8	2.68162e-05	12.835	5	14	985	35399	Cluster-15957.109021,Cluster-15957.201309,Cluster-15957.201310,Cluster-15957.8104,Cluster-15957.19931,	0.000674783
Biological process	RNAi-mediated antiviral immune response	GO:0009616	10	3.56768e-05	6.2501	8	46	985	35399	Cluster-15957.106376,Cluster-15957.64155,Cluster-15957.64157,Cluster-15957.64158,Cluster-15957.64159,Cluster-15957.64162,Cluster-15957.92637,Cluster-15957.92636,	0.000891678
Biological process	modulation by symbiont of RNA levels in host	GO:0052018	6	3.56768e-05	6.2501	8	46	985	35399	Cluster-15957.106376,Cluster-15957.64155,Cluster-15957.64157,Cluster-15957.64158,Cluster-15957.64159,Cluster-15957.64162,Cluster-15957.92637,Cluster-15957.92636,	0.000891678
Biological process	obsolete modulation of RNA levels in other organism involved in symbiotic interaction	GO:0052249	0	3.56768e-05	6.2501	8	46	985	35399	Cluster-15957.106376,Cluster-15957.64155,Cluster-15957.64157,Cluster-15957.64158,Cluster-15957.64159,Cluster-15957.64162,Cluster-15957.92637,Cluster-15957.92636,	0.000891678
Biological process	pigment catabolic process	GO:0046149	4	3.81128e-05	4.8565	10	74	985	35399	Cluster-15957.131299,Cluster-15957.131300,Cluster-15957.95353,Cluster-15957.95351,Cluster-15957.95350,Cluster-15957.95354,Cluster-15957.95348,Cluster-15957.95347,Cluster-15957.95346,Cluster-15957.172467,	0.000933638
Biological process	glutamate metabolic process	GO:0006536	10	4.55666e-05	4.34416	11	91	985	35399	Cluster-15957.67182,Cluster-15957.125663,Cluster-15957.125662,Cluster-15957.125664,Cluster-15957.125667,Cluster-15957.125668,Cluster-15957.68471,Cluster-15957.68472,Cluster-15957.68470,Cluster-15957.68473,Cluster-15957.68474,	0.00110889
Biological process	cellular response to virus	GO:0098586	7	4.56741e-05	5.30234	9	61	985	35399	Cluster-15957.106376,Cluster-15957.64155,Cluster-15957.64157,Cluster-15957.64158,Cluster-15957.64159,Cluster-1938.0,Cluster-15957.64162,Cluster-15957.92637,Cluster-15957.92636,	0.00110424
Biological process	tetrapyrrole catabolic process	GO:0033015	6	4.8169e-05	4.72869	10	76	985	35399	Cluster-15957.131299,Cluster-15957.131300,Cluster-15957.95353,Cluster-15957.95351,Cluster-15957.95350,Cluster-15957.95354,Cluster-15957.95348,Cluster-15957.95347,Cluster-15957.95346,Cluster-15957.172467,	0.00115699
Biological process	porphyrin-containing compound catabolic process	GO:0006787	7	4.8169e-05	4.72869	10	76	985	35399	Cluster-15957.131299,Cluster-15957.131300,Cluster-15957.95353,Cluster-15957.95351,Cluster-15957.95350,Cluster-15957.95354,Cluster-15957.95348,Cluster-15957.95347,Cluster-15957.95346,Cluster-15957.172467,	0.00115699
Biological process	regulation of biological process	GO:0050789	3	4.91509e-05	1.14883	464	14515	985	35399	Cluster-15957.173648,Cluster-15957.172316,Cluster-15957.172317,Cluster-15957.172314,Cluster-15957.32763,Cluster-15957.172310,Cluster-15957.138878,Cluster-15957.172319,Cluster-15957.159788,Cluster-15957.172320,Cluster-15957.200073,Cluster-15957.200076,Cluster-15957.90652,Cluster-15957.161619,Cluster-15957.159773,Cluster-15957.38045,Cluster-211.0,Cluster-15957.196780,Cluster-15957.109021,Cluster-80…	0.00116544
Biological process	response to light stimulus	GO:0009416	5	5.39182e-05	1.50823	93	2216	985	35399	Cluster-15957.141195,Cluster-15957.113962,Cluster-39766.0,Cluster-15957.3861,Cluster-3576.0,Cluster-3576.1,Cluster-15957.146838,Cluster-15957.146839,Cluster-15957.97621,Cluster-15957.92366,Cluster-15957.92365,Cluster-15957.49501,Cluster-15957.151425,Cluster-15957.62126,Cluster-15957.85675,Cluster-15957.85678,Cluster-28107.0,Cluster-15957.169009,Cluster-15957.62098,Cluster-15957.58837,Cluster-1595…	0.00127034
Biological process	ammonia assimilation cycle	GO:0019676	11	5.58559e-05	11.2306	5	16	985	35399	Cluster-15957.125663,Cluster-15957.125662,Cluster-15957.125664,Cluster-15957.125667,Cluster-15957.125668,	0.00130766
Biological process	obsolete heterochromatin maintenance	GO:0070829	0	5.58559e-05	11.2306	5	16	985	35399	Cluster-15957.90652,Cluster-15957.80358,Cluster-15957.145050,Cluster-15957.124742,Cluster-15957.124745,	0.00130766
Biological process	nitrogen utilization	GO:0019740	6	7.50868e-05	6.62017	7	38	985	35399	Cluster-15957.119580,Cluster-15957.200731,Cluster-15957.125663,Cluster-15957.125662,Cluster-15957.125664,Cluster-15957.125667,Cluster-15957.125668,	0.00173591
Biological process	establishment of tissue polarity	GO:0007164	4	7.51846e-05	4.49226	10	80	985	35399	Cluster-15957.115386,Cluster-15957.115385,Cluster-15957.115384,Cluster-15957.188504,Cluster-15957.188503,Cluster-15957.188502,Cluster-15957.70843,Cluster-15957.70844,Cluster-15957.70842,Cluster-1266.0,	0.00172738
Biological process	regulation of I-kappaB kinase/NF-kappaB signaling	GO:0043122	8	7.6248e-05	4.97604	9	65	985	35399	Cluster-15957.172316,Cluster-15957.172317,Cluster-15957.172314,Cluster-15957.172310,Cluster-15957.172319,Cluster-15957.172320,Cluster-15957.20546,Cluster-5743.0,Cluster-15957.192560,	0.001741
Biological process	pyruvate transmembrane transport	GO:1901475	11	8.19969e-05	7.98624	6	27	985	35399	Cluster-15957.179514,Cluster-15957.179517,Cluster-15957.179518,Cluster-15957.179516,Cluster-15957.179520,Cluster-15957.179521,	0.00186078
Biological process	negative regulation of protein transport	GO:0051224	9	8.23521e-05	4.07545	11	97	985	35399	Cluster-15957.172316,Cluster-15957.172317,Cluster-15957.172314,Cluster-15957.172310,Cluster-15957.172319,Cluster-15957.172320,Cluster-15957.87384,Cluster-15957.150439,Cluster-5743.0,Cluster-15957.192560,Cluster-15957.147413,	0.00185744
Biological process	regulation of response to stimulus	GO:0048583	4	8.27864e-05	1.39363	127	3275	985	35399	Cluster-15957.172316,Cluster-15957.172317,Cluster-15957.172314,Cluster-15957.172310,Cluster-15957.172319,Cluster-15957.172320,Cluster-15957.161619,Cluster-15957.159773,Cluster-15957.196780,Cluster-15957.109021,Cluster-8072.0,Cluster-15957.113962,Cluster-39766.0,Cluster-4726.0,Cluster-15957.65281,Cluster-22985.0,Cluster-15957.66123,Cluster-21726.0,Cluster-15957.146838,Cluster-15957.146839,Cluster-…	0.00185592
Biological process	negative regulation of secretion by cell	GO:1903531	8	8.36585e-05	4.4368	10	81	985	35399	Cluster-15957.172316,Cluster-15957.172317,Cluster-15957.172314,Cluster-15957.172310,Cluster-15957.172319,Cluster-15957.172320,Cluster-15957.87384,Cluster-15957.150439,Cluster-15957.192560,Cluster-15957.147413,	0.00186417
Biological process	regulation of carbohydrate metabolic process	GO:0006109	6	8.83706e-05	3.33201	14	151	985	35399	Cluster-15957.109021,Cluster-15957.111363,Cluster-15957.111365,Cluster-15957.201309,Cluster-15957.201310,Cluster-15957.8104,Cluster-15957.147655,Cluster-15957.147654,Cluster-15957.208713,Cluster-15957.35268,Cluster-15957.35269,Cluster-15957.19931,Cluster-15957.170796,Cluster-15957.170795,	0.00195738
Biological process	ta-siRNA processing	GO:0010267	12	8.88149e-05	5.52893	8	52	985	35399	Cluster-15957.106376,Cluster-15957.64155,Cluster-15957.64157,Cluster-15957.64158,Cluster-15957.64159,Cluster-15957.64162,Cluster-15957.92637,Cluster-15957.92636,	0.00195551
Biological process	floral organ formation	GO:0048449	5	9.04613e-05	4.03387	11	98	985	35399	Cluster-15957.178446,Cluster-15957.102474,Cluster-15957.35268,Cluster-15957.35269,Cluster-15957.167573,Cluster-15957.167572,Cluster-15957.167571,Cluster-15957.167570,Cluster-15957.167569,Cluster-15957.167568,Cluster-15957.167566,	0.00197998
Biological process	morphogenesis of a polarized epithelium	GO:0001738	6	9.29284e-05	4.38269	10	82	985	35399	Cluster-15957.115386,Cluster-15957.115385,Cluster-15957.115384,Cluster-15957.188504,Cluster-15957.188503,Cluster-15957.188502,Cluster-15957.70843,Cluster-15957.70844,Cluster-15957.70842,Cluster-1266.0,	0.00202201
Biological process	regulation of auxin mediated signaling pathway	GO:0010928	7	9.42937e-05	3.15246	15	171	985	35399	Cluster-15957.103315,Cluster-15957.103316,Cluster-15957.103317,Cluster-15957.103318,Cluster-15957.103319,Cluster-15957.86873,Cluster-15957.86870,Cluster-15957.148570,Cluster-15957.124860,Cluster-15957.124861,Cluster-15957.70355,Cluster-15957.126681,Cluster-15957.75181,Cluster-15957.75182,Cluster-15957.107883,	0.00203972
Biological process	obsolete biological adhesion	GO:0022610	0	9.65013e-05	3.01052	16	191	985	35399	Cluster-4726.0,Cluster-3576.0,Cluster-3576.1,Cluster-15957.115386,Cluster-15957.115385,Cluster-15957.115384,Cluster-2880.2,Cluster-2880.0,Cluster-15957.188504,Cluster-15957.188503,Cluster-15957.188502,Cluster-15957.70843,Cluster-15957.70844,Cluster-15957.70842,Cluster-1996.0,Cluster-9454.0,	0.00207534
Biological process	negative regulation of defense response to bacterium	GO:1900425	8	9.70599e-05	4.8275	9	67	985	35399	Cluster-15957.172316,Cluster-15957.172317,Cluster-15957.172314,Cluster-15957.172310,Cluster-15957.172319,Cluster-15957.172320,Cluster-15957.141459,Cluster-15957.141458,Cluster-15957.192560,	0.00207529
Biological process	chorismate biosynthetic process	GO:0009423	9	0.000101912	7.70102	6	28	985	35399	Cluster-15957.89510,Cluster-15957.94238,Cluster-15957.94237,Cluster-15957.94241,Cluster-15957.94240,Cluster-15957.94243,	0.0021665
Biological process	meiotic sister chromatid cohesion	GO:0051177	8	0.000101912	7.70102	6	28	985	35399	Cluster-15957.32763,Cluster-15957.113881,Cluster-15957.174791,Cluster-15957.117193,Cluster-15957.116796,Cluster-15957.116798,	0.0021665
Biological process	pyruvate transport	GO:0006848	10	0.000101912	7.70102	6	28	985	35399	Cluster-15957.179514,Cluster-15957.179517,Cluster-15957.179518,Cluster-15957.179516,Cluster-15957.179520,Cluster-15957.179521,	0.0021665
Biological process	negative regulation of establishment of protein localization	GO:1904950	8	0.000108741	3.95319	11	100	985	35399	Cluster-15957.172316,Cluster-15957.172317,Cluster-15957.172314,Cluster-15957.172310,Cluster-15957.172319,Cluster-15957.172320,Cluster-15957.87384,Cluster-15957.150439,Cluster-5743.0,Cluster-15957.192560,Cluster-15957.147413,	0.00227251
Biological process	floral organ development	GO:0048437	5	0.000109854	1.92616	38	709	985	35399	Cluster-22985.0,Cluster-15957.108645,Cluster-15957.178446,Cluster-15957.209614,Cluster-15957.102474,Cluster-15957.189188,Cluster-15957.189189,Cluster-15957.128064,Cluster-15957.128063,Cluster-11922.0,Cluster-15957.153474,Cluster-15957.170803,Cluster-15957.133984,Cluster-15957.133983,Cluster-15957.152238,Cluster-15957.142418,Cluster-15957.38742,Cluster-15957.38743,Cluster-15957.35268,Cluster-15957…	0.00227011
Biological process	response to abscisic acid	GO:0009737	6	0.000112388	1.59059	69	1559	985	35399	Cluster-15957.159773,Cluster-15957.196780,Cluster-15957.65687,Cluster-15957.80800,Cluster-15957.113962,Cluster-15957.24736,Cluster-22985.0,Cluster-15957.220064,Cluster-15957.106448,Cluster-15957.209614,Cluster-15957.102474,Cluster-15957.8773,Cluster-15957.171432,Cluster-15957.146373,Cluster-15957.146374,Cluster-15957.134358,Cluster-15957.172237,Cluster-15957.172238,Cluster-15957.183363,Cluster-15…	0.00230958
Biological process	modulation of process of another organism	GO:0035821	3	0.000113724	2.85489	17	214	985	35399	Cluster-15957.54062,Cluster-15957.54063,Cluster-15957.106376,Cluster-15957.159240,Cluster-15957.64155,Cluster-15957.64157,Cluster-15957.64158,Cluster-15957.64159,Cluster-1938.0,Cluster-15957.64162,Cluster-15957.92637,Cluster-15957.92636,Cluster-7143.0,Cluster-15957.182308,Cluster-15957.59900,Cluster-15957.59899,Cluster-15957.28780,	0.00232412
Biological process	histone H3-K4 methylation	GO:0051568	11	0.000119004	3.91405	11	101	985	35399	Cluster-15957.113962,Cluster-15957.65281,Cluster-15957.178446,Cluster-15957.167573,Cluster-15957.167572,Cluster-15957.167571,Cluster-15957.167570,Cluster-15957.167569,Cluster-15957.167568,Cluster-15957.167566,Cluster-15957.47511,	0.00241867
Biological process	I-kappaB kinase/NF-kappaB signaling	GO:0007249	7	0.000122434	4.68757	9	69	985	35399	Cluster-15957.172316,Cluster-15957.172317,Cluster-15957.172314,Cluster-15957.172310,Cluster-15957.172319,Cluster-15957.172320,Cluster-15957.20546,Cluster-5743.0,Cluster-15957.192560,	0.00247478
Biological process	myosin filament organization	GO:0031033	8	0.000124408	6.13577	7	41	985	35399	Cluster-15957.220097,Cluster-3576.0,Cluster-3576.1,Cluster-1996.0,Cluster-15957.20994,Cluster-15957.194693,Cluster-9454.0,	0.00250101
Biological process	ornithine metabolic process	GO:0006591	9	0.000125485	7.43546	6	29	985	35399	Cluster-15957.22854,Cluster-15957.22853,Cluster-15957.22852,Cluster-15957.22859,Cluster-15957.22857,Cluster-15957.22860,	0.00250902
Biological process	negative regulation of secretion	GO:0051048	7	0.000126124	4.22801	10	85	985	35399	Cluster-15957.172316,Cluster-15957.172317,Cluster-15957.172314,Cluster-15957.172310,Cluster-15957.172319,Cluster-15957.172320,Cluster-15957.87384,Cluster-15957.150439,Cluster-15957.192560,Cluster-15957.147413,	0.00250824
Biological process	gibberellic acid mediated signaling pathway	GO:0009740	8	0.00013409	3.20467	14	157	985	35399	Cluster-22985.0,Cluster-15957.209614,Cluster-15957.208713,Cluster-11922.0,Cluster-15957.119580,Cluster-15957.71309,Cluster-15848.0,Cluster-15957.75181,Cluster-15957.75182,Cluster-18050.1,Cluster-18050.2,Cluster-18050.3,Cluster-18050.4,Cluster-18050.0,	0.00265239
Biological process	male gamete generation	GO:0048232	5	0.000138013	2.27456	25	395	985	35399	Cluster-4726.0,Cluster-22985.0,Cluster-15957.209614,Cluster-15957.38023,Cluster-9102.0,Cluster-15957.154370,Cluster-15957.154366,Cluster-11922.0,Cluster-15848.0,Cluster-15957.159240,Cluster-24459.0,Cluster-32934.0,Cluster-15957.54235,Cluster-15957.156774,Cluster-15957.156777,Cluster-15957.156778,Cluster-15957.156779,Cluster-15957.134979,Cluster-15957.100832,Cluster-15957.100829,Cluster-18050.1,Cl…	0.00271547
Biological process	meiotic sister chromatid cohesion, centromeric	GO:0051754	9	0.000138715	9.45739	5	19	985	35399	Cluster-15957.113881,Cluster-15957.174791,Cluster-15957.117193,Cluster-15957.116796,Cluster-15957.116798,	0.00271485
Biological process	gibberellin mediated signaling pathway	GO:0010476	7	0.000143423	3.18439	14	158	985	35399	Cluster-22985.0,Cluster-15957.209614,Cluster-15957.208713,Cluster-11922.0,Cluster-15957.119580,Cluster-15957.71309,Cluster-15848.0,Cluster-15957.75181,Cluster-15957.75182,Cluster-18050.1,Cluster-18050.2,Cluster-18050.3,Cluster-18050.4,Cluster-18050.0,	0.00279223
Biological process	protein deneddylation	GO:0000338	9	0.000145729	5.98968	7	42	985	35399	Cluster-15957.35268,Cluster-15957.35269,Cluster-15957.178665,Cluster-15957.178664,Cluster-15957.178667,Cluster-15957.178666,Cluster-15957.178668,	0.00282226
Biological process	pattern specification process	GO:0007389	3	0.000146922	1.78895	45	904	985	35399	Cluster-15957.113538,Cluster-15957.113530,Cluster-15957.113533,Cluster-39766.0,Cluster-15957.78147,Cluster-15957.108645,Cluster-15957.178446,Cluster-15957.115386,Cluster-15957.115385,Cluster-15957.115384,Cluster-15957.189188,Cluster-15957.189189,Cluster-9102.0,Cluster-15957.102738,Cluster-15957.119580,Cluster-15957.170803,Cluster-28835.0,Cluster-28835.1,Cluster-39730.8,Cluster-15957.35268,Cluster…	0.00283055
Biological process	shoot system development	GO:0048367	5	0.000147397	1.4398	101	2521	985	35399	Cluster-15957.159788,Cluster-15957.3861,Cluster-22985.0,Cluster-15957.146838,Cluster-15957.146839,Cluster-15957.91540,Cluster-15957.108645,Cluster-15957.71486,Cluster-15957.178446,Cluster-15957.122908,Cluster-15957.209614,Cluster-15957.102474,Cluster-15957.189188,Cluster-15957.189189,Cluster-15957.169009,Cluster-15957.109397,Cluster-15957.109396,Cluster-15957.128064,Cluster-15957.128063,Cluster-1…	0.00282499
Biological process	regulation of cellular process	GO:0050794	4	0.000148342	1.15138	418	13047	985	35399	Cluster-15957.173648,Cluster-15957.172316,Cluster-15957.172317,Cluster-15957.172314,Cluster-15957.32763,Cluster-15957.172310,Cluster-15957.138878,Cluster-15957.172319,Cluster-15957.172320,Cluster-15957.90652,Cluster-15957.161619,Cluster-15957.159773,Cluster-15957.38045,Cluster-211.0,Cluster-15957.196780,Cluster-15957.109021,Cluster-8072.0,Cluster-1224.0,Cluster-15957.65687,Cluster-15957.216461,Cl…	0.00282844
Biological process	vesicle organization	GO:0016050	6	0.000168494	2.13192	28	472	985	35399	Cluster-37088.0,Cluster-15957.51038,Cluster-15957.220097,Cluster-15957.195041,Cluster-15957.195039,Cluster-15957.17536,Cluster-9102.0,Cluster-15957.89097,Cluster-15957.24565,Cluster-15957.24567,Cluster-15957.89078,Cluster-15957.89079,Cluster-15957.89089,Cluster-15957.89086,Cluster-15957.89090,Cluster-15957.181535,Cluster-15957.181539,Cluster-15957.75271,Cluster-15957.91342,Cluster-15957.119480,Cl…	0.00313196
Biological process	organic cyclic compound biosynthetic process	GO:1901362	5	0.000170264	1.23079	246	7183	985	35399	Cluster-15957.78524,Cluster-15957.32763,Cluster-15957.90652,Cluster-8072.0,Cluster-15957.65687,Cluster-15957.216461,Cluster-15957.111363,Cluster-15957.111365,Cluster-15957.168687,Cluster-15957.157545,Cluster-15957.113962,Cluster-15957.24736,Cluster-15957.3861,Cluster-15957.78147,Cluster-12338.0,Cluster-15957.108112,Cluster-15957.108110,Cluster-15957.65281,Cluster-22985.0,Cluster-21726.0,Cluster-1…	0.00314904
Biological process	SCF-dependent proteasomal ubiquitin-dependent protein catabolic process	GO:0031146	11	0.000172556	5.04394	8	57	985	35399	Cluster-15957.162924,Cluster-15957.86873,Cluster-15957.86870,Cluster-15957.70355,Cluster-15957.126681,Cluster-15957.134979,Cluster-15957.100832,Cluster-15957.100829,	0.00317555
Biological process	regulation of establishment or maintenance of cell polarity regulating cell shape	GO:2000769	8	0.000180726	8.98452	5	20	985	35399	Cluster-15957.188566,Cluster-15957.205563,Cluster-15957.178736,Cluster-15957.178739,Cluster-15957.208043,	0.00330943
Biological process	methylglyoxal catabolic process	GO:0051596	6	0.000180726	8.98452	5	20	985	35399	Cluster-15957.161619,Cluster-15957.155153,Cluster-15957.155151,Cluster-15957.155148,Cluster-15957.155149,	0.00330943
Biological process	histone methylation	GO:0016571	9	0.000186641	2.37429	22	333	985	35399	Cluster-15957.113962,Cluster-15957.65281,Cluster-15957.178446,Cluster-15957.11354,Cluster-39730.8,Cluster-15957.168034,Cluster-15957.168033,Cluster-15957.168031,Cluster-15957.168030,Cluster-15957.168025,Cluster-15957.168029,Cluster-15957.168028,Cluster-15957.168027,Cluster-15957.167573,Cluster-15957.167572,Cluster-15957.167571,Cluster-15957.167570,Cluster-15957.167569,Cluster-15957.167568,Cluster…	0.00338425
Biological process	cytoplasmic microtubule organization	GO:0031122	8	0.000196902	2.72744	17	224	985	35399	Cluster-15957.220064,Cluster-15957.8773,Cluster-31383.0,Cluster-15957.159240,Cluster-15957.90871,Cluster-15957.159945,Cluster-15957.26198,Cluster-15957.26199,Cluster-15957.26191,Cluster-15957.26189,Cluster-15957.208987,Cluster-15957.208982,Cluster-15957.208985,Cluster-15957.208984,Cluster-15957.208983,Cluster-15957.18169,Cluster-15957.18171,	0.00355288
Biological process	phospholipid transport	GO:0015914	7	0.000203558	3.99312	10	90	985	35399	Cluster-15957.89097,Cluster-15957.89078,Cluster-15957.89079,Cluster-15957.89089,Cluster-15957.89086,Cluster-15957.89090,Cluster-15957.119480,Cluster-15957.119481,Cluster-15957.119478,Cluster-15957.85795,	0.00365514
Biological process	embryonic axis specification	GO:0000578	5	0.000223063	3.94924	10	91	985	35399	Cluster-15957.115386,Cluster-15957.115385,Cluster-15957.115384,Cluster-9102.0,Cluster-15957.188504,Cluster-15957.188503,Cluster-15957.188502,Cluster-15957.70843,Cluster-15957.70844,Cluster-15957.70842,	0.00396687
Biological process	obsolete negative regulation of multi-organism process	GO:0043901	0	0.00024911	3.36919	12	128	985	35399	Cluster-15957.172316,Cluster-15957.172317,Cluster-15957.172314,Cluster-15957.172310,Cluster-15957.172319,Cluster-15957.172320,Cluster-9102.0,Cluster-2939.0,Cluster-15957.141459,Cluster-15957.141458,Cluster-15957.192560,Cluster-15957.151580,	0.00432609
Biological process	chorismate metabolic process	GO:0046417	8	0.000266129	6.53419	6	33	985	35399	Cluster-15957.89510,Cluster-15957.94238,Cluster-15957.94237,Cluster-15957.94241,Cluster-15957.94240,Cluster-15957.94243,	0.00460006
Biological process	establishment or maintenance of cell polarity regulating cell shape	GO:0071963	8	0.000266129	6.53419	6	33	985	35399	Cluster-15957.188566,Cluster-15957.205563,Cluster-15957.159945,Cluster-15957.178736,Cluster-15957.178739,Cluster-15957.208043,	0.00460006
Biological process	regulation of vesicle fusion	GO:0031338	7	0.000266797	3.86431	10	93	985	35399	Cluster-37088.0,Cluster-15957.51038,Cluster-15957.195041,Cluster-15957.195039,Cluster-15957.17536,Cluster-15957.24565,Cluster-15957.24567,Cluster-15957.15089,Cluster-15957.40819,Cluster-15957.40820,	0.0045689
Biological process	flower development	GO:0009908	7	0.000294199	1.58026	62	1410	985	35399	Cluster-15957.159788,Cluster-15957.3861,Cluster-22985.0,Cluster-15957.91540,Cluster-15957.108645,Cluster-15957.71486,Cluster-15957.178446,Cluster-15957.209614,Cluster-15957.102474,Cluster-15957.189188,Cluster-15957.189189,Cluster-15957.169009,Cluster-15957.128064,Cluster-15957.128063,Cluster-11922.0,Cluster-15957.153474,Cluster-15957.170803,Cluster-15957.133984,Cluster-15957.133983,Cluster-15957.…	0.00501494
Biological process	post-embryonic plant organ development	GO:0090696	5	0.000307099	1.90326	34	642	985	35399	Cluster-22985.0,Cluster-15957.178446,Cluster-15957.115386,Cluster-15957.115385,Cluster-15957.115384,Cluster-15957.209614,Cluster-15957.102474,Cluster-15957.205662,Cluster-11922.0,Cluster-39730.8,Cluster-15957.35268,Cluster-15957.35269,Cluster-15957.148570,Cluster-15957.167573,Cluster-15957.167572,Cluster-15957.167571,Cluster-15957.167570,Cluster-15957.188504,Cluster-15957.188503,Cluster-15957.188…	0.00521082
Biological process	attachment of spindle microtubules to kinetochore	GO:0008608	4	0.000312481	4.63717	8	62	985	35399	Cluster-15957.113881,Cluster-15957.174791,Cluster-15957.139509,Cluster-15957.134116,Cluster-15957.85802,Cluster-15957.117193,Cluster-15957.116796,Cluster-15957.116798,	0.00527793
Biological process	meiotic sister chromatid segregation	GO:0045144	8	0.000315601	6.34201	6	34	985	35399	Cluster-15957.32763,Cluster-15957.113881,Cluster-15957.174791,Cluster-15957.117193,Cluster-15957.116796,Cluster-15957.116798,	0.0053064
Biological process	leaf morphogenesis	GO:0009965	5	0.00032746	2.4562	19	278	985	35399	Cluster-15957.146838,Cluster-15957.146839,Cluster-15848.0,Cluster-15957.130801,Cluster-15957.86873,Cluster-15957.86870,Cluster-15957.78307,Cluster-15957.75243,Cluster-15957.81567,Cluster-15957.81565,Cluster-15957.81564,Cluster-15957.122626,Cluster-15957.72981,Cluster-15957.72980,Cluster-15957.72983,Cluster-15957.72982,Cluster-15957.70355,Cluster-15957.126681,Cluster-15957.81442,	0.00548088
Biological process	vitamin K biosynthetic process	GO:0042371	7	0.000344169	5.24097	7	48	985	35399	Cluster-15957.124675,Cluster-15957.27725,Cluster-15957.27724,Cluster-15957.101078,Cluster-15957.199122,Cluster-15957.213511,Cluster-15957.201920,	0.0057346
Biological process	phylloquinone biosynthetic process	GO:0042372	8	0.000344169	5.24097	7	48	985	35399	Cluster-15957.124675,Cluster-15957.27725,Cluster-15957.27724,Cluster-15957.101078,Cluster-15957.199122,Cluster-15957.213511,Cluster-15957.201920,	0.0057346
Biological process	vitamin K metabolic process	GO:0042373	6	0.000344169	5.24097	7	48	985	35399	Cluster-15957.124675,Cluster-15957.27725,Cluster-15957.27724,Cluster-15957.101078,Cluster-15957.199122,Cluster-15957.213511,Cluster-15957.201920,	0.0057346
Biological process	phylloquinone metabolic process	GO:0042374	7	0.000344169	5.24097	7	48	985	35399	Cluster-15957.124675,Cluster-15957.27725,Cluster-15957.27724,Cluster-15957.101078,Cluster-15957.199122,Cluster-15957.213511,Cluster-15957.201920,	0.0057346
Biological process	pigment accumulation	GO:0043476	4	0.000344169	5.24097	7	48	985	35399	Cluster-15957.128064,Cluster-15957.128063,Cluster-15957.133984,Cluster-15957.133983,Cluster-15957.152238,Cluster-15957.142418,Cluster-15957.148570,	0.0057346
Biological process	cellular response to gibberellin stimulus	GO:0071370	7	0.000346397	2.92519	14	172	985	35399	Cluster-22985.0,Cluster-15957.209614,Cluster-15957.208713,Cluster-11922.0,Cluster-15957.119580,Cluster-15957.71309,Cluster-15848.0,Cluster-15957.75181,Cluster-15957.75182,Cluster-18050.1,Cluster-18050.2,Cluster-18050.3,Cluster-18050.4,Cluster-18050.0,	0.00564459
Biological process	response to alcohol	GO:0097305	5	0.000357511	1.50165	74	1771	985	35399	Cluster-15957.159773,Cluster-15957.196780,Cluster-8072.0,Cluster-15957.65687,Cluster-15957.80800,Cluster-15957.113962,Cluster-15957.24736,Cluster-15957.79419,Cluster-3576.0,Cluster-3576.1,Cluster-22985.0,Cluster-15957.220064,Cluster-15957.106448,Cluster-15957.209614,Cluster-15957.102474,Cluster-15957.8773,Cluster-15957.171432,Cluster-15957.146373,Cluster-15957.146374,Cluster-15957.134358,Cluster-…	0.00580015
Biological process	attachment of spindle microtubules to kinetochore involved in meiotic chromosome segregation	GO:0051316	5	0.000365988	7.81262	5	23	985	35399	Cluster-15957.113881,Cluster-15957.174791,Cluster-15957.117193,Cluster-15957.116796,Cluster-15957.116798,	0.00591175
Biological process	monopolar spindle attachment to meiosis I kinetochore	GO:0051455	6	0.000365988	7.81262	5	23	985	35399	Cluster-15957.113881,Cluster-15957.174791,Cluster-15957.117193,Cluster-15957.116796,Cluster-15957.116798,	0.00591175
Biological process	response to radiation	GO:0009314	4	0.00036992	1.4142	97	2465	985	35399	Cluster-15957.32763,Cluster-8072.0,Cluster-15957.141195,Cluster-15957.113962,Cluster-39766.0,Cluster-15957.3861,Cluster-3576.0,Cluster-3576.1,Cluster-15957.65281,Cluster-15957.146838,Cluster-15957.146839,Cluster-15957.97621,Cluster-15957.92366,Cluster-15957.92365,Cluster-15957.49501,Cluster-15957.151425,Cluster-15957.62126,Cluster-15957.85675,Cluster-15957.85678,Cluster-28107.0,Cluster-15957.1690…	0.00592352
Biological process	multivesicular body sorting pathway	GO:0071985	6	0.000381834	4.04303	9	80	985	35399	Cluster-15957.115386,Cluster-15957.115385,Cluster-15957.115384,Cluster-15957.188504,Cluster-15957.188503,Cluster-15957.188502,Cluster-15957.70843,Cluster-15957.70844,Cluster-15957.70842,	0.00608794
Biological process	endosome transport via multivesicular body sorting pathway	GO:0032509	7	0.000381834	4.04303	9	80	985	35399	Cluster-15957.115386,Cluster-15957.115385,Cluster-15957.115384,Cluster-15957.188504,Cluster-15957.188503,Cluster-15957.188502,Cluster-15957.70843,Cluster-15957.70844,Cluster-15957.70842,	0.00608794
Biological process	regulation of photosynthesis, light reaction	GO:0042548	7	0.000389585	4.49226	8	64	985	35399	Cluster-15957.27725,Cluster-15957.27724,Cluster-15957.215419,Cluster-15957.199122,Cluster-15957.213511,Cluster-15957.201920,Cluster-15957.107369,Cluster-15957.107351,	0.00615844
Biological process	regulation of cellular carbohydrate metabolic process	GO:0010675	7	0.000408407	3.66715	10	98	985	35399	Cluster-15957.109021,Cluster-15957.111363,Cluster-15957.111365,Cluster-15957.201309,Cluster-15957.201310,Cluster-15957.8104,Cluster-15957.208713,Cluster-15957.19931,Cluster-15957.170796,Cluster-15957.170795,	0.0063209
Biological process	plant organ morphogenesis	GO:1905392	4	0.000413081	1.59414	57	1285	985	35399	Cluster-22985.0,Cluster-15957.146838,Cluster-15957.146839,Cluster-15957.108645,Cluster-15957.178446,Cluster-15957.171810,Cluster-15957.115386,Cluster-15957.115385,Cluster-15957.115384,Cluster-15957.209614,Cluster-15957.102474,Cluster-15957.131803,Cluster-15957.128064,Cluster-15957.128063,Cluster-11922.0,Cluster-15957.35268,Cluster-15957.35269,Cluster-15848.0,Cluster-15957.130801,Cluster-15957.868…	0.00636661
Biological process	pigmentation	GO:0043473	2	0.000419106	3.99312	9	81	985	35399	Cluster-9102.0,Cluster-15957.128064,Cluster-15957.128063,Cluster-15957.133984,Cluster-15957.133983,Cluster-15957.152238,Cluster-15957.142418,Cluster-15957.148570,Cluster-1266.0,	0.00643266
Biological process	actin-myosin filament sliding	GO:0033275	6	0.000433562	4.42315	8	65	985	35399	Cluster-15957.220097,Cluster-15957.188566,Cluster-15957.205563,Cluster-15957.178736,Cluster-15957.178739,Cluster-15957.20994,Cluster-15957.194693,Cluster-15957.208043,	0.00662705
Biological process	positive regulation of post-embryonic development	GO:0048582	7	0.000442676	2.28006	21	331	985	35399	Cluster-15957.159788,Cluster-21726.0,Cluster-15957.146838,Cluster-15957.146839,Cluster-15957.97621,Cluster-15957.208713,Cluster-15957.71309,Cluster-39730.8,Cluster-15957.188139,Cluster-15957.148115,Cluster-15957.148112,Cluster-15957.100495,Cluster-15957.75243,Cluster-15957.72981,Cluster-15957.72980,Cluster-15957.72983,Cluster-15957.72982,Cluster-15957.118482,Cluster-15957.84499,Cluster-15957.8449…	0.00673851
Biological process	methylglyoxal metabolic process	GO:0009438	5	0.000451765	7.4871	5	24	985	35399	Cluster-15957.161619,Cluster-15957.155153,Cluster-15957.155151,Cluster-15957.155148,Cluster-15957.155149,	0.00684868
Biological process	lactate metabolic process	GO:0006089	8	0.000451765	7.4871	5	24	985	35399	Cluster-15957.161619,Cluster-15957.155153,Cluster-15957.155151,Cluster-15957.155148,Cluster-15957.155149,	0.00684868
Biological process	glutamine metabolic process	GO:0006541	10	0.000451765	7.4871	5	24	985	35399	Cluster-15957.125663,Cluster-15957.125662,Cluster-15957.125664,Cluster-15957.125667,Cluster-15957.125668,	0.00684868
Biological process	regulation of RNA metabolic process	GO:0051252	7	0.00046442	1.25896	185	5281	985	35399	Cluster-15957.32763,Cluster-15957.90652,Cluster-211.0,Cluster-8072.0,Cluster-15957.65687,Cluster-15957.216461,Cluster-15957.168687,Cluster-15957.113962,Cluster-15957.24736,Cluster-15957.3861,Cluster-15957.78147,Cluster-12338.0,Cluster-15957.108112,Cluster-15957.108110,Cluster-15957.65281,Cluster-22985.0,Cluster-21726.0,Cluster-15957.146838,Cluster-15957.146839,Cluster-15957.180829,Cluster-15957.9…	0.00695502
Biological process	regulation of defense response to bacterium	GO:1900424	7	0.000465233	3.14786	12	137	985	35399	Cluster-15957.172316,Cluster-15957.172317,Cluster-15957.172314,Cluster-15957.172310,Cluster-15957.172319,Cluster-15957.172320,Cluster-15957.71788,Cluster-15957.71792,Cluster-15957.141459,Cluster-15957.141458,Cluster-15957.192560,Cluster-15957.118496,	0.00693909
Biological process	biological regulation	GO:0065007	2	0.000486045	1.1149	499	16085	985	35399	Cluster-15957.173648,Cluster-15957.172316,Cluster-15957.172317,Cluster-15957.172314,Cluster-15957.32763,Cluster-15957.172310,Cluster-15957.138878,Cluster-15957.172319,Cluster-15957.159788,Cluster-15957.172320,Cluster-15957.200073,Cluster-15957.200076,Cluster-15957.90652,Cluster-15957.161619,Cluster-15957.159773,Cluster-15957.38045,Cluster-211.0,Cluster-15957.196780,Cluster-15957.109021,Cluster-80…	0.00716287
Biological process	cytokinesis by cell plate formation	GO:0000911	5	0.000502005	2.95693	13	158	985	35399	Cluster-15957.115386,Cluster-15957.115385,Cluster-15957.115384,Cluster-39730.8,Cluster-15957.33075,Cluster-15957.159240,Cluster-15957.188504,Cluster-15957.188503,Cluster-15957.188502,Cluster-15957.70843,Cluster-15957.70844,Cluster-15957.70842,Cluster-15957.131106,	0.00736871
Biological process	tropism	GO:0009606	4	0.000550802	2.35456	19	290	985	35399	Cluster-15957.115386,Cluster-15957.115385,Cluster-15957.115384,Cluster-15957.103315,Cluster-15957.103316,Cluster-15957.103317,Cluster-15957.103318,Cluster-15957.103319,Cluster-15957.148570,Cluster-15957.124860,Cluster-15957.124861,Cluster-15957.188504,Cluster-15957.188503,Cluster-15957.188502,Cluster-15957.70843,Cluster-15957.70844,Cluster-15957.70842,Cluster-37924.0,Cluster-15957.107883,	0.00805303
Biological process	ketone catabolic process	GO:0042182	5	0.000551844	7.18761	5	25	985	35399	Cluster-15957.161619,Cluster-15957.155153,Cluster-15957.155151,Cluster-15957.155148,Cluster-15957.155149,	0.0080365
Biological process	cell adhesion	GO:0007155	3	0.000593152	2.28178	20	315	985	35399	Cluster-4726.0,Cluster-3576.0,Cluster-3576.1,Cluster-15957.115386,Cluster-15957.115385,Cluster-15957.115384,Cluster-2880.2,Cluster-2880.0,Cluster-2939.0,Cluster-15957.148139,Cluster-3009.0,Cluster-15957.188504,Cluster-15957.188503,Cluster-15957.188502,Cluster-15957.70843,Cluster-15957.70844,Cluster-15957.70842,Cluster-1996.0,Cluster-5743.0,Cluster-9454.0,	0.00860419
Biological process	embryonic pattern specification	GO:0009880	4	0.000620771	3.24032	11	122	985	35399	Cluster-15957.115386,Cluster-15957.115385,Cluster-15957.115384,Cluster-9102.0,Cluster-3009.0,Cluster-15957.188504,Cluster-15957.188503,Cluster-15957.188502,Cluster-15957.70843,Cluster-15957.70844,Cluster-15957.70842,	0.00896966
Biological process	reproductive shoot system development	GO:0090567	6	0.000620953	1.53455	62	1452	985	35399	Cluster-15957.159788,Cluster-15957.3861,Cluster-22985.0,Cluster-15957.91540,Cluster-15957.108645,Cluster-15957.71486,Cluster-15957.178446,Cluster-15957.209614,Cluster-15957.102474,Cluster-15957.189188,Cluster-15957.189189,Cluster-15957.169009,Cluster-15957.128064,Cluster-15957.128063,Cluster-11922.0,Cluster-15957.153474,Cluster-15957.170803,Cluster-15957.133984,Cluster-15957.133983,Cluster-15957.…	0.00893738
Biological process	regulation of reproductive process	GO:2000241	4	0.000639245	1.612	51	1137	985	35399	Cluster-15957.159788,Cluster-15957.113962,Cluster-15957.3861,Cluster-15957.97621,Cluster-15957.178446,Cluster-15957.136221,Cluster-15957.136224,Cluster-9102.0,Cluster-15957.169009,Cluster-15957.208713,Cluster-15957.11354,Cluster-15957.119580,Cluster-2939.0,Cluster-15957.133984,Cluster-15957.133983,Cluster-15957.152238,Cluster-15957.188139,Cluster-15957.142418,Cluster-15848.0,Cluster-15957.148115,…	0.009165
Biological process	positive regulation of hydrolase activity	GO:0051345	6	0.000643663	2.05126	25	438	985	35399	Cluster-8072.0,Cluster-37088.0,Cluster-15957.51038,Cluster-15957.195041,Cluster-15957.195039,Cluster-15957.66123,Cluster-15957.17536,Cluster-15957.129960,Cluster-15957.87384,Cluster-15957.132137,Cluster-15957.148951,Cluster-15957.88297,Cluster-15957.24565,Cluster-15957.24567,Cluster-15957.150439,Cluster-15957.162887,Cluster-15957.78307,Cluster-15957.39518,Cluster-15957.49338,Cluster-15957.15089,C…	0.0091927
Biological process	nucleic acid metabolic process	GO:0090304	6	0.000673553	1.15852	339	10516	985	35399	Cluster-28983.1,Cluster-28983.0,Cluster-15957.172316,Cluster-15957.172317,Cluster-15957.172314,Cluster-15957.83903,Cluster-15957.55426,Cluster-15957.78524,Cluster-15957.32763,Cluster-15957.172310,Cluster-15957.172319,Cluster-15957.172320,Cluster-15957.90652,Cluster-15957.215159,Cluster-211.0,Cluster-8072.0,Cluster-15957.65687,Cluster-15957.216461,Cluster-15957.111363,Cluster-15957.111365,Cluster-…	0.00958259
Biological process	axis specification	GO:0009798	4	0.000698013	2.44379	17	250	985	35399	Cluster-39766.0,Cluster-15957.108645,Cluster-15957.115386,Cluster-15957.115385,Cluster-15957.115384,Cluster-15957.189188,Cluster-15957.189189,Cluster-9102.0,Cluster-15957.170803,Cluster-15957.84211,Cluster-15957.188504,Cluster-15957.188503,Cluster-15957.188502,Cluster-15957.70843,Cluster-15957.70844,Cluster-15957.70842,Cluster-2081.0,	0.00985477
Biological process	glucose import	GO:0046323	11	0.000711635	3.18805	11	124	985	35399	Cluster-15957.54104,Cluster-15957.190424,Cluster-37231.1,Cluster-15957.162283,Cluster-15957.162286,Cluster-15957.162278,Cluster-15957.162271,Cluster-15957.162272,Cluster-15957.162274,Cluster-15957.162268,Cluster-15957.162269,	0.0100089
Biological process	inositol metabolic process	GO:0006020	7	0.000716649	4.65864	7	54	985	35399	Cluster-15957.80700,Cluster-15957.80694,Cluster-15957.80697,Cluster-15957.80698,Cluster-15957.80695,Cluster-15957.179079,Cluster-15957.179081,	0.0100412
Biological process	regulation of flower development	GO:0009909	7	0.000766558	1.88816	30	571	985	35399	Cluster-15957.159788,Cluster-15957.3861,Cluster-15957.178446,Cluster-15957.169009,Cluster-15957.133984,Cluster-15957.133983,Cluster-15957.152238,Cluster-15957.188139,Cluster-15957.142418,Cluster-15957.148115,Cluster-15957.148112,Cluster-15957.139649,Cluster-15957.100495,Cluster-15957.167573,Cluster-15957.167572,Cluster-15957.167571,Cluster-15957.167570,Cluster-15957.167569,Cluster-15957.167568,Cl…	0.0107
Biological process	negative regulation of cytokine production	GO:0001818	8	0.000789661	4.04936	8	71	985	35399	Cluster-15957.172316,Cluster-15957.172317,Cluster-15957.172314,Cluster-15957.172310,Cluster-15957.172319,Cluster-15957.172320,Cluster-5743.0,Cluster-15957.192560,	0.010545
Biological process	nucleic acid phosphodiester bond hydrolysis	GO:0090305	7	0.000813068	1.46236	73	1794	985	35399	Cluster-28983.1,Cluster-28983.0,Cluster-15957.55426,Cluster-15957.215159,Cluster-15957.111363,Cluster-15957.111365,Cluster-15957.45609,Cluster-15957.45608,Cluster-15957.189606,Cluster-21726.0,Cluster-15957.61689,Cluster-15957.61688,Cluster-15957.180769,Cluster-15957.138019,Cluster-2880.2,Cluster-2880.0,Cluster-15957.61691,Cluster-15957.148527,Cluster-15957.148526,Cluster-15957.148524,Cluster-1595…	0.0108185
Biological process	activation of GTPase activity	GO:0090630	8	0.00088098	3.3276	10	108	985	35399	Cluster-37088.0,Cluster-15957.51038,Cluster-15957.195041,Cluster-15957.195039,Cluster-15957.17536,Cluster-15957.24565,Cluster-15957.24567,Cluster-15957.15089,Cluster-15957.40819,Cluster-15957.40820,	0.0115558
Biological process	nuclear migration	GO:0007097	6	0.000894499	4.49226	7	56	985	35399	Cluster-15957.72397,Cluster-15957.188566,Cluster-15957.205563,Cluster-15957.159945,Cluster-15957.178736,Cluster-15957.178739,Cluster-15957.208043,	0.0116917
Biological process	regulation of carbohydrate biosynthetic process	GO:0043255	7	0.000909197	3.59381	9	90	985	35399	Cluster-15957.109021,Cluster-15957.201309,Cluster-15957.201310,Cluster-15957.8104,Cluster-15957.35268,Cluster-15957.35269,Cluster-15957.19931,Cluster-15957.170796,Cluster-15957.170795,	0.011842
Biological process	hexose transmembrane transport	GO:0008645	9	0.000988097	3.06449	11	129	985	35399	Cluster-15957.54104,Cluster-15957.190424,Cluster-37231.1,Cluster-15957.162283,Cluster-15957.162286,Cluster-15957.162278,Cluster-15957.162271,Cluster-15957.162272,Cluster-15957.162274,Cluster-15957.162268,Cluster-15957.162269,	0.0128245
Biological process	glucose transmembrane transport	GO:1904659	10	0.000988097	3.06449	11	129	985	35399	Cluster-15957.54104,Cluster-15957.190424,Cluster-37231.1,Cluster-15957.162283,Cluster-15957.162286,Cluster-15957.162278,Cluster-15957.162271,Cluster-15957.162272,Cluster-15957.162274,Cluster-15957.162268,Cluster-15957.162269,	0.0128245
Biological process	nucleus localization	GO:0051647	4	0.000995571	4.41345	7	57	985	35399	Cluster-15957.72397,Cluster-15957.188566,Cluster-15957.205563,Cluster-15957.159945,Cluster-15957.178736,Cluster-15957.178739,Cluster-15957.208043,	0.0128314
Biological process	pyrimidine nucleoside triphosphate metabolic process	GO:0009147	9	0.00101922	5.13401	6	42	985	35399	Cluster-15957.78524,Cluster-2124.0,Cluster-15957.92741,Cluster-15957.92743,Cluster-15957.92742,Cluster-15957.97900,	0.0130906
Biological process	plant organ formation	GO:1905393	4	0.00103514	1.98334	25	453	985	35399	Cluster-15957.178446,Cluster-15957.115386,Cluster-15957.115385,Cluster-15957.115384,Cluster-15957.102474,Cluster-15957.35268,Cluster-15957.35269,Cluster-15957.167573,Cluster-15957.167572,Cluster-15957.167571,Cluster-15957.167570,Cluster-15957.188504,Cluster-15957.188503,Cluster-15957.188502,Cluster-15957.167569,Cluster-15957.167568,Cluster-15957.167566,Cluster-15957.70843,Cluster-15957.70844,Clus…	0.0132491
Biological process	regulation of transcription from RNA polymerase II promoter in response to stress	GO:0043618	12	0.00103997	3.8852	8	74	985	35399	Cluster-8072.0,Cluster-15957.92366,Cluster-15957.92365,Cluster-15957.7711,Cluster-15957.148144,Cluster-15957.34173,Cluster-15957.34171,Cluster-15957.34172,	0.013265
Biological process	regulation of DNA-templated transcription in response to stress	GO:0043620	11	0.00103997	3.8852	8	74	985	35399	Cluster-8072.0,Cluster-15957.92366,Cluster-15957.92365,Cluster-15957.7711,Cluster-15957.148144,Cluster-15957.34173,Cluster-15957.34171,Cluster-15957.34172,	0.013265
Biological process	organonitrogen compound catabolic process	GO:1901565	5	0.00105114	1.40737	84	2145	985	35399	Cluster-15957.78524,Cluster-15957.162924,Cluster-8072.0,Cluster-15957.79419,Cluster-15957.14029,Cluster-15957.102474,Cluster-15957.113594,Cluster-15957.108053,Cluster-15957.131299,Cluster-15957.110396,Cluster-15957.132137,Cluster-15957.154370,Cluster-15957.154366,Cluster-30315.0,Cluster-15957.174006,Cluster-15957.119580,Cluster-15957.46405,Cluster-15957.46404,Cluster-15957.46406,Cluster-15957.464…	0.0133157
Biological process	protein alkylation	GO:0008213	7	0.00106476	2.08611	22	379	985	35399	Cluster-15957.113962,Cluster-15957.65281,Cluster-15957.178446,Cluster-15957.11354,Cluster-39730.8,Cluster-15957.168034,Cluster-15957.168033,Cluster-15957.168031,Cluster-15957.168030,Cluster-15957.168025,Cluster-15957.168029,Cluster-15957.168028,Cluster-15957.168027,Cluster-15957.167573,Cluster-15957.167572,Cluster-15957.167571,Cluster-15957.167570,Cluster-15957.167569,Cluster-15957.167568,Cluster…	0.0133965
Biological process	protein methylation	GO:0006479	8	0.00106476	2.08611	22	379	985	35399	Cluster-15957.113962,Cluster-15957.65281,Cluster-15957.178446,Cluster-15957.11354,Cluster-39730.8,Cluster-15957.168034,Cluster-15957.168033,Cluster-15957.168031,Cluster-15957.168030,Cluster-15957.168025,Cluster-15957.168029,Cluster-15957.168028,Cluster-15957.168027,Cluster-15957.167573,Cluster-15957.167572,Cluster-15957.167571,Cluster-15957.167570,Cluster-15957.167569,Cluster-15957.167568,Cluster…	0.0133965
Biological process	positive regulation of cellular response to oxidative stress	GO:1900409	8	0.00112507	6.19622	5	29	985	35399	Cluster-15957.161619,Cluster-15957.155153,Cluster-15957.155151,Cluster-15957.155148,Cluster-15957.155149,	0.0140596
Biological process	positive regulation of signal transduction	GO:0009967	7	0.00112686	1.78339	33	665	985	35399	Cluster-15957.159773,Cluster-15957.196780,Cluster-8072.0,Cluster-15957.113962,Cluster-39766.0,Cluster-22985.0,Cluster-21726.0,Cluster-15957.209614,Cluster-15957.172237,Cluster-15957.172238,Cluster-15957.172240,Cluster-15957.148951,Cluster-11922.0,Cluster-15848.0,Cluster-15957.20546,Cluster-3009.0,Cluster-15957.145774,Cluster-1266.0,Cluster-5743.0,Cluster-2081.0,Cluster-15957.26198,Cluster-15957.2…	0.0140345
Biological process	vesicle targeting, to, from or within Golgi	GO:0048199	4	0.00115029	3.47788	9	93	985	35399	Cluster-15957.115386,Cluster-15957.115385,Cluster-15957.115384,Cluster-15957.188504,Cluster-15957.188503,Cluster-15957.188502,Cluster-15957.70843,Cluster-15957.70844,Cluster-15957.70842,	0.0142782
Biological process	Golgi vesicle budding	GO:0048194	8	0.00116611	3.20876	10	112	985	35399	Cluster-15957.89097,Cluster-15957.89078,Cluster-15957.89079,Cluster-15957.89089,Cluster-15957.89086,Cluster-15957.89090,Cluster-15957.119480,Cluster-15957.119481,Cluster-15957.119478,Cluster-15957.85795,	0.0144263
Biological process	regulation of developmental process	GO:0050793	4	0.00118128	1.33463	110	2962	985	35399	Cluster-15957.32763,Cluster-15957.159788,Cluster-8072.0,Cluster-15957.80800,Cluster-15957.113962,Cluster-15957.220097,Cluster-4726.0,Cluster-15957.3861,Cluster-15957.78147,Cluster-3576.0,Cluster-3576.1,Cluster-15957.65281,Cluster-21726.0,Cluster-15957.146838,Cluster-15957.146839,Cluster-15957.97621,Cluster-15957.178446,Cluster-15957.102474,Cluster-15957.103315,Cluster-15957.103316,Cluster-15957.1…	0.0145652
Biological process	siRNA processing	GO:0030422	11	0.00119284	2.99484	11	132	985	35399	Cluster-15957.119317,Cluster-15957.106376,Cluster-15957.64155,Cluster-15957.64157,Cluster-15957.64158,Cluster-15957.64159,Cluster-15957.64162,Cluster-15957.92637,Cluster-15957.92636,Cluster-15957.106913,Cluster-15957.117218,	0.0146588
Biological process	supramolecular fiber organization	GO:0097435	5	0.00124531	1.68257	39	833	985	35399	Cluster-8072.0,Cluster-15957.220097,Cluster-3576.0,Cluster-3576.1,Cluster-15957.108587,Cluster-15957.220064,Cluster-15957.8773,Cluster-15957.103315,Cluster-15957.103316,Cluster-15957.103317,Cluster-15957.103318,Cluster-15957.103319,Cluster-31383.0,Cluster-15957.159240,Cluster-15957.90871,Cluster-15957.124860,Cluster-15957.124861,Cluster-15957.159945,Cluster-15957.131106,Cluster-1996.0,Cluster-159…	0.015253
Biological process	regulation of cytokine production	GO:0001817	7	0.00125569	2.56701	14	196	985	35399	Cluster-15957.172316,Cluster-15957.172317,Cluster-15957.172314,Cluster-15957.172310,Cluster-15957.172319,Cluster-15957.172320,Cluster-8072.0,Cluster-4274.0,Cluster-15957.217954,Cluster-1266.0,Cluster-5743.0,Cluster-15957.192560,Cluster-15957.5047,Cluster-15957.221095,	0.0153294
Biological process	monosaccharide transmembrane transport	GO:0015749	8	0.00126837	2.97232	11	133	985	35399	Cluster-15957.54104,Cluster-15957.190424,Cluster-37231.1,Cluster-15957.162283,Cluster-15957.162286,Cluster-15957.162278,Cluster-15957.162271,Cluster-15957.162272,Cluster-15957.162274,Cluster-15957.162268,Cluster-15957.162269,	0.0154333
Biological process	regulation of TOR signaling	GO:0032006	8	0.00131945	5.98968	5	30	985	35399	Cluster-15957.148951,Cluster-15957.154370,Cluster-15957.154366,Cluster-3009.0,Cluster-3792.0,	0.0160021
Biological process	regionalization	GO:0003002	4	0.00138074	1.7136	36	755	985	35399	Cluster-15957.113538,Cluster-15957.113530,Cluster-15957.113533,Cluster-39766.0,Cluster-15957.78147,Cluster-15957.108645,Cluster-15957.178446,Cluster-15957.189188,Cluster-15957.189189,Cluster-9102.0,Cluster-15957.102738,Cluster-15957.119580,Cluster-15957.170803,Cluster-28835.0,Cluster-28835.1,Cluster-39730.8,Cluster-15957.35268,Cluster-15957.35269,Cluster-15957.84211,Cluster-15957.86873,Cluster-15…	0.0165287
Biological process	fat-soluble vitamin biosynthetic process	GO:0042362	6	0.0014682	3.68596	8	78	985	35399	Cluster-15957.124675,Cluster-15957.27725,Cluster-15957.27724,Cluster-15957.101078,Cluster-15957.80695,Cluster-15957.199122,Cluster-15957.213511,Cluster-15957.201920,	0.0175189
Biological process	vesicle localization	GO:0051648	4	0.0014942	2.42825	15	222	985	35399	Cluster-15957.115386,Cluster-15957.115385,Cluster-15957.115384,Cluster-9102.0,Cluster-15957.188566,Cluster-15957.205563,Cluster-15957.188504,Cluster-15957.188503,Cluster-15957.188502,Cluster-15957.70843,Cluster-15957.70844,Cluster-15957.70842,Cluster-15957.178736,Cluster-15957.178739,Cluster-15957.208043,	0.0177718
Biological process	negative regulation of cell population proliferation	GO:0008285	6	0.00160921	2.10164	20	342	985	35399	Cluster-8072.0,Cluster-4726.0,Cluster-22985.0,Cluster-21726.0,Cluster-15957.146838,Cluster-15957.146839,Cluster-15957.209614,Cluster-11922.0,Cluster-3009.0,Cluster-15957.75243,Cluster-5743.0,Cluster-15957.72981,Cluster-15957.72980,Cluster-15957.72983,Cluster-15957.72982,Cluster-18050.1,Cluster-18050.2,Cluster-18050.3,Cluster-18050.4,Cluster-18050.0,	0.018837
Biological process	negative regulation of protein localization	GO:1903828	7	0.00161088	2.88554	11	137	985	35399	Cluster-15957.172316,Cluster-15957.172317,Cluster-15957.172314,Cluster-15957.172310,Cluster-15957.172319,Cluster-15957.172320,Cluster-15957.87384,Cluster-15957.150439,Cluster-5743.0,Cluster-15957.192560,Cluster-15957.147413,	0.018797
Biological process	dicarboxylic acid metabolic process	GO:0043648	7	0.00167906	2.25442	17	271	985	35399	Cluster-15957.89510,Cluster-15957.67182,Cluster-15957.125663,Cluster-15957.125662,Cluster-15957.125664,Cluster-15957.125667,Cluster-15957.125668,Cluster-15957.68471,Cluster-15957.68472,Cluster-15957.68470,Cluster-15957.68473,Cluster-15957.68474,Cluster-15957.94238,Cluster-15957.94237,Cluster-15957.94241,Cluster-15957.94240,Cluster-15957.94243,	0.0193484
Biological process	positive regulation of mitotic cell cycle phase transition	GO:1901992	9	0.00172923	3.59381	8	80	985	35399	Cluster-15957.35268,Cluster-15957.35269,Cluster-3009.0,Cluster-15957.178665,Cluster-15957.178664,Cluster-15957.178667,Cluster-15957.178666,Cluster-15957.178668,	0.0198647
Biological process	endosperm development	GO:0009960	5	0.00173112	3.0456	10	118	985	35399	Cluster-15957.11354,Cluster-15957.168034,Cluster-15957.168033,Cluster-15957.168031,Cluster-15957.168030,Cluster-15957.168025,Cluster-15957.168029,Cluster-15957.168028,Cluster-15957.168027,Cluster-15957.191121,	0.0198248
Biological process	cellular process involved in reproduction in multicellular organism	GO:0022412	3	0.00174254	1.83291	28	549	985	35399	Cluster-39766.0,Cluster-4726.0,Cluster-22985.0,Cluster-15957.209614,Cluster-15957.38023,Cluster-9102.0,Cluster-15957.154370,Cluster-15957.154366,Cluster-11922.0,Cluster-15848.0,Cluster-15957.159240,Cluster-22474.0,Cluster-7143.0,Cluster-2081.0,Cluster-32934.0,Cluster-15957.54235,Cluster-15957.156774,Cluster-15957.156777,Cluster-15957.156778,Cluster-15957.156779,Cluster-15957.134979,Cluster-15957.…	0.019894
Biological process	aldehyde catabolic process	GO:0046185	5	0.00178096	5.61532	5	32	985	35399	Cluster-15957.161619,Cluster-15957.155153,Cluster-15957.155151,Cluster-15957.155148,Cluster-15957.155149,	0.02027
Biological process	positive regulation of transcription initiation by RNA polymerase II	GO:0060261	13	0.00185488	4.58784	6	47	985	35399	Cluster-15957.65281,Cluster-15957.113594,Cluster-15957.108053,Cluster-15957.97551,Cluster-15957.97545,Cluster-15957.47511,	0.0210466
Biological process	carboxylic acid catabolic process	GO:0046395	7	0.00185572	2.03423	21	371	985	35399	Cluster-15957.151408,Cluster-30315.0,Cluster-15957.174006,Cluster-15957.46405,Cluster-15957.46404,Cluster-15957.46406,Cluster-15957.46403,Cluster-15957.46398,Cluster-15957.46395,Cluster-20658.0,Cluster-10500.0,Cluster-33826.4,Cluster-33826.3,Cluster-33826.2,Cluster-33826.1,Cluster-33826.0,Cluster-33826.6,Cluster-33826.5,Cluster-15117.1,Cluster-15957.143923,Cluster-15957.143925,	0.0209918
Biological process	organic acid catabolic process	GO:0016054	5	0.00185572	2.03423	21	371	985	35399	Cluster-15957.151408,Cluster-30315.0,Cluster-15957.174006,Cluster-15957.46405,Cluster-15957.46404,Cluster-15957.46406,Cluster-15957.46403,Cluster-15957.46398,Cluster-15957.46395,Cluster-20658.0,Cluster-10500.0,Cluster-33826.4,Cluster-33826.3,Cluster-33826.2,Cluster-33826.1,Cluster-33826.0,Cluster-33826.6,Cluster-33826.5,Cluster-15117.1,Cluster-15957.143923,Cluster-15957.143925,	0.0209918
Biological process	negative regulation of transport	GO:0051051	6	0.00185823	2.37476	15	227	985	35399	Cluster-15957.172316,Cluster-15957.172317,Cluster-15957.172314,Cluster-15957.172310,Cluster-15957.172319,Cluster-15957.172320,Cluster-8072.0,Cluster-39766.0,Cluster-15957.87384,Cluster-15957.197123,Cluster-15957.150439,Cluster-5743.0,Cluster-2081.0,Cluster-15957.192560,Cluster-15957.147413,	0.0208924
Biological process	fat-soluble vitamin metabolic process	GO:0006775	5	0.0018728	3.54944	8	81	985	35399	Cluster-15957.124675,Cluster-15957.27725,Cluster-15957.27724,Cluster-15957.101078,Cluster-15957.80695,Cluster-15957.199122,Cluster-15957.213511,Cluster-15957.201920,	0.0209924
Biological process	gamete generation	GO:0007276	4	0.00190406	1.80001	29	579	985	35399	Cluster-39766.0,Cluster-4726.0,Cluster-22985.0,Cluster-15957.209614,Cluster-15957.38023,Cluster-9102.0,Cluster-15957.154370,Cluster-15957.154366,Cluster-11922.0,Cluster-15848.0,Cluster-15957.159240,Cluster-22474.0,Cluster-24459.0,Cluster-7143.0,Cluster-2081.0,Cluster-32934.0,Cluster-15957.54235,Cluster-15957.156774,Cluster-15957.156777,Cluster-15957.156778,Cluster-15957.156779,Cluster-15957.13497…	0.0212784
Biological process	cytokinetic process	GO:0032506	4	0.00191535	2.45431	14	205	985	35399	Cluster-15957.115386,Cluster-15957.115385,Cluster-15957.115384,Cluster-9102.0,Cluster-39730.8,Cluster-15957.33075,Cluster-15957.159240,Cluster-15957.188504,Cluster-15957.188503,Cluster-15957.188502,Cluster-15957.70843,Cluster-15957.70844,Cluster-15957.70842,Cluster-15957.131106,	0.02134
Biological process	chromatin remodeling	GO:0006338	6	0.00196253	1.77618	30	607	985	35399	Cluster-15957.90652,Cluster-15957.119317,Cluster-15957.92366,Cluster-15957.92365,Cluster-15957.14029,Cluster-15957.211981,Cluster-15957.208714,Cluster-15957.110396,Cluster-15957.206547,Cluster-15957.80358,Cluster-15957.154370,Cluster-15957.154366,Cluster-15957.11354,Cluster-15957.148144,Cluster-15957.145050,Cluster-15957.168034,Cluster-15957.168033,Cluster-15957.168031,Cluster-15957.168030,Cluste…	0.0218
Biological process	fructose metabolic process	GO:0006000	7	0.00205146	5.44516	5	33	985	35399	Cluster-15957.115655,Cluster-15957.115654,Cluster-15957.115653,Cluster-15957.115656,Cluster-15957.106570,	0.0227196
Biological process	reproductive structure development	GO:0048608	4	0.00210105	1.27556	132	3719	985	35399	Cluster-15957.32763,Cluster-15957.159788,Cluster-15957.215159,Cluster-15957.113962,Cluster-15957.3861,Cluster-22985.0,Cluster-9832.5,Cluster-15957.91540,Cluster-15957.108645,Cluster-15957.97621,Cluster-15957.71486,Cluster-15957.178446,Cluster-15957.115386,Cluster-15957.115385,Cluster-15957.115384,Cluster-15957.122908,Cluster-15957.209614,Cluster-15957.102474,Cluster-15957.189188,Cluster-15957.189…	0.0231994
Biological process	reproductive system development	GO:0061458	5	0.00212136	1.27522	132	3720	985	35399	Cluster-15957.32763,Cluster-15957.159788,Cluster-15957.215159,Cluster-15957.113962,Cluster-15957.3861,Cluster-22985.0,Cluster-9832.5,Cluster-15957.91540,Cluster-15957.108645,Cluster-15957.97621,Cluster-15957.71486,Cluster-15957.178446,Cluster-15957.115386,Cluster-15957.115385,Cluster-15957.115384,Cluster-15957.122908,Cluster-15957.209614,Cluster-15957.102474,Cluster-15957.189188,Cluster-15957.189…	0.0233539
Biological process	response to ammonium ion	GO:0060359	5	0.00216493	3.87025	7	65	985	35399	Cluster-3576.0,Cluster-3576.1,Cluster-15957.125663,Cluster-15957.125662,Cluster-15957.125664,Cluster-15957.125667,Cluster-15957.125668,	0.0237628
Biological process	regulation of biosynthetic process	GO:0009889	5	0.00221104	1.20749	198	5893	985	35399	Cluster-15957.32763,Cluster-15957.200073,Cluster-15957.200076,Cluster-15957.90652,Cluster-15957.109021,Cluster-8072.0,Cluster-15957.65687,Cluster-15957.216461,Cluster-15957.111363,Cluster-15957.111365,Cluster-15957.168687,Cluster-15957.113962,Cluster-15957.24736,Cluster-15957.3861,Cluster-15957.78147,Cluster-12338.0,Cluster-15957.108112,Cluster-15957.108110,Cluster-15957.65281,Cluster-22985.0,Clu…	0.0241971
Biological process	obsolete covalent chromatin modification	GO:0016569	0	0.00225177	1.72417	32	667	985	35399	Cluster-15957.65687,Cluster-12338.0,Cluster-15957.65281,Cluster-15957.178446,Cluster-15957.106448,Cluster-15957.38023,Cluster-22311.0,Cluster-15957.154370,Cluster-15957.154366,Cluster-15957.11354,Cluster-38862.0,Cluster-15957.168034,Cluster-15957.168033,Cluster-15957.168031,Cluster-15957.168030,Cluster-15957.168025,Cluster-15957.168029,Cluster-15957.168028,Cluster-15957.168027,Cluster-15957.16757…	0.0242131
Biological process	macromolecule methylation	GO:0043414	6	0.00225566	1.69237	34	722	985	35399	Cluster-15957.83903,Cluster-15957.113962,Cluster-15957.130045,Cluster-15957.65281,Cluster-15957.119317,Cluster-15957.178446,Cluster-15957.211981,Cluster-15957.208714,Cluster-15957.206547,Cluster-15957.11354,Cluster-39730.8,Cluster-15957.148139,Cluster-15957.48151,Cluster-15957.168034,Cluster-15957.168033,Cluster-15957.168031,Cluster-15957.168030,Cluster-15957.88594,Cluster-15957.88592,Cluster-159…	0.0241846
Biological process	pyrimidine nucleoside triphosphate biosynthetic process	GO:0009148	10	0.00235075	5.28501	5	34	985	35399	Cluster-2124.0,Cluster-15957.92741,Cluster-15957.92743,Cluster-15957.92742,Cluster-15957.97900,	0.0245633
Biological process	cortical actin cytoskeleton organization	GO:0030866	8	0.00236466	3.81161	7	66	985	35399	Cluster-15957.220097,Cluster-9102.0,Cluster-15957.87384,Cluster-15957.150439,Cluster-15957.20994,Cluster-15957.194693,Cluster-15957.147413,	0.0246391
Biological process	cellular response to fatty acid	GO:0071398	7	0.00243357	2.12094	18	305	985	35399	Cluster-3576.0,Cluster-3576.1,Cluster-21726.0,Cluster-15957.122908,Cluster-15957.109397,Cluster-15957.109396,Cluster-15957.119580,Cluster-29713.0,Cluster-15957.159240,Cluster-15957.214053,Cluster-3009.0,Cluster-37924.0,Cluster-15957.94368,Cluster-10149.0,Cluster-15957.212187,Cluster-15957.212186,Cluster-15957.131027,Cluster-30286.0,	0.0252859
Biological process	anther development	GO:0048653	4	0.00249952	2.89823	10	124	985	35399	Cluster-22985.0,Cluster-15957.209614,Cluster-11922.0,Cluster-15957.38742,Cluster-15957.38743,Cluster-18050.1,Cluster-18050.2,Cluster-18050.3,Cluster-18050.4,Cluster-18050.0,	0.0258983
Biological process	regulation of cellular biosynthetic process	GO:0031326	6	0.00253024	1.20685	194	5777	985	35399	Cluster-15957.32763,Cluster-15957.90652,Cluster-15957.109021,Cluster-8072.0,Cluster-15957.65687,Cluster-15957.216461,Cluster-15957.111363,Cluster-15957.111365,Cluster-15957.168687,Cluster-15957.113962,Cluster-15957.24736,Cluster-15957.3861,Cluster-15957.78147,Cluster-12338.0,Cluster-15957.108112,Cluster-15957.108110,Cluster-15957.65281,Cluster-22985.0,Cluster-21726.0,Cluster-15957.146838,Cluster-…	0.0261434
Biological process	positive regulation of cell cycle phase transition	GO:1901989	8	0.00254355	3.38241	8	85	985	35399	Cluster-15957.35268,Cluster-15957.35269,Cluster-3009.0,Cluster-15957.178665,Cluster-15957.178664,Cluster-15957.178667,Cluster-15957.178666,Cluster-15957.178668,	0.0262078
Biological process	positive regulation of DNA-templated transcription initiation	GO:2000144	12	0.00255857	4.31257	6	50	985	35399	Cluster-15957.65281,Cluster-15957.113594,Cluster-15957.108053,Cluster-15957.97551,Cluster-15957.97545,Cluster-15957.47511,	0.0262893
Biological process	mitotic cytokinetic process	GO:1902410	5	0.00268911	2.45892	13	190	985	35399	Cluster-15957.115386,Cluster-15957.115385,Cluster-15957.115384,Cluster-39730.8,Cluster-15957.33075,Cluster-15957.159240,Cluster-15957.188504,Cluster-15957.188503,Cluster-15957.188502,Cluster-15957.70843,Cluster-15957.70844,Cluster-15957.70842,Cluster-15957.131106,	0.0275541
Biological process	cytokine production	GO:0001816	6	0.00272167	2.36213	14	213	985	35399	Cluster-15957.172316,Cluster-15957.172317,Cluster-15957.172314,Cluster-15957.172310,Cluster-15957.172319,Cluster-15957.172320,Cluster-8072.0,Cluster-4274.0,Cluster-15957.217954,Cluster-1266.0,Cluster-5743.0,Cluster-15957.192560,Cluster-15957.5047,Cluster-15957.221095,	0.0278107
Biological process	cellular response to dsRNA	GO:0071359	7	0.00281393	2.44605	13	191	985	35399	Cluster-15957.119317,Cluster-15957.106376,Cluster-15957.64155,Cluster-15957.64157,Cluster-15957.64158,Cluster-15957.64159,Cluster-15957.64162,Cluster-15957.92637,Cluster-15957.92636,Cluster-15957.106913,Cluster-15957.145718,Cluster-15957.145722,Cluster-15957.117218,	0.0286742
Biological process	regulation of metabolic process	GO:0019222	4	0.00298824	1.15699	276	8573	985	35399	Cluster-15957.172316,Cluster-15957.172317,Cluster-15957.172314,Cluster-15957.32763,Cluster-15957.172310,Cluster-15957.172319,Cluster-15957.172320,Cluster-15957.200073,Cluster-15957.200076,Cluster-15957.90652,Cluster-211.0,Cluster-15957.109021,Cluster-8072.0,Cluster-15957.65687,Cluster-15957.216461,Cluster-15957.111363,Cluster-15957.111365,Cluster-15957.168687,Cluster-15957.113962,Cluster-39766.0,…	0.0302008
Biological process	histone modification	GO:0016570	7	0.00305344	1.64638	35	764	985	35399	Cluster-15957.32763,Cluster-15957.65687,Cluster-15957.113962,Cluster-12338.0,Cluster-15957.65281,Cluster-15957.178446,Cluster-15957.106448,Cluster-15957.38023,Cluster-22311.0,Cluster-15957.154370,Cluster-15957.154366,Cluster-15957.11354,Cluster-39730.8,Cluster-38862.0,Cluster-15957.168034,Cluster-15957.168033,Cluster-15957.168031,Cluster-15957.168030,Cluster-15957.168025,Cluster-15957.168029,Clus…	0.0302806
Biological process	regulation of transcription initiation by RNA polymerase II	GO:0060260	12	0.00312796	4.1467	6	52	985	35399	Cluster-15957.65281,Cluster-15957.113594,Cluster-15957.108053,Cluster-15957.97551,Cluster-15957.97545,Cluster-15957.47511,	0.0309367
Biological process	meiosis II	GO:0007135	9	0.00312796	4.1467	6	52	985	35399	Cluster-15957.32763,Cluster-15957.113881,Cluster-15957.174791,Cluster-15957.117193,Cluster-15957.116796,Cluster-15957.116798,	0.0309367
Biological process	vesicle budding from membrane	GO:0006900	7	0.00313767	2.52197	12	171	985	35399	Cluster-15957.89097,Cluster-15957.89078,Cluster-15957.89079,Cluster-15957.89089,Cluster-15957.89086,Cluster-15957.89090,Cluster-15957.75271,Cluster-15957.91342,Cluster-15957.119480,Cluster-15957.119481,Cluster-15957.119478,Cluster-15957.85795,	0.0308676
Biological process	RNA phosphodiester bond hydrolysis, endonucleolytic	GO:0090502	9	0.00316321	2.24613	15	240	985	35399	Cluster-2880.2,Cluster-2880.0,Cluster-15957.58422,Cluster-15957.106376,Cluster-15957.64155,Cluster-15957.64157,Cluster-15957.64158,Cluster-15957.64159,Cluster-15957.64162,Cluster-15957.92637,Cluster-15957.92636,Cluster-15957.106913,Cluster-15957.179079,Cluster-15957.179081,Cluster-15957.117218,	0.0310364
Biological process	regulation of transcription by RNA polymerase II	GO:0006357	11	0.00328295	1.47767	53	1289	985	35399	Cluster-15957.32763,Cluster-8072.0,Cluster-15957.65687,Cluster-15957.168687,Cluster-15957.113962,Cluster-12338.0,Cluster-15957.65281,Cluster-22985.0,Cluster-21726.0,Cluster-15957.180829,Cluster-15957.69139,Cluster-15957.69138,Cluster-15957.69132,Cluster-15957.69133,Cluster-15957.69134,Cluster-15957.119317,Cluster-15957.92366,Cluster-15957.92365,Cluster-15957.69117,Cluster-15957.69118,Cluster-1595…	0.032126
Biological process	regulation of response to extracellular stimulus	GO:0032104	6	0.0033088	3.59381	7	70	985	35399	Cluster-15957.109021,Cluster-15957.113962,Cluster-15957.201309,Cluster-15957.201310,Cluster-15957.119580,Cluster-15957.200731,Cluster-15957.19931,	0.0322935
Biological process	regulation of response to nutrient levels	GO:0032107	7	0.0033088	3.59381	7	70	985	35399	Cluster-15957.109021,Cluster-15957.113962,Cluster-15957.201309,Cluster-15957.201310,Cluster-15957.119580,Cluster-15957.200731,Cluster-15957.19931,	0.0322935
Biological process	regulation of cellular component organization	GO:0051128	5	0.00333032	1.34689	85	2268	985	35399	Cluster-15957.32763,Cluster-8072.0,Cluster-37088.0,Cluster-15957.51038,Cluster-15957.186542,Cluster-15957.113962,Cluster-39766.0,Cluster-15957.220097,Cluster-4726.0,Cluster-15957.195041,Cluster-15957.78147,Cluster-15957.195039,Cluster-3576.0,Cluster-3576.1,Cluster-15957.65281,Cluster-15957.108587,Cluster-21726.0,Cluster-15957.14029,Cluster-15957.17536,Cluster-15957.103315,Cluster-15957.103316,Clu…	0.032333
Biological process	contractile vacuole localization	GO:0140027	5	0.00343856	4.8565	5	37	985	35399	Cluster-15957.188566,Cluster-15957.205563,Cluster-15957.178736,Cluster-15957.178739,Cluster-15957.208043,	0.0332964
Biological process	phenylalanyl-tRNA aminoacylation	GO:0006432	12	0.00343856	4.8565	5	37	985	35399	Cluster-15957.112997,Cluster-15957.127974,Cluster-15957.127976,Cluster-15957.119349,Cluster-15957.87152,	0.0332964
Biological process	membrane fusion	GO:0061025	6	0.00350539	2.09947	17	291	985	35399	Cluster-15957.125970,Cluster-37088.0,Cluster-15957.51038,Cluster-15957.195041,Cluster-15957.195039,Cluster-15957.157976,Cluster-15957.138058,Cluster-15957.138057,Cluster-15957.17536,Cluster-9102.0,Cluster-15957.24565,Cluster-15957.24567,Cluster-15957.181535,Cluster-15957.181539,Cluster-15957.15089,Cluster-15957.40819,Cluster-15957.40820,	0.0337667
Biological process	regulation of cell morphogenesis	GO:0022604	6	0.0035433	1.92525	21	392	985	35399	Cluster-15957.220097,Cluster-4726.0,Cluster-15957.103315,Cluster-15957.103316,Cluster-15957.103317,Cluster-15957.103318,Cluster-15957.103319,Cluster-9102.0,Cluster-15957.88297,Cluster-15957.188566,Cluster-15848.0,Cluster-15957.205563,Cluster-15957.124860,Cluster-15957.124861,Cluster-15957.159945,Cluster-15957.178736,Cluster-15957.178739,Cluster-15957.20994,Cluster-15957.194693,Cluster-15957.10788…	0.0340433
Biological process	small molecule catabolic process	GO:0044282	4	0.00359541	1.76103	27	551	985	35399	Cluster-15957.161619,Cluster-15957.151408,Cluster-30315.0,Cluster-15957.174006,Cluster-15957.46405,Cluster-15957.46404,Cluster-15957.46406,Cluster-15957.46403,Cluster-15957.46398,Cluster-15957.46395,Cluster-3002.0,Cluster-20658.0,Cluster-15957.155153,Cluster-15957.155151,Cluster-15957.155148,Cluster-15957.155149,Cluster-10500.0,Cluster-33826.4,Cluster-33826.3,Cluster-33826.2,Cluster-33826.1,Clust…	0.0344544
Biological process	cellular response to nitrogen compound	GO:1901699	5	0.00361371	1.70323	30	633	985	35399	Cluster-4726.0,Cluster-15957.155335,Cluster-3576.0,Cluster-3576.1,Cluster-15957.119317,Cluster-15957.148951,Cluster-15957.154370,Cluster-15957.154366,Cluster-15957.106376,Cluster-29713.0,Cluster-15957.200731,Cluster-15957.64155,Cluster-15957.64157,Cluster-15957.64158,Cluster-15957.64159,Cluster-15957.214053,Cluster-3009.0,Cluster-15957.64162,Cluster-15957.92637,Cluster-15957.92636,Cluster-37924.0…	0.0345403
Biological process	regulation of multicellular organismal process	GO:0051239	4	0.00365404	1.31349	97	2654	985	35399	Cluster-15957.172316,Cluster-15957.172317,Cluster-15957.172314,Cluster-15957.32763,Cluster-15957.172310,Cluster-15957.172319,Cluster-15957.159788,Cluster-15957.172320,Cluster-8072.0,Cluster-15957.80800,Cluster-15957.113962,Cluster-39766.0,Cluster-4726.0,Cluster-15957.3861,Cluster-15957.78147,Cluster-3576.0,Cluster-3576.1,Cluster-15957.65281,Cluster-21726.0,Cluster-15957.146838,Cluster-15957.14683…	0.0348358
Biological process	meiosis II cell cycle process	GO:0061983	5	0.00378684	3.99312	6	54	985	35399	Cluster-15957.32763,Cluster-15957.113881,Cluster-15957.174791,Cluster-15957.117193,Cluster-15957.116796,Cluster-15957.116798,	0.0360091
Biological process	photoperiodism	GO:0009648	6	0.00400708	1.9792	19	345	985	35399	Cluster-15957.113962,Cluster-15957.97621,Cluster-15957.208713,Cluster-15957.11354,Cluster-15957.71309,Cluster-15957.168034,Cluster-15957.168033,Cluster-15957.168031,Cluster-15957.168030,Cluster-15957.132090,Cluster-15957.168025,Cluster-15957.168029,Cluster-15957.168028,Cluster-15957.168027,Cluster-15957.98347,Cluster-15957.106080,Cluster-15957.131014,Cluster-15957.131027,Cluster-15957.191121,	0.0378117
Biological process	regulation of cellular macromolecule biosynthetic process	GO:2000112	7	0.00412142	1.20144	183	5474	985	35399	Cluster-15957.32763,Cluster-15957.90652,Cluster-8072.0,Cluster-15957.65687,Cluster-15957.216461,Cluster-15957.168687,Cluster-15957.113962,Cluster-15957.24736,Cluster-15957.3861,Cluster-15957.78147,Cluster-12338.0,Cluster-15957.108112,Cluster-15957.108110,Cluster-15957.65281,Cluster-22985.0,Cluster-21726.0,Cluster-15957.146838,Cluster-15957.146839,Cluster-15957.180829,Cluster-15957.91540,Cluster-1…	0.0387917
Biological process	pyrimidine ribonucleoside metabolic process	GO:0046131	9	0.00412859	2.88788	9	112	985	35399	Cluster-15957.210256,Cluster-15957.92741,Cluster-15957.92743,Cluster-15957.92742,Cluster-16413.0,Cluster-15957.1832,Cluster-15957.97900,Cluster-36550.1,Cluster-36550.2,	0.0387605
Biological process	arginine biosynthetic process	GO:0006526	11	0.00415237	3.92052	6	55	985	35399	Cluster-15957.22854,Cluster-15957.22853,Cluster-15957.22852,Cluster-15957.22859,Cluster-15957.22857,Cluster-15957.22860,	0.0388851
Biological process	Golgi vesicle transport	GO:0048193	6	0.004455	1.73273	27	560	985	35399	Cluster-15957.157976,Cluster-15957.115386,Cluster-15957.115385,Cluster-15957.115384,Cluster-9102.0,Cluster-15957.87384,Cluster-15957.89097,Cluster-15957.89078,Cluster-15957.89079,Cluster-15957.89089,Cluster-15957.89086,Cluster-15957.89090,Cluster-15957.181535,Cluster-15957.181539,Cluster-15957.150439,Cluster-15957.20546,Cluster-15957.188504,Cluster-15957.188503,Cluster-15957.188502,Cluster-15957.…	0.0416137
Biological process	chromosome organization	GO:0051276	6	0.00449103	1.33951	82	2200	985	35399	Cluster-15957.32763,Cluster-15957.90652,Cluster-8072.0,Cluster-15957.65687,Cluster-15957.157545,Cluster-15957.113962,Cluster-12338.0,Cluster-15957.65281,Cluster-15957.119317,Cluster-15957.92366,Cluster-15957.178446,Cluster-15957.92365,Cluster-15957.106448,Cluster-15957.14029,Cluster-15957.211981,Cluster-15957.38023,Cluster-15957.136221,Cluster-15957.136224,Cluster-15957.136227,Cluster-15957.79738…	0.040917
Biological process	embryonic meristem initiation	GO:0090421	4	0.00451619	3.39955	7	74	985	35399	Cluster-15957.131803,Cluster-15957.130801,Cluster-15957.107953,Cluster-15957.170284,Cluster-15957.170285,Cluster-15957.170289,Cluster-15957.170286,	0.0410452
Biological process	phospholipid catabolic process	GO:0009395	7	0.00454331	3.85051	6	56	985	35399	Cluster-15957.54062,Cluster-15957.54063,Cluster-15957.182308,Cluster-15957.59900,Cluster-15957.59899,Cluster-15957.28780,	0.0411905
Biological process	vesicle targeting	GO:0006903	3	0.00463871	2.83722	9	114	985	35399	Cluster-15957.115386,Cluster-15957.115385,Cluster-15957.115384,Cluster-15957.188504,Cluster-15957.188503,Cluster-15957.188502,Cluster-15957.70843,Cluster-15957.70844,Cluster-15957.70842,	0.0419526
Biological process	cellular component organization	GO:0016043	4	0.00471449	1.13979	296	9333	985	35399	Cluster-15957.32763,Cluster-15957.109064,Cluster-15957.90652,Cluster-15957.38045,Cluster-15957.182148,Cluster-15957.182145,Cluster-211.0,Cluster-15957.109021,Cluster-8072.0,Cluster-15957.65687,Cluster-15957.42566,Cluster-15957.125970,Cluster-37088.0,Cluster-15957.51038,Cluster-15957.42572,Cluster-15957.42571,Cluster-15957.42570,Cluster-15957.157545,Cluster-15957.120256,Cluster-15957.186542,Cluste…	0.0425339
Biological process	lipid catabolic process	GO:0016042	5	0.00481105	1.94537	19	351	985	35399	Cluster-15957.154370,Cluster-15957.54062,Cluster-15957.54063,Cluster-15957.154366,Cluster-30315.0,Cluster-15957.174006,Cluster-3009.0,Cluster-15957.182308,Cluster-15957.59900,Cluster-33826.4,Cluster-33826.3,Cluster-33826.2,Cluster-33826.1,Cluster-33826.0,Cluster-33826.6,Cluster-33826.5,Cluster-15117.1,Cluster-15957.59899,Cluster-15957.28780,	0.0431943
Biological process	regulation of secondary metabolite biosynthetic process	GO:1900376	6	0.00484758	4.49226	5	40	985	35399	Cluster-15957.109021,Cluster-15957.201309,Cluster-15957.201310,Cluster-15957.8104,Cluster-15957.19931,	0.0434169
Biological process	DNA demethylation	GO:0080111	10	0.0049607	3.78295	6	57	985	35399	Cluster-15957.211981,Cluster-15957.208714,Cluster-15957.206547,Cluster-15957.177958,Cluster-15957.177347,Cluster-15957.33737,	0.0443227
Biological process	post-transcriptional gene silencing by RNA	GO:0035194	9	0.00504757	2.07585	16	277	985	35399	Cluster-15957.119317,Cluster-15957.112117,Cluster-15957.106376,Cluster-15957.64155,Cluster-15957.64157,Cluster-15957.64158,Cluster-15957.64159,Cluster-15957.64162,Cluster-15957.92637,Cluster-15957.92636,Cluster-15957.129785,Cluster-15957.106913,Cluster-15957.145718,Cluster-15957.145722,Cluster-15957.117218,Cluster-15957.116324,	0.0446674
Biological process	regulation of seed development	GO:0080050	7	0.00508962	2.48628	11	159	985	35399	Cluster-15957.11354,Cluster-15957.119580,Cluster-15957.168034,Cluster-15957.168033,Cluster-15957.168031,Cluster-15957.168030,Cluster-15957.168025,Cluster-15957.168029,Cluster-15957.168028,Cluster-15957.168027,Cluster-15957.191121,	0.044932
Biological process	photoperiodism, flowering	GO:0048573	7	0.00535352	1.96622	18	329	985	35399	Cluster-15957.113962,Cluster-15957.97621,Cluster-15957.208713,Cluster-15957.11354,Cluster-15957.71309,Cluster-15957.168034,Cluster-15957.168033,Cluster-15957.168031,Cluster-15957.168030,Cluster-15957.132090,Cluster-15957.168025,Cluster-15957.168029,Cluster-15957.168028,Cluster-15957.168027,Cluster-15957.98347,Cluster-15957.106080,Cluster-15957.131014,Cluster-15957.191121,	0.0471492
Biological process	respiratory electron transport chain	GO:0022904	6	0.00536558	2.60421	10	138	985	35399	Cluster-30315.0,Cluster-182.0,Cluster-15957.174006,Cluster-33826.4,Cluster-33826.3,Cluster-33826.2,Cluster-33826.1,Cluster-33826.0,Cluster-33826.6,Cluster-33826.5,	0.0471432
Biological process	plant organ development	GO:0099402	4	0.00539153	1.27349	109	3076	985	35399	Cluster-15957.42566,Cluster-15957.42572,Cluster-15957.42571,Cluster-15957.42570,Cluster-22985.0,Cluster-15957.146838,Cluster-15957.146839,Cluster-15957.108645,Cluster-15957.178446,Cluster-15957.171810,Cluster-15957.115386,Cluster-15957.115385,Cluster-15957.115384,Cluster-15957.122908,Cluster-15957.209614,Cluster-15957.102474,Cluster-15957.189188,Cluster-15957.189189,Cluster-15957.131803,Cluster-1…	0.0472589
Biological process	positive regulation of response to oxidative stress	GO:1902884	7	0.00539663	4.38269	5	41	985	35399	Cluster-15957.161619,Cluster-15957.155153,Cluster-15957.155151,Cluster-15957.155148,Cluster-15957.155149,	0.0471918
Biological process	centromeric sister chromatid cohesion	GO:0070601	8	0.00539663	4.38269	5	41	985	35399	Cluster-15957.113881,Cluster-15957.174791,Cluster-15957.117193,Cluster-15957.116796,Cluster-15957.116798,	0.0471918
Biological process	cellular response to acid chemical	GO:0071229	5	0.00557485	1.49742	44	1056	985	35399	Cluster-15957.196780,Cluster-15957.155335,Cluster-15957.78147,Cluster-3576.0,Cluster-3576.1,Cluster-22985.0,Cluster-21726.0,Cluster-15957.122908,Cluster-15957.209614,Cluster-15957.134358,Cluster-15957.172237,Cluster-15957.172238,Cluster-15957.172240,Cluster-15957.208713,Cluster-15957.109397,Cluster-15957.109396,Cluster-15957.148951,Cluster-15957.154370,Cluster-15957.154366,Cluster-11922.0,Cluster…	0.0485209
Biological process	regulation of G2/M transition of mitotic cell cycle	GO:0010389	9	0.00564132	2.58547	10	139	985	35399	Cluster-39766.0,Cluster-15957.35268,Cluster-15957.35269,Cluster-3009.0,Cluster-15957.178665,Cluster-15957.178664,Cluster-15957.178667,Cluster-15957.178666,Cluster-15957.178668,Cluster-2081.0,	0.0489842
Biological process	regulation of response to alcohol	GO:1901419	5	0.00586516	1.94845	18	332	985	35399	Cluster-15957.159773,Cluster-15957.196780,Cluster-22985.0,Cluster-15957.209614,Cluster-15957.172237,Cluster-15957.172238,Cluster-15957.172240,Cluster-11922.0,Cluster-15848.0,Cluster-15957.145774,Cluster-15957.184026,Cluster-15957.151580,Cluster-15957.104346,Cluster-18050.1,Cluster-18050.2,Cluster-18050.3,Cluster-18050.4,Cluster-18050.0,	0.0508085
Biological process	regulation of abscisic acid-activated signaling pathway	GO:0009787	7	0.00586516	1.94845	18	332	985	35399	Cluster-15957.159773,Cluster-15957.196780,Cluster-22985.0,Cluster-15957.209614,Cluster-15957.172237,Cluster-15957.172238,Cluster-15957.172240,Cluster-11922.0,Cluster-15848.0,Cluster-15957.145774,Cluster-15957.184026,Cluster-15957.151580,Cluster-15957.104346,Cluster-18050.1,Cluster-18050.2,Cluster-18050.3,Cluster-18050.4,Cluster-18050.0,	0.0508085
Biological process	regulation of cellular response to alcohol	GO:1905957	6	0.00586516	1.94845	18	332	985	35399	Cluster-15957.159773,Cluster-15957.196780,Cluster-22985.0,Cluster-15957.209614,Cluster-15957.172237,Cluster-15957.172238,Cluster-15957.172240,Cluster-11922.0,Cluster-15848.0,Cluster-15957.145774,Cluster-15957.184026,Cluster-15957.151580,Cluster-15957.104346,Cluster-18050.1,Cluster-18050.2,Cluster-18050.3,Cluster-18050.4,Cluster-18050.0,	0.0508085
Biological process	chlorophyll metabolic process	GO:0015994	7	0.00586731	2.33112	12	185	985	35399	Cluster-15957.111363,Cluster-15957.111365,Cluster-15957.131299,Cluster-15957.131300,Cluster-15957.95353,Cluster-15957.95351,Cluster-15957.95350,Cluster-15957.95354,Cluster-15957.95348,Cluster-15957.95347,Cluster-15957.95346,Cluster-15957.172467,	0.0504725
Biological process	arginine metabolic process	GO:0006525	10	0.00587886	3.65472	6	59	985	35399	Cluster-15957.22854,Cluster-15957.22853,Cluster-15957.22852,Cluster-15957.22859,Cluster-15957.22857,Cluster-15957.22860,	0.0504545
Biological process	carbohydrate phosphorylation	GO:0046835	7	0.005928	2.56701	10	140	985	35399	Cluster-15957.115655,Cluster-15957.115654,Cluster-15957.115653,Cluster-15957.115656,Cluster-15957.76917,Cluster-15957.76912,Cluster-15957.76910,Cluster-15957.137662,Cluster-15957.99103,Cluster-15957.106570,	0.0507585
Biological process	regulation of macromolecule metabolic process	GO:0060255	5	0.00596044	1.15263	251	7826	985	35399	Cluster-15957.172316,Cluster-15957.172317,Cluster-15957.172314,Cluster-15957.32763,Cluster-15957.172310,Cluster-15957.172319,Cluster-15957.172320,Cluster-15957.200073,Cluster-15957.200076,Cluster-15957.90652,Cluster-211.0,Cluster-8072.0,Cluster-15957.65687,Cluster-15957.216461,Cluster-15957.168687,Cluster-15957.113962,Cluster-39766.0,Cluster-15957.24736,Cluster-15957.3861,Cluster-15957.78147,Clus…	0.0509184
Biological process	positive gravitropism	GO:0009958	6	0.00612907	2.71801	9	119	985	35399	Cluster-15957.103315,Cluster-15957.103316,Cluster-15957.103317,Cluster-15957.103318,Cluster-15957.103319,Cluster-15957.148570,Cluster-15957.124860,Cluster-15957.124861,Cluster-15957.107883,	0.0522383
Biological process	positive regulation of signaling	GO:0023056	5	0.00620776	1.59617	33	743	985	35399	Cluster-15957.159773,Cluster-15957.196780,Cluster-8072.0,Cluster-15957.113962,Cluster-39766.0,Cluster-22985.0,Cluster-21726.0,Cluster-15957.209614,Cluster-15957.172237,Cluster-15957.172238,Cluster-15957.172240,Cluster-15957.148951,Cluster-11922.0,Cluster-15848.0,Cluster-15957.20546,Cluster-3009.0,Cluster-15957.145774,Cluster-1266.0,Cluster-5743.0,Cluster-2081.0,Cluster-15957.26198,Cluster-15957.2…	0.0527873
Biological process	eye development	GO:0001654	6	0.00646691	2.69536	9	120	985	35399	Cluster-15957.32763,Cluster-4726.0,Cluster-3576.0,Cluster-3576.1,Cluster-9102.0,Cluster-22474.0,Cluster-3009.0,Cluster-1266.0,Cluster-7143.0,	0.05449
Biological process	visual system development	GO:0150063	6	0.00646691	2.69536	9	120	985	35399	Cluster-15957.32763,Cluster-4726.0,Cluster-3576.0,Cluster-3576.1,Cluster-9102.0,Cluster-22474.0,Cluster-3009.0,Cluster-1266.0,Cluster-7143.0,	0.05449
Biological process	regulation of macromolecule biosynthetic process	GO:0010556	6	0.00649251	1.1866	185	5603	985	35399	Cluster-15957.32763,Cluster-15957.200073,Cluster-15957.200076,Cluster-15957.90652,Cluster-8072.0,Cluster-15957.65687,Cluster-15957.216461,Cluster-15957.168687,Cluster-15957.113962,Cluster-15957.24736,Cluster-15957.3861,Cluster-15957.78147,Cluster-12338.0,Cluster-15957.108112,Cluster-15957.108110,Cluster-15957.65281,Cluster-22985.0,Cluster-21726.0,Cluster-15957.146838,Cluster-15957.146839,Cluster-…	0.0544576
Biological process	vacuole organization	GO:0007033	6	0.00680601	1.91954	18	337	985	35399	Cluster-15957.42566,Cluster-15957.42572,Cluster-15957.42571,Cluster-15957.42570,Cluster-15957.220097,Cluster-22985.0,Cluster-15957.209614,Cluster-15957.54427,Cluster-11922.0,Cluster-15848.0,Cluster-15957.28486,Cluster-15957.20994,Cluster-15957.194693,Cluster-18050.1,Cluster-18050.2,Cluster-18050.3,Cluster-18050.4,Cluster-18050.0,	0.056958
Biological process	response to dsRNA	GO:0043331	6	0.0069917	2.1934	13	213	985	35399	Cluster-15957.119317,Cluster-15957.106376,Cluster-15957.64155,Cluster-15957.64157,Cluster-15957.64158,Cluster-15957.64159,Cluster-15957.64162,Cluster-15957.92637,Cluster-15957.92636,Cluster-15957.106913,Cluster-15957.145718,Cluster-15957.145722,Cluster-15957.117218,	0.0583799
Biological process	protein modification by small protein removal	GO:0070646	8	0.0069917	2.1934	13	213	985	35399	Cluster-15957.35268,Cluster-15957.35269,Cluster-15957.178665,Cluster-15957.178664,Cluster-15957.178667,Cluster-15957.178666,Cluster-15957.178668,Cluster-15957.106596,Cluster-15957.92058,Cluster-15957.84499,Cluster-15957.84494,Cluster-15957.84495,Cluster-15957.92061,	0.0583799
Biological process	regulation of multicellular organismal development	GO:2000026	5	0.00708126	1.315	82	2241	985	35399	Cluster-15957.32763,Cluster-15957.159788,Cluster-8072.0,Cluster-15957.80800,Cluster-15957.113962,Cluster-4726.0,Cluster-15957.3861,Cluster-15957.78147,Cluster-3576.0,Cluster-3576.1,Cluster-15957.65281,Cluster-21726.0,Cluster-15957.146838,Cluster-15957.146839,Cluster-15957.97621,Cluster-15957.178446,Cluster-15957.102474,Cluster-9102.0,Cluster-15957.169009,Cluster-15957.205662,Cluster-15957.208713,…	0.0588619
Biological process	carboxylic acid biosynthetic process	GO:0046394	7	0.00718777	1.39923	57	1464	985	35399	Cluster-15957.161619,Cluster-15957.174953,Cluster-15957.22854,Cluster-15957.22853,Cluster-15957.22852,Cluster-15957.22859,Cluster-15957.205662,Cluster-15957.22857,Cluster-15957.89510,Cluster-15957.22860,Cluster-15957.13915,Cluster-15957.182806,Cluster-15957.182805,Cluster-15957.182804,Cluster-15957.182810,Cluster-15957.182812,Cluster-3002.0,Cluster-15957.35268,Cluster-15957.35269,Cluster-15957.11…	0.0593473
Biological process	small regulatory ncRNA processing	GO:0070918	10	0.00726024	2.18315	13	214	985	35399	Cluster-15957.119317,Cluster-15957.106376,Cluster-15957.64155,Cluster-15957.64157,Cluster-15957.64158,Cluster-15957.64159,Cluster-15957.64162,Cluster-15957.92637,Cluster-15957.92636,Cluster-15957.106913,Cluster-15957.145718,Cluster-15957.145722,Cluster-15957.117218,	0.0598121
Biological process	inositol phosphate biosynthetic process	GO:0032958	8	0.00730531	4.08387	5	44	985	35399	Cluster-15957.80700,Cluster-15957.80694,Cluster-15957.80697,Cluster-15957.80698,Cluster-15957.80695,	0.0600497
Biological process	response to auxin	GO:0009733	6	0.00733976	1.48856	42	1014	985	35399	Cluster-15957.141195,Cluster-15957.24736,Cluster-15957.91540,Cluster-15957.71486,Cluster-15957.122908,Cluster-15957.102474,Cluster-15957.103315,Cluster-15957.103316,Cluster-15957.103317,Cluster-15957.103318,Cluster-15957.103319,Cluster-15957.109397,Cluster-15957.109396,Cluster-15957.137818,Cluster-39730.8,Cluster-21700.1,Cluster-15957.35268,Cluster-15957.35269,Cluster-15957.184605,Cluster-15957.1…	0.0583866
Biological process	obsolete cofactor catabolic process	GO:0051187	0	0.00753554	2.47849	10	145	985	35399	Cluster-15957.131299,Cluster-15957.131300,Cluster-15957.95353,Cluster-15957.95351,Cluster-15957.95350,Cluster-15957.95354,Cluster-15957.95348,Cluster-15957.95347,Cluster-15957.95346,Cluster-15957.172467,	0.0598154
Biological process	regulation of photoperiodism, flowering	GO:2000028	5	0.00753688	2.173	13	215	985	35399	Cluster-15957.113962,Cluster-15957.97621,Cluster-15957.208713,Cluster-15957.11354,Cluster-15957.168034,Cluster-15957.168033,Cluster-15957.168031,Cluster-15957.168030,Cluster-15957.168025,Cluster-15957.168029,Cluster-15957.168028,Cluster-15957.168027,Cluster-15957.191121,	0.0596979
Biological process	sensory system development	GO:0048880	5	0.00756664	2.62961	9	123	985	35399	Cluster-15957.32763,Cluster-4726.0,Cluster-3576.0,Cluster-3576.1,Cluster-9102.0,Cluster-22474.0,Cluster-3009.0,Cluster-1266.0,Cluster-7143.0,	0.0598055
Biological process	negative regulation of gene expression	GO:0010629	7	0.00768488	1.31303	81	2217	985	35399	Cluster-15957.172316,Cluster-15957.172317,Cluster-15957.172314,Cluster-15957.32763,Cluster-15957.172310,Cluster-15957.172319,Cluster-15957.172320,Cluster-15957.90652,Cluster-8072.0,Cluster-15957.65687,Cluster-15957.113962,Cluster-15957.78147,Cluster-12338.0,Cluster-21726.0,Cluster-15957.119317,Cluster-15957.106448,Cluster-15957.14029,Cluster-2880.2,Cluster-2880.0,Cluster-15957.211981,Cluster-1595…	0.0604817
Biological process	morphogenesis of an epithelium	GO:0002009	5	0.00776394	2.03423	15	265	985	35399	Cluster-3576.0,Cluster-3576.1,Cluster-15957.115386,Cluster-15957.115385,Cluster-15957.115384,Cluster-9102.0,Cluster-15957.188504,Cluster-15957.188503,Cluster-15957.188502,Cluster-15957.70843,Cluster-15957.70844,Cluster-15957.70842,Cluster-1266.0,Cluster-1996.0,Cluster-9454.0,	0.0609741
Biological process	GPI anchor metabolic process	GO:0006505	9	0.00789191	3.06788	7	82	985	35399	Cluster-15957.215876,Cluster-15957.215885,Cluster-15957.215886,Cluster-15957.215888,Cluster-15957.215880,Cluster-15957.215881,Cluster-15957.215883,	0.0618478
Biological process	GPI anchor biosynthetic process	GO:0006506	10	0.00789191	3.06788	7	82	985	35399	Cluster-15957.215876,Cluster-15957.215885,Cluster-15957.215886,Cluster-15957.215888,Cluster-15957.215880,Cluster-15957.215881,Cluster-15957.215883,	0.0618478
Biological process	pyrimidine nucleoside metabolic process	GO:0006213	8	0.00837537	2.58754	9	125	985	35399	Cluster-15957.210256,Cluster-15957.92741,Cluster-15957.92743,Cluster-15957.92742,Cluster-16413.0,Cluster-15957.1832,Cluster-15957.97900,Cluster-36550.1,Cluster-36550.2,	0.0648127
Biological process	regulation of organelle organization	GO:0033043	6	0.0084454	1.39689	55	1415	985	35399	Cluster-15957.32763,Cluster-8072.0,Cluster-37088.0,Cluster-15957.51038,Cluster-15957.113962,Cluster-39766.0,Cluster-15957.220097,Cluster-15957.195041,Cluster-15957.195039,Cluster-3576.0,Cluster-3576.1,Cluster-15957.65281,Cluster-15957.108587,Cluster-15957.14029,Cluster-15957.17536,Cluster-15957.103315,Cluster-15957.103316,Cluster-15957.103317,Cluster-15957.211981,Cluster-15957.103318,Cluster-1595…	0.0652183
Biological process	positive regulation of RNA biosynthetic process	GO:1902680	9	0.00857943	1.37774	59	1539	985	35399	Cluster-15957.113962,Cluster-15957.65281,Cluster-22985.0,Cluster-21726.0,Cluster-15957.146838,Cluster-15957.146839,Cluster-15957.180829,Cluster-15957.69139,Cluster-15957.69138,Cluster-15957.69132,Cluster-15957.69133,Cluster-15957.69134,Cluster-15957.97621,Cluster-15957.69117,Cluster-15957.69118,Cluster-15957.69116,Cluster-15957.162562,Cluster-15957.209614,Cluster-15957.169176,Cluster-15957.169175…	0.0661152
Biological process	positive regulation of nucleic acid-templated transcription	GO:1903508	10	0.00857943	1.37774	59	1539	985	35399	Cluster-15957.113962,Cluster-15957.65281,Cluster-22985.0,Cluster-21726.0,Cluster-15957.146838,Cluster-15957.146839,Cluster-15957.180829,Cluster-15957.69139,Cluster-15957.69138,Cluster-15957.69132,Cluster-15957.69133,Cluster-15957.69134,Cluster-15957.97621,Cluster-15957.69117,Cluster-15957.69118,Cluster-15957.69116,Cluster-15957.162562,Cluster-15957.209614,Cluster-15957.169176,Cluster-15957.169175…	0.0661152
Biological process	developmental process involved in reproduction	GO:0003006	3	0.00858021	1.20158	154	4606	985	35399	Cluster-15957.32763,Cluster-15957.109064,Cluster-15957.159788,Cluster-15957.215159,Cluster-15957.113962,Cluster-39766.0,Cluster-4726.0,Cluster-15957.3861,Cluster-22985.0,Cluster-9832.5,Cluster-15957.91540,Cluster-15957.108645,Cluster-15957.97621,Cluster-15957.71486,Cluster-15957.178446,Cluster-15957.115386,Cluster-15957.115385,Cluster-15957.115384,Cluster-15957.122908,Cluster-15957.209614,Cluster…	0.0658469
Biological process	DNA dealkylation	GO:0035510	9	0.00870817	3.36919	6	64	985	35399	Cluster-15957.211981,Cluster-15957.208714,Cluster-15957.206547,Cluster-15957.177958,Cluster-15957.177347,Cluster-15957.33737,	0.0666906
Biological process	protein catabolic process	GO:0030163	6	0.00871976	1.35695	64	1695	985	35399	Cluster-15957.162924,Cluster-8072.0,Cluster-15957.14029,Cluster-15957.102474,Cluster-15957.113594,Cluster-15957.108053,Cluster-15957.131299,Cluster-15957.110396,Cluster-15957.132137,Cluster-15957.154370,Cluster-15957.154366,Cluster-15957.119580,Cluster-15957.210579,Cluster-15957.131300,Cluster-15957.7711,Cluster-15957.115259,Cluster-15957.35268,Cluster-15957.35269,Cluster-15957.97551,Cluster-1595…	0.0666413
Biological process	organic acid biosynthetic process	GO:0016053	5	0.00897703	1.38317	57	1481	985	35399	Cluster-15957.161619,Cluster-15957.174953,Cluster-15957.22854,Cluster-15957.22853,Cluster-15957.22852,Cluster-15957.22859,Cluster-15957.205662,Cluster-15957.22857,Cluster-15957.89510,Cluster-15957.22860,Cluster-15957.13915,Cluster-15957.182806,Cluster-15957.182805,Cluster-15957.182804,Cluster-15957.182810,Cluster-15957.182812,Cluster-3002.0,Cluster-15957.35268,Cluster-15957.35269,Cluster-15957.11…	0.068466
Biological process	pyrimidine-containing compound biosynthetic process	GO:0072528	6	0.00900669	2.29837	11	172	985	35399	Cluster-15957.78524,Cluster-15957.210256,Cluster-2124.0,Cluster-15957.92741,Cluster-15957.92743,Cluster-15957.92742,Cluster-16413.0,Cluster-15957.1832,Cluster-15957.97900,Cluster-36550.1,Cluster-36550.2,	0.0685509
Biological process	positive regulation of cell communication	GO:0010647	6	0.00902638	1.55433	33	763	985	35399	Cluster-15957.159773,Cluster-15957.196780,Cluster-8072.0,Cluster-15957.113962,Cluster-39766.0,Cluster-22985.0,Cluster-21726.0,Cluster-15957.209614,Cluster-15957.172237,Cluster-15957.172238,Cluster-15957.172240,Cluster-15957.148951,Cluster-11922.0,Cluster-15848.0,Cluster-15957.20546,Cluster-3009.0,Cluster-15957.145774,Cluster-1266.0,Cluster-5743.0,Cluster-2081.0,Cluster-15957.26198,Cluster-15957.2…	0.0685597
Biological process	regulation of cell cycle G2/M phase transition	GO:1902749	8	0.00904815	2.41195	10	149	985	35399	Cluster-39766.0,Cluster-15957.35268,Cluster-15957.35269,Cluster-3009.0,Cluster-15957.178665,Cluster-15957.178664,Cluster-15957.178667,Cluster-15957.178666,Cluster-15957.178668,Cluster-2081.0,	0.0685842
Biological process	protein modification by small protein conjugation or removal	GO:0070647	7	0.00913795	1.37328	59	1544	985	35399	Cluster-15957.200073,Cluster-15957.200076,Cluster-15957.162924,Cluster-8072.0,Cluster-15957.167372,Cluster-15957.120256,Cluster-15957.65281,Cluster-15957.146824,Cluster-15957.108676,Cluster-15957.110920,Cluster-15957.110922,Cluster-15957.110921,Cluster-15957.170524,Cluster-15957.14029,Cluster-15957.105846,Cluster-15957.110396,Cluster-15957.154370,Cluster-15957.154366,Cluster-15957.56689,Cluster-1…	0.0691233
Biological process	regulation of actin cytoskeleton organization	GO:0032956	8	0.00929923	1.79242	20	401	985	35399	Cluster-15957.220097,Cluster-3576.0,Cluster-3576.1,Cluster-15957.108587,Cluster-15957.103315,Cluster-15957.103316,Cluster-15957.103317,Cluster-15957.103318,Cluster-15957.103319,Cluster-2939.0,Cluster-15957.124860,Cluster-15957.124861,Cluster-1996.0,Cluster-15957.20994,Cluster-15957.194693,Cluster-15957.107883,Cluster-15957.73385,Cluster-15957.15453,Cluster-15957.15454,Cluster-9454.0,	0.0694906
Biological process	transcription by RNA polymerase II	GO:0006366	11	0.0102718	1.38223	55	1430	985	35399	Cluster-15957.32763,Cluster-8072.0,Cluster-15957.65687,Cluster-15957.168687,Cluster-15957.113962,Cluster-12338.0,Cluster-15957.65281,Cluster-22985.0,Cluster-21726.0,Cluster-15957.180829,Cluster-15957.69139,Cluster-15957.69138,Cluster-15957.69132,Cluster-15957.69133,Cluster-15957.69134,Cluster-15957.119317,Cluster-15957.92366,Cluster-15957.92365,Cluster-15957.69117,Cluster-15957.69118,Cluster-1595…	0.0766039
Biological process	vacuolar localization	GO:1990849	4	0.0105203	3.74355	5	48	985	35399	Cluster-15957.188566,Cluster-15957.205563,Cluster-15957.178736,Cluster-15957.178739,Cluster-15957.208043,	0.0781416
Biological process	cell motility	GO:0048870	3	0.0108935	1.66831	24	517	985	35399	Cluster-15957.32763,Cluster-39766.0,Cluster-15957.220097,Cluster-4726.0,Cluster-12338.0,Cluster-3576.0,Cluster-3576.1,Cluster-15957.108587,Cluster-21726.0,Cluster-9102.0,Cluster-22311.0,Cluster-15957.197123,Cluster-2939.0,Cluster-20235.0,Cluster-15957.148139,Cluster-38862.0,Cluster-1996.0,Cluster-2081.0,Cluster-15957.20994,Cluster-15957.194693,Cluster-15957.73385,Cluster-15957.15453,Cluster-15957…	0.0794773
Biological process	cellular lipid catabolic process	GO:0044242	6	0.0110944	1.904	16	302	985	35399	Cluster-15957.54062,Cluster-15957.54063,Cluster-30315.0,Cluster-15957.174006,Cluster-15957.182308,Cluster-15957.59900,Cluster-33826.4,Cluster-33826.3,Cluster-33826.2,Cluster-33826.1,Cluster-33826.0,Cluster-33826.6,Cluster-33826.5,Cluster-15117.1,Cluster-15957.59899,Cluster-15957.28780,	0.080625
Biological process	regulation of nucleobase-containing compound metabolic process	GO:0019219	6	0.0113105	1.16902	186	5718	985	35399	Cluster-15957.32763,Cluster-15957.90652,Cluster-211.0,Cluster-8072.0,Cluster-15957.65687,Cluster-15957.216461,Cluster-15957.168687,Cluster-15957.113962,Cluster-15957.24736,Cluster-15957.3861,Cluster-15957.78147,Cluster-12338.0,Cluster-15957.108112,Cluster-15957.108110,Cluster-15957.65281,Cluster-22985.0,Cluster-21726.0,Cluster-15957.146838,Cluster-15957.146839,Cluster-15957.180829,Cluster-15957.9…	0.0820342
Biological process	chloroplast fission	GO:0010020	8	0.0114538	3.66715	5	49	985	35399	Cluster-15957.160380,Cluster-15957.160378,Cluster-15957.160376,Cluster-15957.160375,Cluster-15957.160374,	0.0829114
Biological process	plastid fission	GO:0043572	7	0.0114538	3.66715	5	49	985	35399	Cluster-15957.160380,Cluster-15957.160378,Cluster-15957.160376,Cluster-15957.160375,Cluster-15957.160374,	0.0829114
Biological process	regulation of supramolecular fiber organization	GO:1902903	6	0.0115862	1.727	21	437	985	35399	Cluster-8072.0,Cluster-15957.220097,Cluster-3576.0,Cluster-3576.1,Cluster-15957.108587,Cluster-15957.103315,Cluster-15957.103316,Cluster-15957.103317,Cluster-15957.103318,Cluster-15957.103319,Cluster-15957.90871,Cluster-15957.124860,Cluster-15957.124861,Cluster-1996.0,Cluster-15957.20994,Cluster-15957.194693,Cluster-15957.107883,Cluster-15957.73385,Cluster-15957.15453,Cluster-15957.15454,Cluster-…	0.0835424
Biological process	obsolete regulation of chromatin silencing	GO:0031935	0	0.0115865	3.17101	6	68	985	35399	Cluster-15957.14029,Cluster-15957.211981,Cluster-15957.208714,Cluster-15957.110396,Cluster-15957.206547,Cluster-15957.48151,	0.0833824
Biological process	regulation of signaling	GO:0023051	4	0.0118223	1.31458	71	1941	985	35399	Cluster-15957.172316,Cluster-15957.172317,Cluster-15957.172314,Cluster-15957.172310,Cluster-15957.172319,Cluster-15957.172320,Cluster-15957.159773,Cluster-15957.196780,Cluster-8072.0,Cluster-15957.113962,Cluster-39766.0,Cluster-4726.0,Cluster-22985.0,Cluster-21726.0,Cluster-15957.162562,Cluster-15957.209614,Cluster-15957.103315,Cluster-15957.103316,Cluster-15957.103317,Cluster-15957.103318,Cluste…	0.0849142
Biological process	organelle localization	GO:0051640	3	0.0118646	1.58717	28	634	985	35399	Cluster-39766.0,Cluster-15957.157976,Cluster-15957.115386,Cluster-15957.115385,Cluster-15957.115384,Cluster-15957.72397,Cluster-9102.0,Cluster-27637.2,Cluster-15957.188566,Cluster-15957.181535,Cluster-15957.181539,Cluster-15957.145381,Cluster-15957.205563,Cluster-15957.159945,Cluster-15957.188504,Cluster-15957.188503,Cluster-15957.188502,Cluster-15957.70843,Cluster-15957.70844,Cluster-15957.70842…	0.0850524
Biological process	negative regulation of biological process	GO:0048519	4	0.0119912	1.1827	163	4953	985	35399	Cluster-15957.172316,Cluster-15957.172317,Cluster-15957.172314,Cluster-15957.32763,Cluster-15957.172310,Cluster-15957.172319,Cluster-15957.172320,Cluster-15957.200073,Cluster-15957.200076,Cluster-15957.90652,Cluster-15957.196780,Cluster-8072.0,Cluster-15957.65687,Cluster-15957.111363,Cluster-15957.111365,Cluster-15957.186542,Cluster-15957.113962,Cluster-39766.0,Cluster-15957.220097,Cluster-4726.0…	0.0857936
Biological process	regulation of signal transduction	GO:0009966	6	0.0121488	1.32806	66	1786	985	35399	Cluster-15957.172316,Cluster-15957.172317,Cluster-15957.172314,Cluster-15957.172310,Cluster-15957.172319,Cluster-15957.172320,Cluster-15957.159773,Cluster-15957.196780,Cluster-8072.0,Cluster-15957.113962,Cluster-39766.0,Cluster-4726.0,Cluster-22985.0,Cluster-21726.0,Cluster-15957.162562,Cluster-15957.209614,Cluster-15957.103315,Cluster-15957.103316,Cluster-15957.103317,Cluster-15957.103318,Cluste…	0.0867539
Biological process	establishment or maintenance of cell polarity	GO:0007163	3	0.0122749	1.98084	14	254	985	35399	Cluster-39766.0,Cluster-3576.0,Cluster-3576.1,Cluster-9102.0,Cluster-15957.188566,Cluster-15957.205563,Cluster-15957.159945,Cluster-15957.178736,Cluster-15957.178739,Cluster-15957.131106,Cluster-1996.0,Cluster-2081.0,Cluster-15957.208043,Cluster-9454.0,	0.0874854
Biological process	pyrimidine nucleobase metabolic process	GO:0006206	8	0.0122806	2.4319	9	133	985	35399	Cluster-15957.210256,Cluster-15957.92741,Cluster-15957.92743,Cluster-15957.92742,Cluster-16413.0,Cluster-15957.1832,Cluster-15957.97900,Cluster-36550.1,Cluster-36550.2,	0.0873578
Biological process	macromolecule modification	GO:0043412	5	0.0123427	1.13493	251	7948	985	35399	Cluster-28983.1,Cluster-28983.0,Cluster-15957.83903,Cluster-15957.55426,Cluster-15957.32763,Cluster-15957.200073,Cluster-15957.200076,Cluster-15957.38045,Cluster-15957.215159,Cluster-15957.135314,Cluster-15957.162924,Cluster-15957.196780,Cluster-8072.0,Cluster-15957.167372,Cluster-1224.0,Cluster-15957.65687,Cluster-15957.45609,Cluster-15957.111352,Cluster-15957.45608,Cluster-15957.120256,Cluster-…	0.0876307
Biological process	organelle organization	GO:0006996	5	0.0124584	1.15799	200	6207	985	35399	Cluster-15957.32763,Cluster-15957.90652,Cluster-15957.109021,Cluster-8072.0,Cluster-15957.65687,Cluster-15957.42566,Cluster-37088.0,Cluster-15957.51038,Cluster-15957.42572,Cluster-15957.42571,Cluster-15957.42570,Cluster-15957.157545,Cluster-15957.113962,Cluster-15957.71976,Cluster-15957.71974,Cluster-39766.0,Cluster-15957.220097,Cluster-15957.195041,Cluster-15957.195039,Cluster-12338.0,Cluster-35…	0.0882832
Biological process	jasmonic acid mediated signaling pathway	GO:0009867	7	0.0126673	1.97307	14	255	985	35399	Cluster-15957.122908,Cluster-15957.109397,Cluster-15957.109396,Cluster-15957.119580,Cluster-29713.0,Cluster-15957.159240,Cluster-15957.214053,Cluster-37924.0,Cluster-15957.94368,Cluster-10149.0,Cluster-15957.212187,Cluster-15957.212186,Cluster-15957.131027,Cluster-30286.0,	0.0895913
Biological process	oxoacid metabolic process	GO:0043436	5	0.0132345	1.24655	100	2883	985	35399	Cluster-15957.161619,Cluster-15957.109021,Cluster-15957.111363,Cluster-15957.111365,Cluster-15957.79419,Cluster-15957.201309,Cluster-15957.201310,Cluster-15957.151408,Cluster-15957.174953,Cluster-15957.22854,Cluster-15957.22853,Cluster-15957.22852,Cluster-15957.22859,Cluster-15957.205662,Cluster-15957.22857,Cluster-15957.8104,Cluster-15957.89510,Cluster-15957.22860,Cluster-15957.13915,Cluster-530…	0.0930695
Biological process	peroxisome fission	GO:0016559	7	0.0134867	3.52334	5	51	985	35399	Cluster-15957.160380,Cluster-15957.160378,Cluster-15957.160376,Cluster-15957.160375,Cluster-15957.160374,	0.094663
Biological process	glycosinolate metabolic process	GO:0019757	6	0.0138433	2.26026	10	159	985	35399	Cluster-15957.109021,Cluster-15957.79419,Cluster-15957.201309,Cluster-15957.201310,Cluster-15957.8104,Cluster-15957.132090,Cluster-15957.98347,Cluster-15957.19931,Cluster-15957.106080,Cluster-15957.131014,	0.0969815
Biological process	glucosinolate metabolic process	GO:0019760	7	0.0138433	2.26026	10	159	985	35399	Cluster-15957.109021,Cluster-15957.79419,Cluster-15957.201309,Cluster-15957.201310,Cluster-15957.8104,Cluster-15957.132090,Cluster-15957.98347,Cluster-15957.19931,Cluster-15957.106080,Cluster-15957.131014,	0.0969815
Biological process	S-glycoside metabolic process	GO:0016143	6	0.0138433	2.26026	10	159	985	35399	Cluster-15957.109021,Cluster-15957.79419,Cluster-15957.201309,Cluster-15957.201310,Cluster-15957.8104,Cluster-15957.132090,Cluster-15957.98347,Cluster-15957.19931,Cluster-15957.106080,Cluster-15957.131014,	0.0969815
Biological process	regulation of shoot system development	GO:0048831	5	0.0138585	1.49559	34	817	985	35399	Cluster-15957.159788,Cluster-15957.3861,Cluster-15957.178446,Cluster-15957.169009,Cluster-15957.119580,Cluster-15957.133984,Cluster-15957.133983,Cluster-15957.152238,Cluster-15957.188139,Cluster-15957.142418,Cluster-15848.0,Cluster-15957.164631,Cluster-15957.164627,Cluster-15957.148115,Cluster-15957.148112,Cluster-15957.139649,Cluster-15957.100495,Cluster-15957.167573,Cluster-15957.167572,Cluster…	0.0965398
Biological process	localization of cell	GO:0051674	3	0.0143958	1.89148	15	285	985	35399	Cluster-39766.0,Cluster-15957.220097,Cluster-4726.0,Cluster-3576.0,Cluster-3576.1,Cluster-15957.108587,Cluster-9102.0,Cluster-1996.0,Cluster-2081.0,Cluster-15957.20994,Cluster-15957.194693,Cluster-15957.73385,Cluster-15957.15453,Cluster-15957.15454,Cluster-9454.0,	0.0999061
Biological process	TOR signaling	GO:0031929	7	0.0145887	3.45558	5	52	985	35399	Cluster-15957.148951,Cluster-15957.154370,Cluster-15957.154366,Cluster-3009.0,Cluster-3792.0,	0.101056
Biological process	post-transcriptional gene silencing	GO:0016441	8	0.0147143	1.84298	16	312	985	35399	Cluster-15957.119317,Cluster-15957.112117,Cluster-15957.106376,Cluster-15957.64155,Cluster-15957.64157,Cluster-15957.64158,Cluster-15957.64159,Cluster-15957.64162,Cluster-15957.92637,Cluster-15957.92636,Cluster-15957.129785,Cluster-15957.106913,Cluster-15957.145718,Cluster-15957.145722,Cluster-15957.117218,Cluster-15957.116324,	0.101735
Biological process	negative regulation of defense response	GO:0031348	7	0.0148163	1.88486	15	286	985	35399	Cluster-15957.172316,Cluster-15957.172317,Cluster-15957.172314,Cluster-15957.172310,Cluster-15957.172319,Cluster-15957.172320,Cluster-15957.196780,Cluster-15957.172237,Cluster-15957.172238,Cluster-15957.172240,Cluster-15957.141459,Cluster-15957.141458,Cluster-5743.0,Cluster-15957.192560,Cluster-15957.151580,	0.102058
Biological process	regulation of stomatal movement	GO:0010119	5	0.0152294	1.92771	14	261	985	35399	Cluster-15957.159773,Cluster-15957.220064,Cluster-15957.8773,Cluster-31383.0,Cluster-15957.145774,Cluster-15957.208987,Cluster-15957.208982,Cluster-15957.208985,Cluster-15957.208984,Cluster-15957.208983,Cluster-15957.184026,Cluster-15957.18169,Cluster-15957.18171,Cluster-15957.104346,	0.103745
Biological process	tissue morphogenesis	GO:0048729	4	0.0152462	1.8783	15	287	985	35399	Cluster-3576.0,Cluster-3576.1,Cluster-15957.115386,Cluster-15957.115385,Cluster-15957.115384,Cluster-9102.0,Cluster-15957.188504,Cluster-15957.188503,Cluster-15957.188502,Cluster-15957.70843,Cluster-15957.70844,Cluster-15957.70842,Cluster-1266.0,Cluster-1996.0,Cluster-9454.0,	0.103669
Biological process	organic acid metabolic process	GO:0006082	4	0.0154638	1.23882	100	2901	985	35399	Cluster-15957.161619,Cluster-15957.109021,Cluster-15957.111363,Cluster-15957.111365,Cluster-15957.79419,Cluster-15957.201309,Cluster-15957.201310,Cluster-15957.151408,Cluster-15957.174953,Cluster-15957.22854,Cluster-15957.22853,Cluster-15957.22852,Cluster-15957.22859,Cluster-15957.205662,Cluster-15957.22857,Cluster-15957.8104,Cluster-15957.89510,Cluster-15957.22860,Cluster-15957.13915,Cluster-530…	0.104956
Biological process	regulation of protein secretion	GO:0050708	9	0.0155974	2.2184	10	162	985	35399	Cluster-15957.172316,Cluster-15957.172317,Cluster-15957.172314,Cluster-15957.172310,Cluster-15957.172319,Cluster-15957.172320,Cluster-15957.87384,Cluster-15957.150439,Cluster-15957.192560,Cluster-15957.147413,	0.105668
Biological process	phloem or xylem histogenesis	GO:0010087	5	0.0157057	1.75784	18	368	985	35399	Cluster-15957.115386,Cluster-15957.115385,Cluster-15957.115384,Cluster-15957.122908,Cluster-15957.109397,Cluster-15957.109396,Cluster-29713.0,Cluster-15957.78307,Cluster-15957.214053,Cluster-15957.188504,Cluster-15957.188503,Cluster-15957.188502,Cluster-15957.70843,Cluster-15957.70844,Cluster-15957.70842,Cluster-15957.212187,Cluster-15957.212186,Cluster-30286.0,	0.106207
Biological process	cell cycle G2/M phase transition	GO:0044839	5	0.0160486	2.114	11	187	985	35399	Cluster-39766.0,Cluster-15957.35268,Cluster-15957.35269,Cluster-3009.0,Cluster-15957.178665,Cluster-15957.178664,Cluster-15957.178667,Cluster-15957.178666,Cluster-15957.178668,Cluster-2081.0,Cluster-32934.0,	0.10813
Biological process	gene expression	GO:0010467	5	0.0167749	1.11551	286	9214	985	35399	Cluster-33087.0,Cluster-15957.172316,Cluster-15957.172317,Cluster-15957.172314,Cluster-15957.83903,Cluster-15957.32763,Cluster-15957.172310,Cluster-15957.172319,Cluster-15957.172320,Cluster-15957.90652,Cluster-211.0,Cluster-8072.0,Cluster-15957.65687,Cluster-15957.216461,Cluster-15957.111363,Cluster-15957.111365,Cluster-15957.62167,Cluster-15957.168687,Cluster-15957.120256,Cluster-15957.113962,Cl…	0.112819
Biological process	response to misfolded protein	GO:0051788	6	0.0170708	2.9139	6	74	985	35399	Cluster-15957.102474,Cluster-15957.210579,Cluster-15957.95377,Cluster-3401.0,Cluster-15957.105747,Cluster-15957.110552,	0.1146
Biological process	tRNA methylation	GO:0030488	12	0.0170708	2.9139	6	74	985	35399	Cluster-15957.83903,Cluster-15957.130045,Cluster-15957.88594,Cluster-15957.88592,Cluster-15957.88591,Cluster-15957.88596,	0.1146
Biological process	negative regulation of DNA-templated transcription	GO:0045892	11	0.0174525	1.44377	37	921	985	35399	Cluster-15957.32763,Cluster-15957.90652,Cluster-8072.0,Cluster-15957.65687,Cluster-15957.113962,Cluster-15957.78147,Cluster-12338.0,Cluster-15957.119317,Cluster-15957.106448,Cluster-15957.211981,Cluster-15957.208714,Cluster-22311.0,Cluster-15957.206547,Cluster-15957.80358,Cluster-15957.154370,Cluster-15957.154366,Cluster-15957.11354,Cluster-15957.71788,Cluster-15957.71792,Cluster-38862.0,Cluster-…	0.115487
Biological process	vesicle fusion	GO:0006906	8	0.0175798	1.94665	13	240	985	35399	Cluster-37088.0,Cluster-15957.51038,Cluster-15957.195041,Cluster-15957.195039,Cluster-15957.17536,Cluster-9102.0,Cluster-15957.24565,Cluster-15957.24567,Cluster-15957.181535,Cluster-15957.181539,Cluster-15957.15089,Cluster-15957.40819,Cluster-15957.40820,	0.116121
Biological process	regulation of cell communication	GO:0010646	5	0.0179178	1.29075	70	1949	985	35399	Cluster-15957.172316,Cluster-15957.172317,Cluster-15957.172314,Cluster-15957.172310,Cluster-15957.172319,Cluster-15957.172320,Cluster-15957.159773,Cluster-15957.196780,Cluster-8072.0,Cluster-15957.113962,Cluster-39766.0,Cluster-4726.0,Cluster-22985.0,Cluster-21726.0,Cluster-15957.162562,Cluster-15957.209614,Cluster-15957.103315,Cluster-15957.103316,Cluster-15957.103317,Cluster-15957.103318,Cluste…	0.118143
Biological process	organic substance catabolic process	GO:1901575	4	0.0183361	1.20052	124	3712	985	35399	Cluster-15957.78524,Cluster-15957.161619,Cluster-15957.162924,Cluster-8072.0,Cluster-15957.111363,Cluster-15957.111365,Cluster-15957.79419,Cluster-15957.14029,Cluster-15957.102474,Cluster-15957.151408,Cluster-2880.2,Cluster-2880.0,Cluster-15957.113594,Cluster-15957.45503,Cluster-15957.45501,Cluster-15957.45997,Cluster-15957.108053,Cluster-15957.131299,Cluster-15957.110396,Cluster-15957.132137,Clu…	0.120686
Biological process	stamen development	GO:0048443	6	0.018428	1.99656	12	216	985	35399	Cluster-22985.0,Cluster-15957.209614,Cluster-15957.102474,Cluster-11922.0,Cluster-15957.38742,Cluster-15957.38743,Cluster-15957.148570,Cluster-18050.1,Cluster-18050.2,Cluster-18050.3,Cluster-18050.4,Cluster-18050.0,	0.121075
Biological process	androecium development	GO:0048466	5	0.018428	1.99656	12	216	985	35399	Cluster-22985.0,Cluster-15957.209614,Cluster-15957.102474,Cluster-11922.0,Cluster-15957.38742,Cluster-15957.38743,Cluster-15957.148570,Cluster-18050.1,Cluster-18050.2,Cluster-18050.3,Cluster-18050.4,Cluster-18050.0,	0.121075
Biological process	positive regulation of transcription by RNA polymerase II	GO:0045944	12	0.0187438	1.57072	25	572	985	35399	Cluster-15957.113962,Cluster-15957.65281,Cluster-21726.0,Cluster-15957.180829,Cluster-15957.69139,Cluster-15957.69138,Cluster-15957.69132,Cluster-15957.69133,Cluster-15957.69134,Cluster-15957.69117,Cluster-15957.69118,Cluster-15957.69116,Cluster-15957.169176,Cluster-15957.169175,Cluster-15957.113594,Cluster-15957.108053,Cluster-15957.7711,Cluster-15957.97551,Cluster-15957.97545,Cluster-1938.0,Clu…	0.122714
Biological process	regulation of peptide secretion	GO:0002791	7	0.0188804	2.15198	10	167	985	35399	Cluster-15957.172316,Cluster-15957.172317,Cluster-15957.172314,Cluster-15957.172310,Cluster-15957.172319,Cluster-15957.172320,Cluster-15957.87384,Cluster-15957.150439,Cluster-15957.192560,Cluster-15957.147413,	0.12339
Biological process	negative regulation of response to biotic stimulus	GO:0002832	6	0.0188804	2.15198	10	167	985	35399	Cluster-15957.172316,Cluster-15957.172317,Cluster-15957.172314,Cluster-15957.172310,Cluster-15957.172319,Cluster-15957.172320,Cluster-15957.141459,Cluster-15957.141458,Cluster-15957.192560,Cluster-15957.151580,	0.12339
Biological process	regulation of actin filament length	GO:0030832	9	0.0190411	1.82736	15	295	985	35399	Cluster-15957.220097,Cluster-15957.108587,Cluster-15957.103315,Cluster-15957.103316,Cluster-15957.103317,Cluster-15957.103318,Cluster-15957.103319,Cluster-15957.124860,Cluster-15957.124861,Cluster-15957.20994,Cluster-15957.194693,Cluster-15957.107883,Cluster-15957.73385,Cluster-15957.15453,Cluster-15957.15454,	0.124002
Biological process	regulation of actin polymerization or depolymerization	GO:0008064	10	0.0190411	1.82736	15	295	985	35399	Cluster-15957.220097,Cluster-15957.108587,Cluster-15957.103315,Cluster-15957.103316,Cluster-15957.103317,Cluster-15957.103318,Cluster-15957.103319,Cluster-15957.124860,Cluster-15957.124861,Cluster-15957.20994,Cluster-15957.194693,Cluster-15957.107883,Cluster-15957.73385,Cluster-15957.15453,Cluster-15957.15454,	0.124002
Biological process	heterocycle metabolic process	GO:0046483	4	0.0191404	1.09017	378	12461	985	35399	Cluster-28983.1,Cluster-28983.0,Cluster-15957.172316,Cluster-15957.172317,Cluster-15957.172314,Cluster-15957.83903,Cluster-15957.55426,Cluster-15957.78524,Cluster-15957.32763,Cluster-15957.172310,Cluster-15957.172319,Cluster-15957.172320,Cluster-15957.90652,Cluster-15957.215159,Cluster-211.0,Cluster-8072.0,Cluster-15957.65687,Cluster-15957.216461,Cluster-15957.111363,Cluster-15957.111365,Cluster-…	0.124211
Biological process	actin-mediated cell contraction	GO:0070252	5	0.019176	2.39587	8	120	985	35399	Cluster-15957.220097,Cluster-15957.188566,Cluster-15957.205563,Cluster-15957.178736,Cluster-15957.178739,Cluster-15957.20994,Cluster-15957.194693,Cluster-15957.208043,	0.124224
Biological process	actin filament-based process	GO:0030029	3	0.019252	1.4995	30	719	985	35399	Cluster-15957.220097,Cluster-3576.0,Cluster-3576.1,Cluster-15957.108587,Cluster-15957.103315,Cluster-15957.103316,Cluster-15957.103317,Cluster-15957.103318,Cluster-15957.103319,Cluster-9102.0,Cluster-15957.87384,Cluster-2939.0,Cluster-15957.188566,Cluster-15957.150439,Cluster-15957.205563,Cluster-15957.124860,Cluster-15957.124861,Cluster-15957.178736,Cluster-15957.178739,Cluster-1996.0,Cluster-15…	0.124498
Biological process	toxin catabolic process	GO:0009407	5	0.0195959	3.20876	5	56	985	35399	Cluster-15957.151408,Cluster-15957.170857,Cluster-15957.170858,Cluster-20658.0,Cluster-10500.0,	0.125407
Biological process	negative regulation of growth	GO:0045926	5	0.0202832	1.96921	12	219	985	35399	Cluster-8072.0,Cluster-15957.78147,Cluster-22985.0,Cluster-15957.209614,Cluster-9102.0,Cluster-11922.0,Cluster-15957.119580,Cluster-18050.1,Cluster-18050.2,Cluster-18050.3,Cluster-18050.4,Cluster-18050.0,	0.129358
Biological process	G2/M transition of mitotic cell cycle	GO:0000086	6	0.0203262	2.12651	10	169	985	35399	Cluster-39766.0,Cluster-15957.35268,Cluster-15957.35269,Cluster-3009.0,Cluster-15957.178665,Cluster-15957.178664,Cluster-15957.178667,Cluster-15957.178666,Cluster-15957.178668,Cluster-2081.0,	0.129409
Biological process	response to gibberellin	GO:0009739	6	0.0207186	1.76926	16	325	985	35399	Cluster-15957.24736,Cluster-22985.0,Cluster-15957.209614,Cluster-15957.208713,Cluster-11922.0,Cluster-15957.119580,Cluster-15957.71309,Cluster-15848.0,Cluster-15957.184605,Cluster-15957.75181,Cluster-15957.75182,Cluster-18050.1,Cluster-18050.2,Cluster-18050.3,Cluster-18050.4,Cluster-18050.0,	0.131681
Biological process	regulation of generation of precursor metabolites and energy	GO:0043467	6	0.0209536	2.35659	8	122	985	35399	Cluster-15957.27725,Cluster-15957.27724,Cluster-15957.215419,Cluster-15957.199122,Cluster-15957.213511,Cluster-15957.201920,Cluster-15957.107369,Cluster-15957.107351,	0.132946
Biological process	fatty acid beta-oxidation	GO:0006635	10	0.0213075	2.21536	9	146	985	35399	Cluster-30315.0,Cluster-15957.174006,Cluster-33826.4,Cluster-33826.3,Cluster-33826.2,Cluster-33826.1,Cluster-33826.0,Cluster-33826.6,Cluster-33826.5,	0.13496
Biological process	cellular response to jasmonic acid stimulus	GO:0071395	8	0.0215268	1.84298	14	273	985	35399	Cluster-15957.122908,Cluster-15957.109397,Cluster-15957.109396,Cluster-15957.119580,Cluster-29713.0,Cluster-15957.159240,Cluster-15957.214053,Cluster-37924.0,Cluster-15957.94368,Cluster-10149.0,Cluster-15957.212187,Cluster-15957.212186,Cluster-15957.131027,Cluster-30286.0,	0.136115
Biological process	response to cytokinin	GO:0009735	6	0.0221621	1.54639	25	581	985	35399	Cluster-22985.0,Cluster-15957.209614,Cluster-15957.102474,Cluster-15957.147655,Cluster-15957.147654,Cluster-11922.0,Cluster-15957.170857,Cluster-15957.170858,Cluster-15957.105747,Cluster-15957.125663,Cluster-15957.125662,Cluster-15957.125664,Cluster-15957.125668,Cluster-15957.7078,Cluster-15957.7077,Cluster-15957.107369,Cluster-15957.75181,Cluster-15957.75182,Cluster-15957.107351,Cluster-15957.11…	0.139894
Biological process	regulation of flavonoid biosynthetic process	GO:0009962	6	0.0239426	2.46634	7	102	985	35399	Cluster-28107.0,Cluster-15957.71788,Cluster-15957.71787,Cluster-36739.0,Cluster-15957.71792,Cluster-15957.105747,Cluster-15957.110552,	0.150618
Biological process	xylem and phloem pattern formation	GO:0010051	5	0.0250239	1.85395	13	252	985	35399	Cluster-15957.113538,Cluster-15957.113530,Cluster-15957.113533,Cluster-15957.108645,Cluster-28835.0,Cluster-28835.1,Cluster-15957.86873,Cluster-15957.86870,Cluster-15957.172563,Cluster-15957.78307,Cluster-15957.70355,Cluster-15957.126681,Cluster-15957.74650,	0.156357
Biological process	meristem initiation	GO:0010014	3	0.0250944	2.44239	7	103	985	35399	Cluster-15957.131803,Cluster-15957.130801,Cluster-15957.107953,Cluster-15957.170284,Cluster-15957.170285,Cluster-15957.170289,Cluster-15957.170286,	0.156533
Biological process	cytoskeleton-dependent cytokinesis	GO:0061640	5	0.0251172	1.6414	19	416	985	35399	Cluster-15957.220097,Cluster-15957.115386,Cluster-15957.115385,Cluster-15957.115384,Cluster-9102.0,Cluster-15957.119580,Cluster-39730.8,Cluster-15957.33075,Cluster-15957.159240,Cluster-15957.188504,Cluster-15957.188503,Cluster-15957.188502,Cluster-15957.70843,Cluster-15957.70844,Cluster-15957.70842,Cluster-15957.131106,Cluster-29177.7,Cluster-15957.20994,Cluster-15957.194693,	0.156412
Biological process	stem cell division	GO:0017145	4	0.0254571	2.66208	6	81	985	35399	Cluster-3576.0,Cluster-3576.1,Cluster-9102.0,Cluster-15957.205662,Cluster-1996.0,Cluster-9454.0,	0.157205
Biological process	regulation of actin filament-based process	GO:0032970	5	0.0255364	1.61519	20	445	985	35399	Cluster-15957.220097,Cluster-3576.0,Cluster-3576.1,Cluster-15957.108587,Cluster-15957.103315,Cluster-15957.103316,Cluster-15957.103317,Cluster-15957.103318,Cluster-15957.103319,Cluster-2939.0,Cluster-15957.124860,Cluster-15957.124861,Cluster-1996.0,Cluster-15957.20994,Cluster-15957.194693,Cluster-15957.107883,Cluster-15957.73385,Cluster-15957.15453,Cluster-15957.15454,Cluster-9454.0,	0.157432
Biological process	glycosinolate biosynthetic process	GO:0019758	7	0.0256139	2.99484	5	60	985	35399	Cluster-15957.109021,Cluster-15957.201309,Cluster-15957.201310,Cluster-15957.8104,Cluster-15957.19931,	0.157647
Biological process	glucosinolate biosynthetic process	GO:0019761	8	0.0256139	2.99484	5	60	985	35399	Cluster-15957.109021,Cluster-15957.201309,Cluster-15957.201310,Cluster-15957.8104,Cluster-15957.19931,	0.157647
Biological process	S-glycoside biosynthetic process	GO:0016144	7	0.0256139	2.99484	5	60	985	35399	Cluster-15957.109021,Cluster-15957.201309,Cluster-15957.201310,Cluster-15957.8104,Cluster-15957.19931,	0.157647
Biological process	multi-organism reproductive process	GO:0044703	3	0.0257033	1.40265	37	948	985	35399	Cluster-8072.0,Cluster-39766.0,Cluster-4726.0,Cluster-22985.0,Cluster-15957.209614,Cluster-15957.38023,Cluster-9102.0,Cluster-15957.154370,Cluster-15957.154366,Cluster-11922.0,Cluster-2939.0,Cluster-39730.8,Cluster-15957.38742,Cluster-15957.38743,Cluster-15848.0,Cluster-15957.159240,Cluster-22474.0,Cluster-3009.0,Cluster-24459.0,Cluster-15957.24028,Cluster-7143.0,Cluster-2081.0,Cluster-32934.0,Cl…	0.157412
Biological process	organelle membrane fusion	GO:0090174	7	0.0257353	1.84662	13	253	985	35399	Cluster-37088.0,Cluster-15957.51038,Cluster-15957.195041,Cluster-15957.195039,Cluster-15957.17536,Cluster-9102.0,Cluster-15957.24565,Cluster-15957.24567,Cluster-15957.181535,Cluster-15957.181539,Cluster-15957.15089,Cluster-15957.40819,Cluster-15957.40820,	0.157347
Biological process	porphyrin-containing compound metabolic process	GO:0006778	6	0.0259067	1.89981	12	227	985	35399	Cluster-15957.111363,Cluster-15957.111365,Cluster-15957.131299,Cluster-15957.131300,Cluster-15957.95353,Cluster-15957.95351,Cluster-15957.95350,Cluster-15957.95354,Cluster-15957.95348,Cluster-15957.95347,Cluster-15957.95346,Cluster-15957.172467,	0.158134
Biological process	epithelium development	GO:0060429	5	0.0261028	1.55371	23	532	985	35399	Cluster-39766.0,Cluster-4726.0,Cluster-3576.0,Cluster-3576.1,Cluster-15957.115386,Cluster-15957.115385,Cluster-15957.115384,Cluster-2880.2,Cluster-2880.0,Cluster-9102.0,Cluster-3009.0,Cluster-15957.188504,Cluster-15957.188503,Cluster-15957.188502,Cluster-15957.70843,Cluster-15957.70844,Cluster-15957.70842,Cluster-1266.0,Cluster-1996.0,Cluster-5743.0,Cluster-2081.0,Cluster-10310.0,Cluster-9454.0,	0.159068
Biological process	positive regulation of macromolecule biosynthetic process	GO:0010557	7	0.0261031	1.28136	64	1795	985	35399	Cluster-15957.113962,Cluster-15957.65281,Cluster-22985.0,Cluster-21726.0,Cluster-15957.146838,Cluster-15957.146839,Cluster-15957.180829,Cluster-15957.69139,Cluster-15957.69138,Cluster-15957.69132,Cluster-15957.69133,Cluster-15957.69134,Cluster-15957.97621,Cluster-15957.69117,Cluster-15957.69118,Cluster-15957.69116,Cluster-15957.162562,Cluster-15957.209614,Cluster-15957.169176,Cluster-15957.169175…	0.158808
Biological process	mitotic cell cycle process	GO:1903047	4	0.0266024	1.36153	43	1135	985	35399	Cluster-15957.32763,Cluster-8072.0,Cluster-39766.0,Cluster-15957.220097,Cluster-15957.115386,Cluster-15957.115385,Cluster-15957.115384,Cluster-15957.14029,Cluster-15957.110396,Cluster-39730.8,Cluster-15957.35268,Cluster-15957.35269,Cluster-15957.33075,Cluster-15957.159240,Cluster-15957.162873,Cluster-15957.162866,Cluster-3009.0,Cluster-15957.159945,Cluster-15957.188504,Cluster-15957.188503,Cluste…	0.16158
Biological process	organophosphate ester transport	GO:0015748	6	0.026923	2.0304	10	177	985	35399	Cluster-15957.89097,Cluster-15957.89078,Cluster-15957.89079,Cluster-15957.89089,Cluster-15957.89086,Cluster-15957.89090,Cluster-15957.119480,Cluster-15957.119481,Cluster-15957.119478,Cluster-15957.85795,	0.162992
Biological process	phyllome development	GO:0048827	5	0.0270363	1.31451	53	1449	985	35399	Cluster-22985.0,Cluster-15957.146838,Cluster-15957.146839,Cluster-15957.108645,Cluster-15957.122908,Cluster-15957.209614,Cluster-15957.102474,Cluster-15957.189188,Cluster-15957.189189,Cluster-15957.109397,Cluster-15957.109396,Cluster-11922.0,Cluster-15957.119580,Cluster-15957.153474,Cluster-15957.170803,Cluster-39730.8,Cluster-15957.38742,Cluster-15957.38743,Cluster-15848.0,Cluster-15957.130801,C…	0.163411
Biological process	methylation	GO:0032259	3	0.0278645	1.3743	40	1046	985	35399	Cluster-15957.126417,Cluster-15957.83903,Cluster-15957.113962,Cluster-15957.130045,Cluster-15957.65281,Cluster-15957.119317,Cluster-15957.178446,Cluster-15957.211981,Cluster-15957.208714,Cluster-15957.206547,Cluster-15957.11354,Cluster-39730.8,Cluster-15957.148139,Cluster-15957.48151,Cluster-15957.168034,Cluster-15957.168033,Cluster-15957.168031,Cluster-15957.168030,Cluster-15957.88594,Cluster-15…	0.156881
Biological process	shoot system morphogenesis	GO:0010016	4	0.0280529	1.52657	24	565	985	35399	Cluster-15957.146838,Cluster-15957.146839,Cluster-39730.8,Cluster-15848.0,Cluster-15957.130801,Cluster-15957.86873,Cluster-15957.86870,Cluster-15957.78307,Cluster-15957.75243,Cluster-15957.81567,Cluster-15957.81565,Cluster-15957.81564,Cluster-15957.122626,Cluster-15957.72981,Cluster-15957.72980,Cluster-15957.72983,Cluster-15957.72982,Cluster-15957.70355,Cluster-15957.126681,Cluster-15957.170284,C…	0.157702
Biological process	tetrapyrrole metabolic process	GO:0033013	5	0.028284	1.87503	12	230	985	35399	Cluster-15957.111363,Cluster-15957.111365,Cluster-15957.131299,Cluster-15957.131300,Cluster-15957.95353,Cluster-15957.95351,Cluster-15957.95350,Cluster-15957.95354,Cluster-15957.95348,Cluster-15957.95347,Cluster-15957.95346,Cluster-15957.172467,	0.15804
Biological process	cytoskeleton organization	GO:0007010	6	0.0289938	1.32899	48	1298	985	35399	Cluster-8072.0,Cluster-39766.0,Cluster-15957.220097,Cluster-3576.0,Cluster-3576.1,Cluster-15957.108587,Cluster-15957.220064,Cluster-15957.8773,Cluster-15957.103315,Cluster-15957.103316,Cluster-15957.103317,Cluster-15957.103318,Cluster-15957.103319,Cluster-9102.0,Cluster-15957.87384,Cluster-15957.168982,Cluster-2939.0,Cluster-31383.0,Cluster-15957.159240,Cluster-15957.150439,Cluster-15957.90871,Cl…	0.161518
Biological process	membrane organization	GO:0061024	5	0.0291747	1.38223	38	988	985	35399	Cluster-8072.0,Cluster-15957.125970,Cluster-37088.0,Cluster-15957.51038,Cluster-39766.0,Cluster-15957.195041,Cluster-15957.195039,Cluster-15957.157976,Cluster-21726.0,Cluster-15957.138058,Cluster-15957.138057,Cluster-15957.17536,Cluster-9102.0,Cluster-15957.89097,Cluster-15957.24565,Cluster-15957.24567,Cluster-15957.89078,Cluster-15957.89079,Cluster-15957.89089,Cluster-15957.89086,Cluster-15957.8…	0.162281
Biological process	embryo development ending in seed dormancy	GO:0009793	6	0.0294424	1.33209	47	1268	985	35399	Cluster-15957.32763,Cluster-15957.215159,Cluster-9832.5,Cluster-15957.115386,Cluster-15957.115385,Cluster-15957.115384,Cluster-15957.122908,Cluster-15957.131803,Cluster-15957.22908,Cluster-15957.146373,Cluster-15957.146374,Cluster-15957.109397,Cluster-15957.109396,Cluster-15957.137818,Cluster-15957.89160,Cluster-15957.153474,Cluster-15957.143789,Cluster-15957.202942,Cluster-15957.130801,Cluster-1…	0.163525
Biological process	lateral root formation	GO:0010311	5	0.0297515	1.99656	10	180	985	35399	Cluster-15957.115386,Cluster-15957.115385,Cluster-15957.115384,Cluster-15957.188504,Cluster-15957.188503,Cluster-15957.188502,Cluster-15957.70843,Cluster-15957.70844,Cluster-15957.70842,Cluster-37231.1,	0.164994
Biological process	negative regulation of cellular component organization	GO:0051129	6	0.0298736	1.47691	27	657	985	35399	Cluster-8072.0,Cluster-15957.186542,Cluster-15957.220097,Cluster-4726.0,Cluster-15957.108587,Cluster-15957.211981,Cluster-9102.0,Cluster-15957.208714,Cluster-15957.206547,Cluster-15957.197123,Cluster-15957.162873,Cluster-15957.162866,Cluster-22474.0,Cluster-15957.90871,Cluster-15957.177312,Cluster-15957.177311,Cluster-15957.56042,Cluster-15957.20994,Cluster-15957.139509,Cluster-15957.194693,Clust…	0.165423
Biological process	actin polymerization or depolymerization	GO:0008154	7	0.0301643	1.72227	15	313	985	35399	Cluster-15957.220097,Cluster-15957.108587,Cluster-15957.103315,Cluster-15957.103316,Cluster-15957.103317,Cluster-15957.103318,Cluster-15957.103319,Cluster-15957.124860,Cluster-15957.124861,Cluster-15957.20994,Cluster-15957.194693,Cluster-15957.107883,Cluster-15957.73385,Cluster-15957.15453,Cluster-15957.15454,	0.164085
Biological process	primary shoot apical meristem specification	GO:0010072	5	0.0308261	2.85223	5	63	985	35399	Cluster-15957.130801,Cluster-15957.170284,Cluster-15957.170285,Cluster-15957.170289,Cluster-15957.170286,	0.167438
Biological process	regulation of actin filament organization	GO:0110053	9	0.0308981	1.71679	15	314	985	35399	Cluster-15957.220097,Cluster-15957.108587,Cluster-15957.103315,Cluster-15957.103316,Cluster-15957.103317,Cluster-15957.103318,Cluster-15957.103319,Cluster-15957.124860,Cluster-15957.124861,Cluster-15957.20994,Cluster-15957.194693,Cluster-15957.107883,Cluster-15957.73385,Cluster-15957.15453,Cluster-15957.15454,	0.167584
Biological process	negative regulation of intracellular signal transduction	GO:1902532	8	0.0311389	1.75308	14	287	985	35399	Cluster-15957.172316,Cluster-15957.172317,Cluster-15957.172314,Cluster-15957.172310,Cluster-15957.172319,Cluster-15957.172320,Cluster-8072.0,Cluster-15957.205662,Cluster-15957.154370,Cluster-15957.88297,Cluster-15957.154366,Cluster-15957.20546,Cluster-3792.0,Cluster-15957.192560,	0.168642
Biological process	positive regulation of cellular biosynthetic process	GO:0031328	7	0.0313665	1.26543	65	1846	985	35399	Cluster-15957.113962,Cluster-15957.65281,Cluster-22985.0,Cluster-21726.0,Cluster-15957.146838,Cluster-15957.146839,Cluster-15957.180829,Cluster-15957.69139,Cluster-15957.69138,Cluster-15957.69132,Cluster-15957.69133,Cluster-15957.69134,Cluster-15957.97621,Cluster-15957.69117,Cluster-15957.69118,Cluster-15957.69116,Cluster-15957.162562,Cluster-15957.209614,Cluster-15957.169176,Cluster-15957.169175…	0.169132
Biological process	cellular aromatic compound metabolic process	GO:0006725	4	0.0315375	1.0797	382	12715	985	35399	Cluster-28983.1,Cluster-28983.0,Cluster-15957.172316,Cluster-15957.172317,Cluster-15957.172314,Cluster-15957.83903,Cluster-15957.55426,Cluster-15957.78524,Cluster-15957.32763,Cluster-15957.172310,Cluster-15957.172319,Cluster-15957.172320,Cluster-15957.90652,Cluster-15957.215159,Cluster-211.0,Cluster-8072.0,Cluster-15957.65687,Cluster-15957.216461,Cluster-15957.111363,Cluster-15957.111365,Cluster-…	0.169807
Biological process	establishment of organelle localization	GO:0051656	4	0.0324491	1.57278	20	457	985	35399	Cluster-15957.115386,Cluster-15957.115385,Cluster-15957.115384,Cluster-15957.72397,Cluster-9102.0,Cluster-15957.188566,Cluster-15957.205563,Cluster-15957.159945,Cluster-15957.188504,Cluster-15957.188503,Cluster-15957.188502,Cluster-15957.70843,Cluster-15957.70844,Cluster-15957.70842,Cluster-15957.178736,Cluster-15957.178739,Cluster-15957.139509,Cluster-15957.134116,Cluster-15957.85802,Cluster-159…	0.174461
Biological process	regulation of sulfur metabolic process	GO:0042762	6	0.0327005	2.80766	5	64	985	35399	Cluster-15957.109021,Cluster-15957.201309,Cluster-15957.201310,Cluster-15957.8104,Cluster-15957.19931,	0.175557
Biological process	spindle assembly checkpoint signaling	GO:0071173	11	0.0327005	2.80766	5	64	985	35399	Cluster-15957.162873,Cluster-15957.162866,Cluster-15957.139509,Cluster-15957.134116,Cluster-15957.85802,	0.175557
Biological process	mitotic spindle assembly checkpoint signaling	GO:0007094	13	0.0327005	2.80766	5	64	985	35399	Cluster-15957.162873,Cluster-15957.162866,Cluster-15957.139509,Cluster-15957.134116,Cluster-15957.85802,	0.175557
Biological process	negative regulation of cellular process	GO:0048523	5	0.0327407	1.17179	127	3895	985	35399	Cluster-15957.172316,Cluster-15957.172317,Cluster-15957.172314,Cluster-15957.32763,Cluster-15957.172310,Cluster-15957.172319,Cluster-15957.172320,Cluster-15957.90652,Cluster-8072.0,Cluster-15957.65687,Cluster-15957.111363,Cluster-15957.111365,Cluster-15957.186542,Cluster-15957.113962,Cluster-39766.0,Cluster-15957.220097,Cluster-4726.0,Cluster-15957.78147,Cluster-12338.0,Cluster-22985.0,Cluster-15…	0.175012
Biological process	regulation of photosynthesis	GO:0010109	6	0.0328493	2.16169	8	133	985	35399	Cluster-15957.27725,Cluster-15957.27724,Cluster-15957.215419,Cluster-15957.199122,Cluster-15957.213511,Cluster-15957.201920,Cluster-15957.107369,Cluster-15957.107351,	0.175338
Biological process	sexual reproduction	GO:0019953	3	0.0328998	1.38987	35	905	985	35399	Cluster-8072.0,Cluster-39766.0,Cluster-4726.0,Cluster-22985.0,Cluster-15957.209614,Cluster-15957.38023,Cluster-9102.0,Cluster-15957.154370,Cluster-15957.154366,Cluster-11922.0,Cluster-39730.8,Cluster-15957.38742,Cluster-15957.38743,Cluster-15848.0,Cluster-15957.159240,Cluster-22474.0,Cluster-24459.0,Cluster-15957.24028,Cluster-7143.0,Cluster-2081.0,Cluster-32934.0,Cluster-15957.54235,Cluster-1595…	0.175355
Biological process	nitrogen compound metabolic process	GO:0006807	3	0.0331104	1.05059	593	20285	985	35399	Cluster-28983.1,Cluster-33087.0,Cluster-28983.0,Cluster-15957.172316,Cluster-15957.172317,Cluster-15957.172314,Cluster-15957.83903,Cluster-15957.55426,Cluster-15957.78524,Cluster-15957.32763,Cluster-15957.172310,Cluster-15957.172319,Cluster-15957.172320,Cluster-15957.200073,Cluster-15957.200076,Cluster-15957.90652,Cluster-15957.38045,Cluster-15957.215159,Cluster-15957.135314,Cluster-15957.162924,…	0.176224
Biological process	photomorphogenesis	GO:0009640	7	0.0344389	1.81965	12	237	985	35399	Cluster-15957.146838,Cluster-15957.146839,Cluster-15957.208713,Cluster-15957.71309,Cluster-15957.35268,Cluster-15957.35269,Cluster-15957.148570,Cluster-15957.75243,Cluster-15957.72981,Cluster-15957.72980,Cluster-15957.72983,Cluster-15957.72982,	0.183031
Biological process	mitotic spindle checkpoint signaling	GO:0071174	11	0.0346444	2.76447	5	65	985	35399	Cluster-15957.162873,Cluster-15957.162866,Cluster-15957.139509,Cluster-15957.134116,Cluster-15957.85802,	0.183859
Biological process	Golgi to plasma membrane transport	GO:0006893	8	0.0346444	2.76447	5	65	985	35399	Cluster-9102.0,Cluster-15957.87384,Cluster-15957.150439,Cluster-15957.20546,Cluster-15957.147413,	0.183859
Biological process	spindle checkpoint signaling	GO:0031577	10	0.0346444	2.76447	5	65	985	35399	Cluster-15957.162873,Cluster-15957.162866,Cluster-15957.139509,Cluster-15957.134116,Cluster-15957.85802,	0.183859
Biological process	regulation of cell cycle phase transition	GO:1901987	7	0.0348817	1.58061	19	432	985	35399	Cluster-39766.0,Cluster-15957.14029,Cluster-15957.110396,Cluster-530.0,Cluster-39730.8,Cluster-15957.35268,Cluster-15957.35269,Cluster-15957.162873,Cluster-15957.162866,Cluster-3009.0,Cluster-15957.178665,Cluster-15957.178664,Cluster-15957.178667,Cluster-15957.178666,Cluster-15957.178668,Cluster-2081.0,Cluster-15957.139509,Cluster-15957.134116,Cluster-15957.85802,	0.184325
Biological process	positive regulation of DNA-templated transcription	GO:0045893	11	0.0352311	1.29596	52	1442	985	35399	Cluster-15957.113962,Cluster-15957.65281,Cluster-22985.0,Cluster-21726.0,Cluster-15957.180829,Cluster-15957.69139,Cluster-15957.69138,Cluster-15957.69132,Cluster-15957.69133,Cluster-15957.69134,Cluster-15957.97621,Cluster-15957.69117,Cluster-15957.69118,Cluster-15957.69116,Cluster-15957.162562,Cluster-15957.209614,Cluster-15957.169176,Cluster-15957.169175,Cluster-15957.211981,Cluster-15957.113594…	0.185906
Biological process	fatty acid catabolic process	GO:0009062	9	0.0355185	2.02152	9	160	985	35399	Cluster-30315.0,Cluster-15957.174006,Cluster-33826.4,Cluster-33826.3,Cluster-33826.2,Cluster-33826.1,Cluster-33826.0,Cluster-33826.6,Cluster-33826.5,	0.187155
Biological process	establishment of vesicle localization	GO:0051650	5	0.0360269	1.93215	10	186	985	35399	Cluster-15957.115386,Cluster-15957.115385,Cluster-15957.115384,Cluster-9102.0,Cluster-15957.188504,Cluster-15957.188503,Cluster-15957.188502,Cluster-15957.70843,Cluster-15957.70844,Cluster-15957.70842,	0.187168
Biological process	mitotic cytokinesis	GO:0000281	6	0.0363152	1.62055	17	377	985	35399	Cluster-15957.220097,Cluster-15957.115386,Cluster-15957.115385,Cluster-15957.115384,Cluster-39730.8,Cluster-15957.33075,Cluster-15957.159240,Cluster-15957.188504,Cluster-15957.188503,Cluster-15957.188502,Cluster-15957.70843,Cluster-15957.70844,Cluster-15957.70842,Cluster-15957.131106,Cluster-29177.7,Cluster-15957.20994,Cluster-15957.194693,	0.188401
Biological process	protein folding	GO:0006457	3	0.0363715	1.53394	21	492	985	35399	Cluster-8072.0,Cluster-15957.186542,Cluster-15957.71976,Cluster-15957.71974,Cluster-3576.0,Cluster-3576.1,Cluster-15957.66123,Cluster-15957.66122,Cluster-3401.0,Cluster-15957.177312,Cluster-15957.177311,Cluster-1996.0,Cluster-15957.56042,Cluster-15957.113673,Cluster-15957.177307,Cluster-15957.177309,Cluster-15957.138152,Cluster-15957.61751,Cluster-15957.38583,Cluster-15957.178186,Cluster-9454.0,	0.188429
Biological process	negative regulation of metaphase/anaphase transition of cell cycle	GO:1902100	10	0.0366583	2.72258	5	66	985	35399	Cluster-15957.162873,Cluster-15957.162866,Cluster-15957.139509,Cluster-15957.134116,Cluster-15957.85802,	0.189649
Biological process	negative regulation of mitotic metaphase/anaphase transition	GO:0045841	12	0.0366583	2.72258	5	66	985	35399	Cluster-15957.162873,Cluster-15957.162866,Cluster-15957.139509,Cluster-15957.134116,Cluster-15957.85802,	0.189649
Biological process	negative regulation of RNA biosynthetic process	GO:1902679	9	0.0367443	1.3638	37	975	985	35399	Cluster-15957.32763,Cluster-15957.90652,Cluster-8072.0,Cluster-15957.65687,Cluster-15957.113962,Cluster-15957.78147,Cluster-12338.0,Cluster-15957.119317,Cluster-15957.106448,Cluster-15957.211981,Cluster-15957.208714,Cluster-22311.0,Cluster-15957.206547,Cluster-15957.80358,Cluster-15957.154370,Cluster-15957.154366,Cluster-15957.11354,Cluster-15957.71788,Cluster-15957.71792,Cluster-38862.0,Cluster-…	0.189564
Biological process	negative regulation of nucleic acid-templated transcription	GO:1903507	10	0.0367443	1.3638	37	975	985	35399	Cluster-15957.32763,Cluster-15957.90652,Cluster-8072.0,Cluster-15957.65687,Cluster-15957.113962,Cluster-15957.78147,Cluster-12338.0,Cluster-15957.119317,Cluster-15957.106448,Cluster-15957.211981,Cluster-15957.208714,Cluster-22311.0,Cluster-15957.206547,Cluster-15957.80358,Cluster-15957.154370,Cluster-15957.154366,Cluster-15957.11354,Cluster-15957.71788,Cluster-15957.71792,Cluster-38862.0,Cluster-…	0.189564
Biological process	positive regulation of mitotic cell cycle	GO:0045931	7	0.0367575	2.114	8	136	985	35399	Cluster-15957.35268,Cluster-15957.35269,Cluster-3009.0,Cluster-15957.178665,Cluster-15957.178664,Cluster-15957.178667,Cluster-15957.178666,Cluster-15957.178668,	0.189104
Biological process	nucleobase-containing compound metabolic process	GO:0006139	5	0.0373179	1.08142	353	11731	985	35399	Cluster-28983.1,Cluster-28983.0,Cluster-15957.172316,Cluster-15957.172317,Cluster-15957.172314,Cluster-15957.83903,Cluster-15957.55426,Cluster-15957.78524,Cluster-15957.32763,Cluster-15957.172310,Cluster-15957.172319,Cluster-15957.172320,Cluster-15957.90652,Cluster-15957.215159,Cluster-211.0,Cluster-8072.0,Cluster-15957.65687,Cluster-15957.216461,Cluster-15957.111363,Cluster-15957.111365,Cluster-…	0.191721
Biological process	monocarboxylic acid catabolic process	GO:0072329	8	0.0373483	1.7969	12	240	985	35399	Cluster-15957.151408,Cluster-30315.0,Cluster-15957.174006,Cluster-20658.0,Cluster-10500.0,Cluster-33826.4,Cluster-33826.3,Cluster-33826.2,Cluster-33826.1,Cluster-33826.0,Cluster-33826.6,Cluster-33826.5,	0.191611
Biological process	regulation of transport	GO:0051049	5	0.0378307	1.33221	42	1133	985	35399	Cluster-15957.172316,Cluster-15957.172317,Cluster-15957.172314,Cluster-15957.172310,Cluster-15957.138878,Cluster-15957.172319,Cluster-15957.172320,Cluster-211.0,Cluster-8072.0,Cluster-37088.0,Cluster-15957.51038,Cluster-39766.0,Cluster-15957.195041,Cluster-15957.155335,Cluster-15957.195039,Cluster-15957.108587,Cluster-21726.0,Cluster-15957.115386,Cluster-15957.115385,Cluster-15957.115384,Cluster-…	0.193817
Biological process	phosphatidylinositol biosynthetic process	GO:0006661	9	0.0383086	1.9116	10	188	985	35399	Cluster-15957.54427,Cluster-15957.215876,Cluster-15957.215885,Cluster-15957.215886,Cluster-15957.215888,Cluster-15957.215880,Cluster-15957.215881,Cluster-15957.215883,Cluster-15957.113472,Cluster-15957.113473,	0.195994
Biological process	pollen development	GO:0009555	6	0.0385877	1.34638	39	1041	985	35399	Cluster-22985.0,Cluster-15957.209614,Cluster-15957.102474,Cluster-15957.129960,Cluster-15957.38023,Cluster-15957.157457,Cluster-15957.157456,Cluster-15957.157453,Cluster-15957.157452,Cluster-15957.157455,Cluster-15957.54427,Cluster-15957.89160,Cluster-11922.0,Cluster-15957.38742,Cluster-15957.38743,Cluster-15848.0,Cluster-15957.38325,Cluster-15957.159240,Cluster-15957.162887,Cluster-15957.39518,C…	0.197149
Biological process	negative regulation of mitotic sister chromatid separation	GO:2000816	11	0.0387427	2.68195	5	67	985	35399	Cluster-15957.162873,Cluster-15957.162866,Cluster-15957.139509,Cluster-15957.134116,Cluster-15957.85802,	0.197668
Biological process	negative regulation of chromosome separation	GO:1905819	8	0.0387427	2.68195	5	67	985	35399	Cluster-15957.162873,Cluster-15957.162866,Cluster-15957.139509,Cluster-15957.134116,Cluster-15957.85802,	0.197668
Biological process	vesicle-mediated transport	GO:0016192	5	0.0388148	1.24985	65	1869	985	35399	Cluster-8072.0,Cluster-15957.42566,Cluster-15957.125970,Cluster-37088.0,Cluster-15957.51038,Cluster-15957.42572,Cluster-15957.42571,Cluster-15957.42570,Cluster-15957.195041,Cluster-15957.195039,Cluster-15957.157976,Cluster-15957.108587,Cluster-21726.0,Cluster-15957.138058,Cluster-15957.138057,Cluster-15957.115386,Cluster-15957.115385,Cluster-15957.115384,Cluster-15957.17536,Cluster-15957.103315,C…	0.197491
Biological process	protein secretion	GO:0009306	8	0.0391238	1.83869	11	215	985	35399	Cluster-15957.172316,Cluster-15957.172317,Cluster-15957.172314,Cluster-15957.172310,Cluster-15957.172319,Cluster-15957.172320,Cluster-9102.0,Cluster-15957.87384,Cluster-15957.150439,Cluster-15957.192560,Cluster-15957.147413,	0.19879
Biological process	establishment of protein localization to extracellular region	GO:0035592	7	0.0391238	1.83869	11	215	985	35399	Cluster-15957.172316,Cluster-15957.172317,Cluster-15957.172314,Cluster-15957.172310,Cluster-15957.172319,Cluster-15957.172320,Cluster-9102.0,Cluster-15957.87384,Cluster-15957.150439,Cluster-15957.192560,Cluster-15957.147413,	0.19879
Biological process	sensory organ development	GO:0007423	5	0.0392487	1.98431	9	163	985	35399	Cluster-15957.32763,Cluster-4726.0,Cluster-3576.0,Cluster-3576.1,Cluster-9102.0,Cluster-22474.0,Cluster-3009.0,Cluster-1266.0,Cluster-7143.0,	0.198878
Biological process	anatomical structure morphogenesis	GO:0009653	3	0.0394606	1.16566	124	3823	985	35399	Cluster-15957.32763,Cluster-15957.109064,Cluster-15957.38045,Cluster-39766.0,Cluster-15957.220097,Cluster-4726.0,Cluster-15957.78147,Cluster-3576.0,Cluster-3576.1,Cluster-22985.0,Cluster-15957.146838,Cluster-15957.146839,Cluster-15957.108645,Cluster-15957.108676,Cluster-15957.70575,Cluster-15957.178446,Cluster-15957.171810,Cluster-15957.115386,Cluster-15957.115385,Cluster-15957.115384,Cluster-159…	0.199678
Biological process	regulation of DNA-templated transcription initiation	GO:2000142	11	0.0397502	2.39587	6	90	985	35399	Cluster-15957.65281,Cluster-15957.113594,Cluster-15957.108053,Cluster-15957.97551,Cluster-15957.97545,Cluster-15957.47511,	0.200869
Biological process	positive regulation of RNA metabolic process	GO:0051254	8	0.0397769	1.25296	63	1807	985	35399	Cluster-8072.0,Cluster-15957.113962,Cluster-15957.65281,Cluster-22985.0,Cluster-21726.0,Cluster-15957.146838,Cluster-15957.146839,Cluster-15957.180829,Cluster-15957.69139,Cluster-15957.69138,Cluster-15957.69132,Cluster-15957.69133,Cluster-15957.69134,Cluster-15957.97621,Cluster-15957.69117,Cluster-15957.69118,Cluster-15957.69116,Cluster-15957.162562,Cluster-15957.209614,Cluster-15957.169176,Clust…	0.20073
Biological process	protein localization to extracellular region	GO:0071692	6	0.0402343	1.83018	11	216	985	35399	Cluster-15957.172316,Cluster-15957.172317,Cluster-15957.172314,Cluster-15957.172310,Cluster-15957.172319,Cluster-15957.172320,Cluster-9102.0,Cluster-15957.87384,Cluster-15957.150439,Cluster-15957.192560,Cluster-15957.147413,	0.202761
Biological process	post-embryonic development	GO:0009791	3	0.0403095	1.14639	149	4671	985	35399	Cluster-15957.32763,Cluster-15957.159788,Cluster-15957.215159,Cluster-15957.80800,Cluster-15957.113962,Cluster-15957.3861,Cluster-15957.78147,Cluster-15957.157976,Cluster-22985.0,Cluster-21726.0,Cluster-15957.146838,Cluster-15957.146839,Cluster-9832.5,Cluster-15957.91540,Cluster-15957.108645,Cluster-15957.97621,Cluster-15957.71486,Cluster-15957.178446,Cluster-15957.115386,Cluster-15957.115385,Clu…	0.202864
Biological process	chromosome organization involved in meiotic cell cycle	GO:0070192	7	0.0413665	1.82175	11	217	985	35399	Cluster-15957.32763,Cluster-15957.136221,Cluster-15957.136224,Cluster-15957.136227,Cluster-15957.113881,Cluster-15957.174791,Cluster-15957.37309,Cluster-15957.49766,Cluster-15957.117193,Cluster-15957.116796,Cluster-15957.116798,	0.207056
Biological process	formation of anatomical boundary	GO:0048859	4	0.0415971	2.36954	6	91	985	35399	Cluster-9102.0,Cluster-15957.148570,Cluster-15957.170284,Cluster-15957.170285,Cluster-15957.170289,Cluster-15957.170286,	0.207929
Biological process	positive regulation of catalytic activity	GO:0043085	5	0.0421943	1.36129	35	924	985	35399	Cluster-8072.0,Cluster-37088.0,Cluster-15957.51038,Cluster-15957.195041,Cluster-15957.195039,Cluster-15957.66123,Cluster-15957.180829,Cluster-15957.14029,Cluster-15957.17536,Cluster-15957.129960,Cluster-15957.87384,Cluster-15957.147655,Cluster-15957.147654,Cluster-15957.110396,Cluster-530.0,Cluster-15957.132137,Cluster-15957.148951,Cluster-15957.88297,Cluster-15957.24565,Cluster-15957.24567,Clust…	0.209781
Biological process	small molecule biosynthetic process	GO:0044283	4	0.0427901	1.22183	75	2206	985	35399	Cluster-15957.78524,Cluster-15957.161619,Cluster-15957.124675,Cluster-15957.27725,Cluster-15957.27724,Cluster-15957.174953,Cluster-15957.22854,Cluster-15957.22853,Cluster-15957.22852,Cluster-15957.22859,Cluster-15957.205662,Cluster-15957.22857,Cluster-15957.89510,Cluster-15957.80700,Cluster-15957.22860,Cluster-15957.13915,Cluster-15957.92741,Cluster-15957.92743,Cluster-15957.92742,Cluster-15957.1…	0.206903
Biological process	compound eye development	GO:0048749	7	0.0431244	2.60421	5	69	985	35399	Cluster-4726.0,Cluster-9102.0,Cluster-22474.0,Cluster-1266.0,Cluster-7143.0,	0.208247
Biological process	organic cyclic compound metabolic process	GO:1901360	4	0.0435738	1.07179	390	13077	985	35399	Cluster-28983.1,Cluster-28983.0,Cluster-15957.172316,Cluster-15957.172317,Cluster-15957.172314,Cluster-15957.83903,Cluster-15957.55426,Cluster-15957.78524,Cluster-15957.32763,Cluster-15957.172310,Cluster-15957.172319,Cluster-15957.172320,Cluster-15957.90652,Cluster-15957.215159,Cluster-211.0,Cluster-8072.0,Cluster-15957.65687,Cluster-15957.216461,Cluster-15957.111363,Cluster-15957.111365,Cluster-…	0.210143
Biological process	actin cytoskeleton organization	GO:0030036	7	0.0448818	1.44214	25	623	985	35399	Cluster-15957.220097,Cluster-3576.0,Cluster-3576.1,Cluster-15957.108587,Cluster-15957.103315,Cluster-15957.103316,Cluster-15957.103317,Cluster-15957.103318,Cluster-15957.103319,Cluster-9102.0,Cluster-15957.87384,Cluster-2939.0,Cluster-15957.150439,Cluster-15957.124860,Cluster-15957.124861,Cluster-1996.0,Cluster-15957.20994,Cluster-15957.194693,Cluster-10310.0,Cluster-15957.147413,Cluster-15957.10…	0.216169
Biological process	locomotion	GO:0040011	2	0.0450684	1.40934	28	714	985	35399	Cluster-15957.32763,Cluster-39766.0,Cluster-15957.220097,Cluster-4726.0,Cluster-12338.0,Cluster-3576.0,Cluster-3576.1,Cluster-15957.108587,Cluster-21726.0,Cluster-15957.131803,Cluster-9102.0,Cluster-22311.0,Cluster-15957.197123,Cluster-2939.0,Cluster-20235.0,Cluster-15957.148139,Cluster-38862.0,Cluster-1266.0,Cluster-1996.0,Cluster-15957.107953,Cluster-2081.0,Cluster-15957.20994,Cluster-15957.194…	0.216785
Biological process	peptidyl-lysine modification	GO:0018205	8	0.0454783	1.42873	26	654	985	35399	Cluster-15957.113962,Cluster-15957.65281,Cluster-15957.178446,Cluster-15957.11354,Cluster-39730.8,Cluster-15957.168034,Cluster-15957.168033,Cluster-15957.168031,Cluster-15957.168030,Cluster-15957.168025,Cluster-15957.168029,Cluster-15957.168028,Cluster-15957.168027,Cluster-15957.167573,Cluster-15957.167572,Cluster-15957.167571,Cluster-15957.167570,Cluster-15957.167569,Cluster-15957.167568,Cluster…	0.218473
Biological process	homologous chromosome segregation	GO:0045143	6	0.0457463	1.85248	10	194	985	35399	Cluster-15957.136221,Cluster-15957.136224,Cluster-15957.136227,Cluster-15957.113881,Cluster-15957.174791,Cluster-15957.37309,Cluster-15957.49766,Cluster-15957.117193,Cluster-15957.116796,Cluster-15957.116798,	0.219475
Biological process	carboxylic acid metabolic process	GO:0019752	6	0.0460555	1.19352	90	2710	985	35399	Cluster-15957.161619,Cluster-15957.111363,Cluster-15957.111365,Cluster-15957.151408,Cluster-15957.174953,Cluster-15957.22854,Cluster-15957.22853,Cluster-15957.22852,Cluster-15957.22859,Cluster-15957.205662,Cluster-15957.22857,Cluster-15957.89510,Cluster-15957.22860,Cluster-15957.13915,Cluster-530.0,Cluster-15957.112997,Cluster-15957.148951,Cluster-30315.0,Cluster-15957.174006,Cluster-15957.46405,…	0.219818
Biological process	peptide secretion	GO:0002790	8	0.0461151	1.78877	11	221	985	35399	Cluster-15957.172316,Cluster-15957.172317,Cluster-15957.172314,Cluster-15957.172310,Cluster-15957.172319,Cluster-15957.172320,Cluster-9102.0,Cluster-15957.87384,Cluster-15957.150439,Cluster-15957.192560,Cluster-15957.147413,	0.219819
Biological process	regulation of cytoskeleton organization	GO:0051493	7	0.0468391	1.47507	22	536	985	35399	Cluster-8072.0,Cluster-15957.220097,Cluster-3576.0,Cluster-3576.1,Cluster-15957.108587,Cluster-15957.103315,Cluster-15957.103316,Cluster-15957.103317,Cluster-15957.103318,Cluster-15957.103319,Cluster-2939.0,Cluster-15957.90871,Cluster-15957.124860,Cluster-15957.124861,Cluster-1996.0,Cluster-15957.20994,Cluster-15957.194693,Cluster-15957.107883,Cluster-15957.73385,Cluster-15957.15453,Cluster-15957…	0.222983
Biological process	auxin-activated signaling pathway	GO:0009734	7	0.0481865	1.56252	17	391	985	35399	Cluster-15957.103315,Cluster-15957.103316,Cluster-15957.103317,Cluster-15957.103318,Cluster-15957.103319,Cluster-21700.1,Cluster-15957.86873,Cluster-15957.86870,Cluster-15957.148570,Cluster-15957.124860,Cluster-15957.124861,Cluster-15957.70355,Cluster-15957.126681,Cluster-15957.75181,Cluster-15957.75182,Cluster-15957.107883,Cluster-15957.74650,	0.229103
Biological process	pyrimidine-containing compound metabolic process	GO:0072527	5	0.0486235	1.77273	11	223	985	35399	Cluster-15957.78524,Cluster-15957.210256,Cluster-2124.0,Cluster-15957.92741,Cluster-15957.92743,Cluster-15957.92742,Cluster-16413.0,Cluster-15957.1832,Cluster-15957.97900,Cluster-36550.1,Cluster-36550.2,	0.230884
Biological process	transcription initiation at RNA polymerase II promoter	GO:0006367	10	0.048963	1.9026	9	170	985	35399	Cluster-15957.65281,Cluster-15957.162562,Cluster-15957.113594,Cluster-15957.45997,Cluster-15957.108053,Cluster-15957.97551,Cluster-15957.97545,Cluster-3009.0,Cluster-15957.47511,	0.232197
Biological process	regulation of cellular component size	GO:0032535	5	0.0498066	1.4798	21	510	985	35399	Cluster-15957.38045,Cluster-15957.220097,Cluster-4726.0,Cluster-15957.78147,Cluster-15957.108587,Cluster-15957.103315,Cluster-15957.103316,Cluster-15957.103317,Cluster-15957.103318,Cluster-15957.103319,Cluster-15957.148951,Cluster-15957.148570,Cluster-3009.0,Cluster-15957.124860,Cluster-15957.124861,Cluster-15957.20994,Cluster-15957.194693,Cluster-15957.107883,Cluster-15957.73385,Cluster-15957.15…	0.233504
