# Supplementary material for: The Role of PnTCP2 in the Lobed Leaf Formation of Phoebe neurantha var. lobophylla
Source: Int J Mol Sci. 2022 Oct 31;23(21):13296. doi: 10.3390/ijms232113296 (PMC9653974; doi:10.3390/ijms232113296)
Supplement: Supplementary file 1 [file ijms-23-13296-s001.zip › Table S4 Target genes enriched in the í░leaf morphogenesisí▒ GO subcategory.xlsx]

## Sheet: Sheet1
miRNA_Acc.	Target_Acc.	Expectation	UPE$	miRNA_start	miRNA_end	Target_start	Target_end	miRNA_aligned_fragment	alignment	Target_aligned_fragment	Inhibition	NR Description	Swissprot Description
novel_229	Cluster-15957.78307	5	-1	1	23	553	575	AAGCGUGACUCCUGAAUUAAAGG	.::::: :: :: :::: :::::	UCUUUAUUUGAGCAGUCUCGCUU	Translation	PREDICTED: ADP-ribosylation factor GTPase-activating protein AGD3-like isoform X2 [Phoenix dactylifera]	ADP-ribosylation factor GTPase-activating protein AGD3 OS=Arabidopsis thaliana GN=AGD3 PE=1 SV=1
novel_39	Cluster-15957.126681	4.5	-1	1	20	382	401	UUCCAUCUCUUGCACACUGG	::::: ::: .:: ::::::	CCAGUAUGCCGGAAAUGGAA	Translation	PREDICTED: F-box only protein 6-like isoform X1 [Nelumbo nucifera]	F-box only protein 6 OS=Arabidopsis thaliana GN=FBX6 PE=2 SV=1
novel_39	Cluster-15957.130801	4.5	-1	1	20	224	243	UUCCAUCUCUUGCACACUGG	::: ::::::: ::.: :::	CCACUGUGCAACAGGUUGAA	Cleavage	PREDICTED: enhancer of mRNA-decapping protein 4 [Vitis vinifera]	Enhancer of mRNA-decapping protein 4 OS=Arabidopsis thaliana GN=VCS PE=1 SV=1
novel_39	Cluster-15957.70355	3.5	-1	1	20	385	404	UUCCAUCUCUUGCACACUGG	.:::::::: .:: ::::::	UCAGUGUGCCGGAAAUGGAA	Translation	PREDICTED: F-box only protein 6-like isoform X1 [Nelumbo nucifera]	F-box only protein 6 OS=Arabidopsis thaliana GN=FBX6 PE=2 SV=1
novel_39	Cluster-15957.86870	3.5	-1	1	20	310	329	UUCCAUCUCUUGCACACUGG	.:::::::: .:: ::::::	UCAGUGUGCCGGAAAUGGAA	Translation	PREDICTED: F-box only protein 6-like isoform X1 [Nelumbo nucifera]	F-box only protein 6 OS=Arabidopsis thaliana GN=FBX6 PE=2 SV=1
novel_39	Cluster-15957.86873	3.5	-1	1	20	280	299	UUCCAUCUCUUGCACACUGG	.:::::::: .:: ::::::	UCAGUGUGCCGGAAAUGGAA	Translation	PREDICTED: F-box only protein 6-like isoform X1 [Nelumbo nucifera]	F-box only protein 6 OS=Arabidopsis thaliana GN=FBX6 PE=2 SV=1
novel_6	Cluster-15848.0	2.5	-1	1	21	95	115	CUUGGAUUGAAGGGAGCUCCA	::::::::::::::: ::::	UGGAGCUCCCUUCAAACCAAU	Cleavage	PREDICTED: uncharacterized protein LOC104612781 [Nelumbo nucifera]	--
pne-miR319a	Cluster-15957.122626	3.5	-1	1	20	1171	1190	UUGGACUGAAGGAGCUCCCU	::::. : :::::::::::.	AGGGGACCCCUUCAGUCCAG	Cleavage	lanceolate [Capsicum annuum]	Transcription factor PCF5 OS=Oryza sativa subsp. japonica GN=PCF5 PE=2 SV=1
pne-miR319a	Cluster-15957.146838	3	-1	1	20	1234	1253	UUGGACUGAAGGAGCUCCCU	::::.: ::::::::::::	AGGGGGACCCUUCAGUCCAA	Cleavage	PREDICTED: transcription factor PCF6-like [Phoenix dactylifera]>gi|672123011|ref|XP_008784857.1| PREDICTED: transcription factor PCF6-like [Phoenix dactylifera]	Transcription factor TCP2 OS=Arabidopsis thaliana GN=TCP2 PE=2 SV=1
pne-miR319a	Cluster-15957.146839	3	-1	1	20	1234	1253	UUGGACUGAAGGAGCUCCCU	::::.: ::::::::::::	AGGGGGACCCUUCAGUCCAA	Cleavage	PREDICTED: transcription factor PCF6-like [Phoenix dactylifera]>gi|672123011|ref|XP_008784857.1| PREDICTED: transcription factor PCF6-like [Phoenix dactylifera]	Transcription factor TCP2 OS=Arabidopsis thaliana GN=TCP2 PE=2 SV=1
pne-miR319a	Cluster-15957.72980	3	-1	1	20	1234	1253	UUGGACUGAAGGAGCUCCCU	::::.: ::::::::::::	AGGGGGACCCUUCAGUCCAA	Cleavage	PREDICTED: transcription factor PCF6-like [Phoenix dactylifera]>gi|672123011|ref|XP_008784857.1| PREDICTED: transcription factor PCF6-like [Phoenix dactylifera]	Transcription factor TCP2 OS=Arabidopsis thaliana GN=TCP2 PE=2 SV=1
pne-miR319a	Cluster-15957.72981	3	-1	1	20	1234	1253	UUGGACUGAAGGAGCUCCCU	::::.: ::::::::::::	AGGGGGACCCUUCAGUCCAA	Cleavage	PREDICTED: transcription factor PCF6-like [Phoenix dactylifera]>gi|672123011|ref|XP_008784857.1| PREDICTED: transcription factor PCF6-like [Phoenix dactylifera]	Transcription factor TCP2 OS=Arabidopsis thaliana GN=TCP2 PE=2 SV=1
pne-miR319a	Cluster-15957.72982	3	-1	1	20	1234	1253	UUGGACUGAAGGAGCUCCCU	::::.: ::::::::::::	AGGGGGACCCUUCAGUCCAA	Cleavage	PREDICTED: transcription factor PCF6-like [Phoenix dactylifera]>gi|672123011|ref|XP_008784857.1| PREDICTED: transcription factor PCF6-like [Phoenix dactylifera]	Transcription factor TCP2 OS=Arabidopsis thaliana GN=TCP2 PE=2 SV=1
pne-miR319a	Cluster-15957.72983	3	-1	1	20	1234	1253	UUGGACUGAAGGAGCUCCCU	::::.: ::::::::::::	AGGGGGACCCUUCAGUCCAA	Cleavage	PREDICTED: transcription factor PCF6-like [Phoenix dactylifera]>gi|672123011|ref|XP_008784857.1| PREDICTED: transcription factor PCF6-like [Phoenix dactylifera]	Transcription factor TCP2 OS=Arabidopsis thaliana GN=TCP2 PE=2 SV=1
pne-miR319a	Cluster-15957.75243	3	-1	1	20	979	998	UUGGACUGAAGGAGCUCCCU	::::.: ::::::::::::	AGGGGGACCCUUCAGUCCAA	Cleavage	PREDICTED: transcription factor PCF6-like [Elaeis guineensis]>gi|743761183|ref|XP_010940963.1| PREDICTED: transcription factor PCF6-like [Elaeis guineensis]>gi|743761185|ref|XP_010940967.1| PREDICTED: transcription factor PCF6-like [Elaeis guineensis]	Transcription factor TCP2 OS=Arabidopsis thaliana GN=TCP2 PE=2 SV=1
pne-miR319a	Cluster-15957.81442	3.5	-1	1	20	31	50	UUGGACUGAAGGAGCUCCCU	::::. : :::::::::::.	AGGGGACCCCUUCAGUCCAG	Cleavage	PREDICTED: transcription factor TCP4-like isoform X2 [Elaeis guineensis]	--
pne-miR319a	Cluster-15957.81564	3.5	-1	1	20	31	50	UUGGACUGAAGGAGCUCCCU	::::. : :::::::::::.	AGGGGACCCCUUCAGUCCAG	Cleavage	PREDICTED: transcription factor TCP4-like isoform X1 [Elaeis guineensis]	--
pne-miR319a	Cluster-15957.81565	3.5	-1	1	20	31	50	UUGGACUGAAGGAGCUCCCU	::::. : :::::::::::.	AGGGGACCCCUUCAGUCCAG	Cleavage	PREDICTED: transcription factor TCP4-like isoform X1 [Elaeis guineensis]	--
pne-miR319a	Cluster-15957.81567	3.5	-1	1	20	31	50	UUGGACUGAAGGAGCUCCCU	::::. : :::::::::::.	AGGGGACCCCUUCAGUCCAG	Cleavage	PREDICTED: transcription factor TCP4-like isoform X1 [Elaeis guineensis]	--
