# Supplementary material for: The Role of PnTCP2 in the Lobed Leaf Formation of Phoebe neurantha var. lobophylla
Source: Int J Mol Sci. 2022 Oct 31;23(21):13296. doi: 10.3390/ijms232113296 (PMC9653974; doi:10.3390/ijms232113296)
Supplement: Supplementary file 1 [file ijms-23-13296-s001.zip › Table S5 List of primers involved in this study.xlsx]

## Sheet: Sheet1
S4 List of primers involved in this study.
Primer name	Primer sequence		Efficiency	Remarks
	Forward sequence (5’-3’)	Reverse sequence (5’-3’)
PnKNAT6-q	AGCCACCACCTTCTTGAACA	ACTTCTAACTCTCCACCACTGA	0.984	qRT-PCR primer
PnLBD41-q	AAGTTCTACGGTCGTGCTGG	TTCACGATCCTCCCACAAGC	0.955	qRT-PCR primer
PnTCP2-q	TCAGAGAACCGTGTCAAGGC	TAAATGGCAGCGGGGCTAAA	0.993	qRT-PCR primer
PnEF-1α-q	GATACTCTTCCTCAGCGGTCA	CAGTCTTCCCCTTTACACGTT	1.016	qRT-PCR primer
U6-q	ACCATTTCTCGATTTGTGCGTGTC		1.021	qRT-PCR primer
pne-miRNA319a-q	CTTGGACTGAAGGGAGCTCCCA		0.965	qRT-PCR primer
PnTCP2	GGGGACAAGTTTGTACAAAAAAGCAGGCTAATGGAGGTGGAGGAGATGGAG	GGGGACCACTTTGTACAAGAAAGCTGGGTCACCTGAAGGGGAAAGGAAAAAAC	-	Clone primer
PnLBD41	GGGGACAAGTTTGTACAAAAAAGCAGGCTGGATGAGGATGAGCTGCAATGG	GGGGACCACTTTGTACAAGAAAGCTGGGTCAGCATGCAGTTAGATCAAGC	-	Clone primer
BiFC-PnTCP2	ggcccaggcctactagtggatccATGGAGGTGGAGGAGATG	gtaccctcgaggtcgacggatcCAGTTTTTTCCTTTCCCCTTC	-	BiFC primer
BiFC-PnLBD41	ggcccaggcctactagtggatccATGAGGATGAGCTGCAATGG	gtaccctcgaggtcgacggatcCATGCAGTTAGATCAAGCC	-	BiFC primer
VTCP2	GGGGACCACTTTGTACAAGAAAGCTGGGTCGGATTTTTCGGGTTTCTAGGG	GGGGACAAGTTTGTACAAAAAAGCAGGCTGACTGTGTCTGCGTCTGCTGG	-	VIGS primer
pTVR2	GTCTAAACGGACGTTGGGGT	GTTGACACACAAGAACCGCC	-	Positive plant screening
